# Supplementary material for: Stable solar water splitting with wettable organic-layer-protected silicon photocathodes
Source: Nat Commun. 2022 Aug 1;13:4460. doi: 10.1038/s41467-022-32099-1 (PMC9343433; doi:10.1038/s41467-022-32099-1)
Supplement: Supplementary file 5 — Source Data [file 41467_2022_32099_MOESM5_ESM.zip]

Archive with 2 entries (2 files):
- Source data for Manuscript.xlsx
- Source data for SI.xlsx
