# Supplementary material for: Stable solar water splitting with wettable organic-layer-protected silicon photocathodes
Source: Nat Commun. 2022 Aug 1;13:4460. doi: 10.1038/s41467-022-32099-1 (PMC9343433; doi:10.1038/s41467-022-32099-1)
Supplement: Supplementary file 5 — Source Data [file 41467_2022_32099_MOESM5_ESM.zip › Source data for Manuscript.xlsx]

## Sheet: Figure 1b
	Current Density (mA/cm2)
Potential (V) vs. RHE	Dark current	pn+-Si/Pt	pn+-Si/TMOS/Pt	pn+-Si/W-TMOS/Pt
0.597	-0.014	-0.432	-1.04157	-0.38624
0.587	-0.015	-0.186	-0.68822	-0.4127
0.577	-0.016	-0.124	-0.65358	-0.4127
0.567	-0.017	-0.094	-0.65358	-0.44974
0.557	-0.018	-0.196	-0.58199	-0.58201
0.547	-0.019	-0.194	-0.72055	-0.75661
0.537	-0.02	-0.208	-0.92148	-1.10053
0.527	-0.021	-0.252	-1.22402	-1.70899
0.517	-0.022	-0.364	-1.6097	-2.51323
0.507	-0.022	-0.572	-2.1224	-3.45503
0.497	-0.023	-0.938	-2.72055	-4.62434
0.487	-0.024	-1.494	-3.42032	-5.77249
0.477	-0.025	-2.226	-4.2194	-7.01587
0.467	-0.025	-3.118	-5.10855	-8.37037
0.457	-0.026	-4.128	-6.06236	-9.75661
0.447	-0.026	-5.248	-7.05774	-11.3227
0.437	-0.027	-6.472	-8.1224	-12.7302
0.427	-0.028	-7.712	-9.21016	-13.9206
0.417	-0.028	-8.992	-10.3395	-15.2963
0.407	-0.029	-10.314	-11.4457	-16.4656
0.397	-0.029	-11.602	-12.5935	-17.6191
0.387	-0.03	-12.906	-13.709	-18.8466
0.377	-0.029	-14.14	-14.8383	-19.8677
0.367	-0.03	-15.44	-15.9815	-20.7672
0.357	-0.031	-16.642	-17.0439	-21.6508
0.347	-0.032	-17.71	-18.1386	-22.6191
0.337	-0.032	-18.784	-19.1155	-23.4762
0.327	-0.032	-19.824	-20.1432	-24.2645
0.317	-0.033	-20.806	-21.097	-24.8254
0.307	-0.033	-21.768	-21.9861	-25.6773
0.297	-0.034	-22.428	-22.873	-26.1482
0.287	-0.034	-23.262	-23.7552	-26.709
0.277	-0.034	-23.928	-24.5912	-27.4127
0.267	-0.035	-24.53	-25.3395	-27.7989
0.257	-0.035	-25.196	-26.0231	-28.5291
0.247	-0.035	-25.68	-26.6674	-29.0635
0.237	-0.036	-26.084	-27.3048	-29.3069
0.227	-0.036	-26.572	-27.9099	-29.6455
0.217	-0.037	-26.824	-28.515	-30.1323
0.207	-0.037	-27.266	-28.9723	-30.5556
0.197	-0.037	-27.518	-29.4734	-30.9206
0.187	-0.038	-27.806	-29.9815	-30.963
0.177	-0.038	-28.098	-30.2171	-31.4392
0.167	-0.038	-28.312	-30.6028	-31.6243
0.157	-0.038	-28.598	-30.9099	-31.7989
0.147	-0.039	-28.518	-31.194	-31.746
0.137	-0.039	-28.72	-31.515	-32.0423
0.127	-0.039	-28.876	-31.5935	-32.254
0.117	-0.039	-28.968	-31.9099	-32.3809
0.107	-0.04	-29.186	-32.0369	-32.5027
0.097	-0.04	-29.104	-32.2055	-32.6032
0.087	-0.041	-29.328	-32.455	-32.7249
0.077	-0.041	-29.462	-32.4827	-32.8995
0.067	-0.041	-29.5	-32.5704	-32.9418
0.057	-0.041	-29.404	-32.4111	-33.1376
0.047	-0.042	-29.6	-32.5704	-33.3862
0.037	-0.042	-29.732	-32.5104	-33.3862
0.027	-0.042	-29.736	-32.6559	-33.3862
0.017	-0.043	-29.83	-32.5081	-33.4021
0.007	-0.043	-29.99	-32.7621	-33.6243
-0.003	-0.043	-29.81	-33	-33.6878
-0.013	-0.043	-29.778	-33.0208	-33.5397
-0.023	-0.043	-29.882	-32.8892	-33.8836
-0.033	-0.043	-29.848	-32.9007	-33.5503
-0.043	-0.044	-29.99	-32.9215	-34.0847
-0.053	-0.044	-29.932	-32.9215	-33.9418
-0.063	-0.045	-29.99	-32.873	-33.9312
-0.073	-0.045	-30.128	-32.9654	-34.0212
-0.083	-0.045	-30.132	-32.8684	-34.1905
-0.093	-0.046	-30.22	-33.0069	-34.2328
-0.103	-0.046	-30.006	-32.7991	-34.2381
-0.113	-0.046	-30.248	-32.9584	-34.254
-0.123	-0.047	-30.284	-32.94	-34.1111
-0.133	-0.047	-30.244	-32.9423	-34.1164
-0.143	-0.047	-30.138	-32.8614	-34.3968
-0.153	-0.047	-30.244	-32.9861	-34.5079
-0.163	-0.047	-30.328	-32.7921	-34.2645
-0.173	-0.048	-30.1	-32.8152	-34.6032
-0.183	-0.048	-30.132	-32.9192	-34.418
-0.193	-0.048	-30.306	-33.1108	-34.8307
-0.203	-0.048	-30.052	-33.2171	-34.8995
-0.213	-0.049	-30.1	-33.0739	-34.9206
-0.223	-0.049	-30.118	-33.0069	-34.8466
-0.233	-0.049	-30.048	-32.8476	-34.9048
-0.243	-0.049	-30.086	-32.8892	-34.8148
-0.253	-0.049	-30.174	-32.7229	-34.8095
-0.263	-0.05	-30.276	-32.5958	-34.7513
-0.273	-0.05	-30.386	-32.6767	-34.8466
-0.283	-0.05	-30.382	-32.6744	-34.9947
-0.293	-0.05	-30.25	-32.7552	-35.0265
-0.303	-0.05	-30.282	-32.7229	-35.2116
-0.313	-0.05	-30.342	-33.0069	-34.7619
-0.323	-0.05	-30.196	-32.8984	-35.0212
-0.333	-0.05	-30.186	-33.1848	-34.8466
-0.343	-0.05	-30.092	-33.4203	-35.1587
-0.353	-0.051	-30.128	-33.3049	-34.8254
-0.363	-0.051	-30.088	-33.2402	-34.7407
-0.373	-0.051	-30.306	-33.2171	-34.8889
-0.383	-0.051	-30.156	-33.3718	-35.0847
-0.393	-0.051	-30.046	-33.261	-35.127
-0.403	-0.051	-30.19	-33.3649	-35.254
-0.413	-0.052	-30.018	-33.358	-35.09
-0.423	-0.052	-30.106	-33.418	-34.7831
-0.433	-0.053	-29.996	-33.3326	-34.8466
-0.443	-0.053	-30.224	-33.4388	-34.8095
-0.453	-0.053	-30.22	-33.4665	-35.0688
-0.463	-0.053	-30.244	-33.2587	-34.709
-0.473	-0.053	-30.218	-33.1986	-34.9312
-0.483	-0.053	-30.174	-33.1178	-34.8095
-0.493	-0.053	-30.328	-32.9284	-34.8307
-0.503	-0.054	-30.21	-33.0577	-34.6561
-0.513	-0.055	-30.236	-33.2194	-34.8571
-0.523	-0.055	-30.1	-33.0716	-34.8995
-0.533	-0.056	-30.034	-33.0069	-34.8148
-0.543	-0.056	-30.168	-33.0208	-34.7936
-0.553	-0.056	-30.178	-33.1709	-34.8307
-0.563	-0.057	-30.296	-33.2702	-34.7936
-0.573	-0.057	-30.236	-33.06	-35.3439
-0.583	-0.057	-30.374	-33.291	-35.4762
-0.593	-0.057	-30.272	-33.0947	-35.3016
-0.603	-0.057	-30.346	-33.2517	-35.2963
-0.613	-0.057	-30.238	-33.0924	-35.1164
-0.623	-0.057	-30.198	-33.0808	-35.1746
-0.633	-0.058	-30.282	-32.9815	-35.1905
-0.643	-0.058	-30.474	-33.1524	-35.2064
-0.653	-0.058	-30.288	-32.9423	-35.0212
-0.663	-0.058	-30.488	-32.9723	-35.127
-0.673	-0.058	-30.444	-33.1986	-35.1905
-0.683	-0.058	-30.566	-33.0115	-34.9471
-0.693	-0.058	-30.364	-32.9515	-35.3175
-0.703	-0.058	-30.506	-33.0739	-35.254
-0.713	-0.059	-30.432	-32.9723	-35.1111
-0.723	-0.059	-30.442	-33.0046	-35.1746
-0.733	-0.06	-30.632	-32.9654	-35.164
-0.743	-0.06	-30.5	-32.7829	-35.2857
-0.753	-0.06	-30.56	-33.1316	-35.1958
-0.763	-0.06	-30.598	-33.0924	-35.2064
-0.773	-0.06	-30.472	-33.1732	-35.1746
-0.783	-0.06	-30.514	-33.1316	-35.1905
-0.793	-0.061	-30.438	-33.1201	-35.0582
-0.803	-0.06	-30.53	-33.1108	-35.0847
			0

## Sheet: Figure 1c
pn+-Si/Pt		pn+-Si/TMOS/Pt		pn+-Si/W-TMOS/Pt
Time (h)	Current Density (mA/cm2)	Time (h)	Current Density (mA/cm2)	Time (h)	Current Density (mA/cm2)
0.000277778	-28.8657	0.0025	-31.6998	0.0025	-34.3578
0.000555556	-28.6296	0.00278	-31.6051	0.00278	-34.6588
0.000833333	-28.4306	0.00306	-31.4804	0.00306	-34.481
0.00111	-28.2268	0.00333	-31.2818	0.00333	-34.6801
0.00139	-28.1204	0.00361	-31.1593	0.00361	-34.5
0.00167	-28.1759	0.00389	-31.2263	0.00389	-34.4881
0.00194	-28.1343	0.00417	-31.0831	0.00417	-34.4479
0.00222	-28.1389	0.00444	-31.0554	0.00444	-34.7275
0.0025	-28.2593	0.00472	-31.1363	0.00472	-34.5616
0.00278	-28.2824	0.005	-30.9423	0.005	-34.4123
0.00306	-28.1759	0.00528	-30.8961	0.00528	-34.2441
0.00333	-28.4306	0.00556	-30.903	0.00556	-34.4905
0.00361	-28.4861	0.00583	-30.6952	0.00583	-34.6683
0.00389	-28.8194	0.00611	-30.7367	0.00611	-34.4763
0.00417	-28.5463	0.00639	-30.6628	0.00639	-34.4692
0.00444	-28.5926	0.00667	-30.8499	0.00667	-34.5166
0.00472	-28.7083	0.00694	-31.1155	0.00694	-34.3365
0.005	-28.6713	0.00722	-31.0601	0.00722	-34.7275
0.00528	-28.787	0.0075	-31.0808	0.0075	-34.5308
0.00556	-28.8194	0.00778	-30.9838	0.00778	-34.8507
0.00583	-28.4722	0.00806	-30.9492	0.00806	-34.6659
0.00611	-28.6435	0.00833	-31.1363	0.00833	-34.4076
0.00639	-28.6296	0.00861	-30.9885	0.00861	-34.5616
0.00667	-28.5741	0.00889	-31.1155	0.00889	-34.4905
0.00694	-28.5	0.00917	-31.0831	0.00917	-34.5379
0.00722	-28.3611	0.00944	-30.9099	0.00944	-34.7488
0.0075	-28.7917	0.00972	-30.8707	0.00972	-34.8554
0.00778	-28.6157	0.01	-30.9076	0.01	-34.5237
0.00806	-28.5093	0.01028	-30.7021	0.01028	-34.4905
0.00833	-28.5232	0.01056	-30.9376	0.01056	-34.6185
0.00861	-28.7268	0.01083	-30.7898	0.01083	-34.2725
0.00889	-28.5741	0.01111	-30.8222	0.01111	-34.6848
0.00917	-28.4815	0.01139	-30.7298	0.01139	-34.4763
0.00944	-28.4259	0.01167	-30.9284	0.01167	-34.3199
0.00972	-28.3009	0.01194	-30.7252	0.01194	-34.4668
0.01	-28.0741	0.01222	-30.7182	0.01222	-34.3602
0.01028	-28.1065	0.0125	-30.7044	0.0125	-34.455
0.01056	-28.2963	0.01278	-30.4388	0.01278	-34.9526
0.01083	-28.2824	0.01306	-30.5774	0.01306	-34.5213
0.01111	-28.4306	0.01333	-30.4642	0.01333	-34.6374
0.01139	-28.2824	0.01361	-30.6582	0.01361	-34.4502
0.01167	-28.1389	0.01389	-30.6513	0.01389	-34.4692
0.01194	-28.0741	0.01417	-30.5658	0.01417	-34.8412
0.01222	-28.3611	0.01444	-30.4504	0.01444	-34.5782
0.0125	-28.0602	0.01472	-30.7159	0.01472	-34.6043
0.01278	-27.9491	0.015	-30.4965	0.015	-34.5
0.01306	-28.0324	0.01528	-30.9561	0.01528	-34.5142
0.01333	-28.1759	0.01556	-30.8106	0.01556	-34.4621
0.01361	-28.2268	0.01583	-30.7875	0.01583	-34.7938
0.01389	-28.2315	0.01611	-30.7829	0.01611	-34.5166
0.01417	-28.0972	0.01639	-30.7367	0.01639	-34.2986
0.01444	-28.3935	0.01667	-30.6952	0.01667	-34.5687
0.01472	-28.1898	0.01694	-30.6189	0.01694	-34.5142
0.015	-28.2546	0.01722	-30.5704	0.01722	-34.4337
0.01528	-28.0741	0.0175	-30.485	0.0175	-34.6303
0.01556	-28.1065	0.01778	-30.5427	0.01778	-34.4597
0.01583	-27.8935	0.01806	-30.4965	0.01806	-34.6446
0.01611	-28.2176	0.01833	-30.4042	0.01833	-34.9526
0.01639	-28.0278	0.01861	-30.4989	0.01861	-34.564
0.01667	-28.125	0.01889	-30.4226	0.01889	-34.5
0.01694	-28.4676	0.01917	-30.5982	0.01917	-34.6588
0.01722	-28.2546	0.01944	-30.6028	0.01944	-34.1422
0.0175	-28.3518	0.01972	-30.6051	0.01972	-34.2867
0.01778	-28.6713	0.02	-30.5381	0.02	-34.5379
0.01806	-28.5232	0.02028	-30.5173	0.02028	-34.5972
0.01833	-28.3611	0.02056	-30.3788	0.02056	-34.5995
0.01861	-28.3935	0.02083	-30.4711	0.02083	-34.5758
0.01889	-28.3657	0.02111	-30.4781	0.02111	-34.3578
0.01917	-28.2824	0.02139	-30.4504	0.02139	-34.7227
0.01944	-28.4306	0.02167	-30.5035	0.02167	-34.7417
0.01972	-28.2963	0.02194	-30.2633	0.02194	-34.3128
0.02	-28.213	0.02222	-30.1848	0.02222	-34.7535
0.02028	-27.8611	0.0225	-30.1917	0.0225	-34.3507
0.02056	-28.0694	0.02278	-30.2864	0.02278	-34.218
0.02083	-27.9815	0.02306	-30.2979	0.02306	-34.5095
0.02111	-27.9398	0.02333	-30.1386	0.02333	-34.2773
0.02139	-28.1204	0.02361	-30.3048	0.02361	-34.6232
0.02167	-27.9768	0.02389	-30.351	0.02389	-34.481
0.02194	-28.588	0.02417	-30.3695	0.02417	-34.2915
0.02222	-28.4167	0.02444	-30.3788	0.02444	-34.7133
0.0225	-28.2407	0.02472	-30.5196	0.02472	-34.6919
0.02278	-28.1806	0.025	-30.6905	0.025	-34.5427
0.02306	-28.3657	0.02528	-30.6559	0.02528	-34.481
0.02333	-28.6157	0.02556	-30.3649	0.02556	-34.4502
0.02361	-28.5787	0.02583	-30.3118	0.02583	-34.327
0.02389	-28.4954	0.02611	-30.2333	0.02611	-34.0592
0.02417	-28.4444	0.02639	-30.351	0.02639	-34.4763
0.02444	-28.3935	0.02667	-30.2517	0.02667	-34.5545
0.02472	-28.5324	0.02694	-30.2517	0.02694	-34.5237
0.025	-28.3333	0.02722	-30.0924	0.02722	-34.6611
0.02528	-28.3102	0.0275	-30.1132	0.0275	-34.3199
0.02556	-28.375	0.02778	-30.1778	0.02778	-34.6114
0.02583	-28.5139	0.02806	-30.1409	0.02806	-34.5853
0.02611	-28.7454	0.02833	-30.1455	0.02833	-34.3531
0.02639	-28.4722	0.02861	-30.0785	0.02861	-34.2962
0.02667	-28.3102	0.02889	-29.9122	0.02889	-34.4953
0.02694	-28.3241	0.02917	-30.2402	0.02917	-34.5829
0.02722	-28.1898	0.02944	-30.1986	0.02944	-34.3934
0.0275	-28.088	0.02972	-30.1178	0.02972	-34.346
0.02778	-27.9213	0.03	-30.1132	0.03	-34.4194
0.02806	-27.8611	0.03028	-30.1039	0.03028	-34.5095
0.02833	-27.7639	0.03056	-30.4573	0.03056	-34.5379
0.02861	-27.9398	0.03083	-30.224	0.03083	-34.3365
0.02889	-27.7639	0.03111	-30.1478	0.03111	-34.6043
0.02917	-27.8565	0.03139	-30.3695	0.03139	-34.4123
0.02944	-27.7083	0.03167	-30.4042	0.03167	-34.3744
0.02972	-27.7407	0.03194	-30.5058	0.03194	-34.7607
0.03	-28.2037	0.03222	-30.3972	0.03222	-34.3981
0.03028	-28	0.0325	-30.2771	0.0325	-34.6066
0.03056	-28.287	0.03278	-30.4965	0.03278	-34.7085
0.03083	-28.5787	0.03306	-30.194	0.03306	-34.5782
0.03111	-28.2685	0.03333	-30.1478	0.03333	-34.7014
0.03139	-28.4398	0.03361	-30.0993	0.03361	-34.3057
0.03167	-28.3102	0.03389	-30.2448	0.03389	-34.4739
0.03194	-28.1667	0.03417	-30.1871	0.03417	-34.2844
0.03222	-28.2176	0.03444	-30.2587	0.03444	-34.6683
0.0325	-28.0278	0.03472	-30.3857	0.03472	-34.8246
0.03278	-27.8843	0.035	-30.1732	0.035	-34.5995
0.03306	-27.8935	0.03528	-30.3302	0.03528	-34.699
0.03333	-27.9907	0.03556	-30.254	0.03556	-34.7535
0.03361	-28.0139	0.03583	-30.2171	0.03583	-34.5
0.03389	-27.787	0.03611	-30.1062	0.03611	-34.3981
0.03417	-27.5556	0.03639	-30.0046	0.03639	-34.4692
0.03444	-28.3518	0.03667	-29.9723	0.03667	-34.4692
0.03472	-28.2176	0.03694	-30.2333	0.03694	-34.1825
0.035	-28.0324	0.03722	-30.1478	0.03722	-34.4834
0.03528	-28.2315	0.0375	-30.127	0.0375	-34.7275
0.03556	-28.2454	0.03778	-30.1709	0.03778	-34.481
0.03583	-28.6389	0.03806	-30.1201	0.03806	-34.8436
0.03611	-28.3472	0.03833	-30.2333	0.03833	-34.5758
0.03639	-28.2732	0.03861	-30.351	0.03861	-34.4479
0.03667	-28.1204	0.03889	-30.4434	0.03889	-34.673
0.03694	-28.1482	0.03917	-30.4065	0.03917	-34.4763
0.03722	-28	0.03944	-30.164	0.03944	-34.7062
0.0375	-28.3333	0.03972	-30.1917	0.03972	-34.5166
0.03778	-28.2546	0.04	-30.2263	0.04	-34.1019
0.03806	-28.0463	0.04028	-30.1178	0.04028	-34.4194
0.03833	-28.1667	0.04056	-30.067	0.04056	-34.2441
0.03861	-28.0741	0.04083	-30.0462	0.04083	-34.2299
0.03889	-27.9259	0.04111	-30.1409	0.04111	-34.6588
0.03917	-27.9398	0.04139	-30.0601	0.04139	-34.4668
0.03944	-27.7546	0.04167	-30.0208	0.04167	-34.5758
0.03972	-27.75	0.04194	-30.0808	0.04194	-34.4881
0.04	-27.6482	0.04222	-30.0277	0.04222	-34.699
0.04028	-28.5602	0.0425	-29.9792	0.0425	-34.4763
0.04056	-28.4074	0.04278	-30.3695	0.04278	-34.2725
0.04083	-28.1111	0.04306	-30.2009	0.04306	-34.1185
0.04111	-27.9907	0.04333	-30.0601	0.04333	-34.4502
0.04139	-27.8935	0.04361	-30.7113	0.04361	-34.3792
0.04167	-28.2963	0.04389	-30.7506	0.04389	-34.7062
0.04194	-28.4444	0.04417	-31.0554	0.04417	-34.6303
0.04222	-28.375	0.04444	-30.8776	0.04444	-34.6872
0.0425	-28.375	0.04472	-30.8614	0.04472	-34.2014
0.04278	-28.2315	0.045	-30.8014	0.045	-34.6659
0.04306	-28.2963	0.04528	-30.6443	0.04528	-34.3815
0.04333	-28.1528	0.04556	-30.6698	0.04556	-34.436
0.04361	-28.1806	0.04583	-30.6097	0.04583	-34.6517
0.04389	-27.8935	0.04611	-30.9746	0.04611	-34.2251
0.04417	-27.8472	0.04639	-30.7021	0.04639	-34.3815
0.04444	-27.912	0.04667	-30.6028	0.04667	-34.128
0.04472	-27.8611	0.04694	-30.5496	0.04694	-34.4597
0.045	-27.8565	0.04722	-30.5312	0.04722	-34.7014
0.04528	-27.9259	0.0475	-30.4827	0.0475	-34.5
0.04556	-28.3009	0.04778	-30.4226	0.04778	-34.3531
0.04583	-28.2176	0.04806	-30.3972	0.04806	-34.654
0.04611	-28.7732	0.04833	-30.4249	0.04833	-34.5213
0.04639	-28.5093	0.04861	-30.4504	0.04861	-34.4147
0.04667	-28.5093	0.04889	-30.6236	0.04889	-34.3365
0.04694	-28.6204	0.04917	-30.6097	0.04917	-34.7204
0.04722	-28.4583	0.04944	-30.5104	0.04944	-34.4621
0.0475	-28.4444	0.04972	-30.3926	0.04972	-34.6446
0.04778	-28.3333	0.05	-30.7436	0.05	-34.9028
0.04806	-28.3472	0.05028	-30.7044	0.05028	-34.3104
0.04833	-28.4259	0.05056	-30.7413	0.05056	-34.4289
0.04861	-28.3518	0.05083	-30.4596	0.05083	-34.3649
0.04889	-28.0324	0.05111	-30.3788	0.05111	-34.2512
0.04917	-28.1111	0.05139	-30.4111	0.05139	-34.59
0.04944	-28.1065	0.05167	-30.5104	0.05167	-34.4431
0.04972	-28.2176	0.05194	-30.552	0.05194	-34.4597
0.05	-28.0602	0.05222	-30.5127	0.05222	-34.6588
0.05028	-28.4861	0.0525	-30.3718	0.0525	-34.4194
0.05056	-28.4444	0.05278	-30.4711	0.05278	-34.4005
0.05083	-28.3333	0.05306	-30.3233	0.05306	-34.2417
0.05111	-28.2037	0.05333	-30.4457	0.05333	-34.5569
0.05139	-28.0324	0.05361	-30.6351	0.05361	-34.4005
0.05167	-27.9768	0.05389	-30.5889	0.05389	-34.436
0.05194	-27.9213	0.05417	-30.4296	0.05417	-34.4147
0.05222	-27.9352	0.05444	-30.4065	0.05444	-34.3507
0.0525	-27.963	0.05472	-30.3187	0.05472	-34.2038
0.05278	-27.8287	0.055	-30.3464	0.055	-34.59
0.05306	-27.6296	0.05528	-30.3256	0.05528	-34.8863
0.05333	-28.0833	0.05556	-30.3834	0.05556	-34.5308
0.05361	-27.9907	0.05583	-30.3695	0.05583	-34.6801
0.05389	-27.713	0.05611	-30.2633	0.05611	-34.6943
0.05417	-27.787	0.05639	-30.4781	0.05639	-34.2867
0.05444	-27.8009	0.05667	-30.3649	0.05667	-34.6872
0.05472	-27.4676	0.05694	-30.3233	0.05694	-34.6185
0.055	-27.662	0.05722	-30.194	0.05722	-34.5853
0.05528	-27.7685	0.0575	-30.0855	0.0575	-34.5711
0.05556	-27.6018	0.05778	-30.0739	0.05778	-34.4668
0.05583	-27.7222	0.05806	-30.0277	0.05806	-34.6114
0.05611	-27.7083	0.05833	-30.0393	0.05833	-34.5498
0.05639	-27.6296	0.05861	-30.1339	0.05861	-34.6303
0.05667	-27.6296	0.05889	-30.3002	0.05889	-34.564
0.05694	-27.6574	0.05917	-30.2864	0.05917	-34.5995
0.05722	-28.088	0.05944	-30.3256	0.05944	-34.3389
0.0575	-28.0324	0.05972	-30.2587	0.05972	-34.6777
0.05778	-27.9352	0.06	-30.2263	0.06	-34.5166
0.05806	-28.1528	0.06028	-30.7714	0.06028	-34.4502
0.05833	-27.9537	0.06056	-30.8176	0.06056	-34.4502
0.05861	-27.9074	0.06083	-30.8568	0.06083	-34.8294
0.05889	-27.9213	0.06111	-30.7575	0.06111	-34.4431
0.05917	-28.2963	0.06139	-30.7021	0.06139	-34.5972
0.05944	-28.3518	0.06167	-30.6028	0.06167	-34.3436
0.05972	-28.0139	0.06194	-30.5566	0.06194	-34.7749
0.06	-27.9537	0.06222	-30.582	0.06222	-34.5758
0.06028	-27.7917	0.0625	-30.5496	0.0625	-34.455
0.06056	-27.6482	0.06278	-30.5127	0.06278	-34.5569
0.06083	-27.5417	0.06306	-30.5774	0.06306	-34.5829
0.06111	-27.5139	0.06333	-30.4504	0.06333	-34.2962
0.06139	-27.4676	0.06361	-30.545	0.06361	-34.3673
0.06167	-28	0.06389	-30.612	0.06389	-34.327
0.06194	-28.6944	0.06417	-30.6097	0.06417	-34.1208
0.06222	-28.3657	0.06444	-30.4504	0.06444	-34.154
0.0625	-28.2963	0.06472	-30.5058	0.06472	-34.8483
0.06278	-28.1759	0.065	-30.4711	0.065	-34.7014
0.06306	-28.1204	0.06528	-30.3764	0.06528	-34.3531
0.06333	-28.0046	0.06556	-30.4827	0.06556	-34.7204
0.06361	-28.4537	0.06583	-30.4388	0.06583	-34.5829
0.06389	-28.338	0.06611	-30.4827	0.06611	-34.4597
0.06417	-28.1667	0.06639	-30.5035	0.06639	-34.6446
0.06444	-28.0741	0.06667	-30.8822	0.06667	-34.6303
0.06472	-28.1389	0.06694	-30.709	0.06694	-34.5308
0.065	-27.9259	0.06722	-30.7413	0.06722	-34.5047
0.06528	-27.6852	0.0675	-30.6767	0.0675	-34.2251
0.06556	-27.8982	0.06778	-30.6767	0.06778	-34.6801
0.06583	-27.8287	0.06806	-30.5427	0.06806	-34.5047
0.06611	-27.6574	0.06833	-30.8545	0.06833	-34.4479
0.06639	-27.912	0.06861	-30.5035	0.06861	-34.4052
0.06667	-27.8565	0.06889	-30.6351	0.06889	-34.5995
0.06694	-27.7083	0.06917	-30.545	0.06917	-34.2299
0.06722	-27.9491	0.06944	-30.5104	0.06944	-34.6398
0.0675	-27.8472	0.06972	-30.4758	0.06972	-34.4289
0.06778	-27.9398	0.07	-30.5312	0.07	-34.4005
0.06806	-28.2268	0.07028	-30.4573	0.07028	-34.4621
0.06833	-28.1759	0.07056	-30.552	0.07056	-34.4076
0.06861	-27.9398	0.07083	-30.3926	0.07083	-34.3578
0.06889	-27.912	0.07111	-30.3233	0.07111	-34.3981
0.06917	-27.7685	0.07139	-30.4388	0.07139	-34.545
0.06944	-27.8935	0.07167	-30.2795	0.07167	-34.59
0.06972	-27.8287	0.07194	-30.291	0.07194	-34.782
0.07	-28.1389	0.07222	-30.3972	0.07222	-34.5284
0.07028	-28.0602	0.0725	-30.2771	0.0725	-34.3981
0.07056	-27.7917	0.07278	-30.157	0.07278	-34.6374
0.07083	-27.8704	0.07306	-30.0855	0.07306	-34.2512
0.07111	-27.8982	0.07333	-30.1201	0.07333	-34.1801
0.07139	-27.8148	0.07361	-30.0808	0.07361	-34.5972
0.07167	-27.6944	0.07389	-30.2771	0.07389	-34.5545
0.07194	-27.912	0.07417	-30.2633	0.07417	-34.4147
0.07222	-28.5093	0.07444	-30.3233	0.07444	-34.5829
0.0725	-28.3333	0.07472	-30.1339	0.07472	-34.5379
0.07278	-28.2407	0.075	-30.3233	0.075	-34.2417
0.07306	-28.4537	0.07528	-30.3972	0.07528	-34.282
0.07333	-28.3102	0.07556	-30.3233	0.07556	-34.7133
0.07361	-28.2176	0.07583	-30.3764	0.07583	-34.4194
0.07389	-28.1944	0.07611	-30.709	0.07611	-34.7393
0.07417	-28.1667	0.07639	-30.8776	0.07639	-34.327
0.07444	-28.0324	0.07667	-30.7021	0.07667	-34.3981
0.07472	-27.6713	0.07694	-30.4781	0.07694	-34.6114
0.075	-27.9537	0.07722	-30.2633	0.07722	-34.3104
0.07528	-28.0741	0.0775	-30.2656	0.0775	-34.4692
0.07556	-28.338	0.07778	-30.2125	0.07778	-34.8863
0.07583	-28.3241	0.07806	-30.1778	0.07806	-34.3981
0.07611	-28.2176	0.07833	-30.254	0.07833	-34.7156
0.07639	-28.1806	0.07861	-30.1201	0.07861	-34.6398
0.07667	-28.0417	0.07889	-30.2864	0.07889	-34.5758
0.07694	-28.0278	0.07917	-30.2009	0.07917	-34.4147
0.07722	-27.8935	0.07944	-30.1709	0.07944	-34.263
0.0775	-27.9074	0.07972	-29.9931	0.07972	-34.7701
0.07778	-27.6991	0.08	-30.0139	0.08	-34.3578
0.07806	-27.5787	0.08028	-30.3164	0.08028	-34.654
0.07833	-27.6204	0.08056	-30.1455	0.08056	-34.545
0.07861	-27.5093	0.08083	-30.1524	0.08083	-34.4265
0.07889	-27.4028	0.08111	-30.1386	0.08111	-34.7796
0.07917	-27.3611	0.08139	-30.1316	0.08139	-34.6232
0.07944	-27.3148	0.08167	-30.1132	0.08167	-34.0592
0.07972	-27.1296	0.08194	-30.1455	0.08194	-34.4337
0.08	-26.9398	0.08222	-29.9607	0.08222	-34.7133
0.08028	-27.0833	0.0825	-29.9446	0.0825	-34.455
0.08056	-27.4074	0.08278	-30.2656	0.08278	-34.2986
0.08083	-27.3518	0.08306	-30.1178	0.08306	-34.6777
0.08111	-27.1759	0.08333	-30.1848	0.08333	-34.4479
0.08139	-26.8843	0.08361	-30.0462	0.08361	-34.5379
0.08167	-26.9907	0.08389	-30.1178	0.08389	-34.5829
0.08194	-27.0463	0.08417	-30.157	0.08417	-34.7678
0.08222	-26.8843	0.08444	-30.1778	0.08444	-34.7346
0.0825	-26.9167	0.08472	-30.254	0.08472	-34.4905
0.08278	-26.9676	0.085	-29.9469	0.085	-34.2915
0.08306	-27.9768	0.08528	-29.9654	0.08528	-34.4692
0.08333	-27.7685	0.08556	-29.9515	0.08556	-34.2583
0.08361	-28.5232	0.08583	-29.9446	0.08583	-34.0853
0.08389	-28.3194	0.08611	-30.0254	0.08611	-34.6114
0.08417	-28.1944	0.08639	-29.8799	0.08639	-34.4763
0.08444	-28.162	0.08667	-30.2771	0.08667	-34.0403
0.08472	-28.0556	0.08694	-29.8799	0.08694	-34.3602
0.085	-28.0324	0.08722	-29.8822	0.08722	-34.6114
0.08528	-27.912	0.0875	-29.7205	0.0875	-34.3389
0.08556	-28.0278	0.08778	-29.6628	0.08778	-34.4408
0.08583	-27.8009	0.08806	-29.7205	0.08806	-34.5924
0.08611	-27.7778	0.08833	-29.6351	0.08833	-34.7559
0.08639	-27.7407	0.08861	-29.5797	0.08861	-34.237
0.08667	-27.6482	0.08889	-29.4688	0.08889	-34.6066
0.08694	-27.6435	0.08917	-29.8268	0.08917	-34.0924
0.08722	-27.5	0.08944	-29.5358	0.08944	-34.4479
0.0875	-27.6343	0.08972	-29.5797	0.08972	-34.5142
0.08778	-27.588	0.09	-29.5681	0.09	-34.6659
0.08806	-27.9398	0.09028	-29.3811	0.09028	-34.3199
0.08833	-28.1759	0.09056	-29.4873	0.09056	-34.2014
0.08861	-27.8935	0.09083	-29.5427	0.09083	-34.4953
0.08889	-27.9352	0.09111	-29.4827	0.09111	-34.436
0.08917	-28.1806	0.09139	-29.448	0.09139	-34.3317
0.08944	-28.2732	0.09167	-29.358	0.09167	-34.3886
0.08972	-28.3657	0.09194	-29.4157	0.09194	-34.5237
0.09	-28.2963	0.09222	-29.388	0.09222	-34.7465
0.09028	-28.2685	0.0925	-29.4088	0.0925	-34.545
0.09056	-28.0694	0.09278	-29.3695	0.09278	-34.2844
0.09083	-27.8009	0.09306	-29.5289	0.09306	-34.5924
0.09111	-28.2407	0.09333	-29.642	0.09333	-34.2109
0.09139	-28.3472	0.09361	-29.6212	0.09361	-34.4692
0.09167	-28.0972	0.09389	-29.6744	0.09389	-34.7227
0.09194	-28.0694	0.09417	-29.7598	0.09417	-34.7156
0.09222	-28.1389	0.09444	-29.6605	0.09444	-34.6185
0.0925	-27.9768	0.09472	-29.4504	0.09472	-34.2299
0.09278	-27.8843	0.095	-29.3164	0.095	-34.7465
0.09306	-27.7685	0.09528	-29.4896	0.09528	-34.4692
0.09333	-28.0185	0.09556	-29.5612	0.09556	-34.4621
0.09361	-27.8472	0.09583	-29.6467	0.09583	-34.1801
0.09389	-27.6157	0.09611	-29.642	0.09611	-34.2441
0.09417	-27.6806	0.09639	-29.582	0.09639	-34.7678
0.09444	-27.537	0.09667	-29.6074	0.09667	-34.59
0.09472	-27.5556	0.09694	-29.5266	0.09694	-34.3365
0.095	-27.7685	0.09722	-29.4642	0.09722	-34.4289
0.09528	-27.6713	0.0975	-29.515	0.0975	-34.4479
0.09556	-27.4815	0.09778	-31.3995	0.09778	-34.545
0.09583	-27.4583	0.09806	-31.127	0.09806	-34.2156
0.09611	-27.4861	0.09833	-30.9538	0.09833	-34.4597
0.09639	-27.6574	0.09861	-31.0439	0.09861	-34.3602
0.09667	-27.7685	0.09889	-30.9215	0.09889	-34.3033
0.09694	-27.6806	0.09917	-30.8083	0.09917	-34.4502
0.09722	-27.7917	0.09944	-30.9838	0.09944	-34.4953
0.0975	-28.2268	0.09972	-30.8176	0.09972	-34.3246
0.09778	-28.3333	0.1	-30.7783	0.1	-34.1825
0.09806	-28.2546	0.10028	-30.7968	0.10028	-34.3104
0.09833	-28.1343	0.10056	-30.7714	0.10056	-34.4479
0.09861	-28.162	0.10083	-30.6975	0.10083	-34.8365
0.09889	-28.0694	0.10111	-30.8106	0.10111	-34.3199
0.09917	-27.9676	0.10139	-30.6905	0.10139	-34.673
0.09944	-27.9537	0.10167	-30.7113	0.10167	-34.4076
0.09972	-27.963	0.10194	-30.642	0.10194	-34.4194
0.1	-27.8704	0.10222	-30.5289	0.10222	-34.3057
0.10028	-28.0694	0.1025	-30.5958	0.1025	-34.1137
0.10056	-28.1898	0.10278	-30.4827	0.10278	-34.3815
0.10083	-27.9907	0.10306	-30.4596	0.10306	-34.7796
0.10111	-27.9398	0.10333	-30.6882	0.10333	-34.6517
0.10139	-27.8287	0.10361	-30.6351	0.10361	-34.436
0.10167	-27.8194	0.10389	-30.6443	0.10389	-34.6588
0.10194	-27.9537	0.10417	-30.5889	0.10417	-34.6517
0.10222	-28	0.10444	-30.5427	0.10444	-34.4194
0.1025	-28.1204	0.10472	-30.4827	0.10472	-34.2773
0.10278	-28.1204	0.105	-30.6189	0.105	-34.128
0.10306	-28.2037	0.10528	-30.6305	0.10528	-34.59
0.10333	-27.9815	0.10556	-30.9815	0.10556	-34.5829
0.10361	-27.9815	0.10583	-30.4573	0.10583	-34.5047
0.10389	-27.8194	0.10611	-30.5196	0.10611	-34.8792
0.10417	-27.875	0.10639	-30.4249	0.10639	-34.5427
0.10444	-28.338	0.10667	-30.4457	0.10667	-34.1825
0.10472	-28.1898	0.10694	-30.4296	0.10694	-34.3792
0.105	-28.0972	0.10722	-30.4711	0.10722	-34.1493
0.10528	-27.9676	0.1075	-30.4504	0.1075	-34.7417
0.10556	-27.9259	0.10778	-30.3857	0.10778	-34.3317
0.10583	-28.0417	0.10806	-30.3695	0.10806	-34.3578
0.10611	-27.7778	0.10833	-30.5427	0.10833	-34.4739
0.10639	-27.7778	0.10861	-30.5035	0.10861	-34.6303
0.10667	-27.6435	0.10889	-30.5843	0.10889	-34.2038
0.10694	-27.4815	0.10917	-30.7436	0.10917	-34.4005
0.10722	-27.4074	0.10944	-30.649	0.10944	-34.2299
0.1075	-27.3426	0.10972	-30.5774	0.10972	-34.3981
0.10778	-27.537	0.11	-30.4896	0.11	-34.6185
0.10806	-27.7268	0.11028	-30.4226	0.11028	-34.3365
0.10833	-27.5787	0.11056	-30.4965	0.11056	-34.327
0.10861	-27.7222	0.11083	-30.3395	0.11083	-34.6043
0.10889	-27.7361	0.11111	-30.3603	0.11111	-34.4834
0.10917	-28.3472	0.11139	-30.1709	0.11139	-34.564
0.10944	-28.1944	0.11167	-30.0739	0.11167	-34.4052
0.10972	-28.2546	0.11194	-30.2517	0.11194	-34.1611
0.11	-28.0417	0.11222	-30.2587	0.11222	-34.4431
0.11028	-27.8611	0.1125	-30.2795	0.1125	-34.4668
0.11056	-27.8565	0.11278	-30.157	0.11278	-34.7796
0.11083	-27.7268	0.11306	-30.127	0.11306	-34.4502
0.11111	-27.8333	0.11333	-30.2702	0.11333	-34.699
0.11139	-27.6574	0.11361	-30.2656	0.11361	-34.0332
0.11167	-27.7407	0.11389	-30.2263	0.11389	-34.5782
0.11194	-28.1759	0.11417	-30.1339	0.11417	-34.5711
0.11222	-28.2454	0.11444	-30.0046	0.11444	-34.3104
0.1125	-28.2546	0.11472	-31.0693	0.11472	-34.3981
0.11278	-28.125	0.115	-30.8822	0.115	-34.064
0.11306	-28.0833	0.11528	-30.9376	0.11528	-34.4147
0.11333	-28.0463	0.11556	-31.1871	0.11556	-34.3436
0.11361	-27.9398	0.11583	-31.0231	0.11583	-34.2417
0.11389	-27.8287	0.11611	-31.0277	0.11611	-34.346
0.11417	-28.0185	0.11639	-30.9769	0.11639	-34.4763
0.11444	-28.3518	0.11667	-31.2194	0.11667	-34.5213
0.11472	-28.0556	0.11694	-30.8892	0.11694	-34.3389
0.115	-28.088	0.11722	-30.9169	0.11722	-34.6232
0.11528	-27.8611	0.1175	-30.7783	0.1175	-34.3317
0.11556	-27.8009	0.11778	-30.7575	0.11778	-34.4905
0.11583	-27.7361	0.11806	-30.8106	0.11806	-34.5166
0.11611	-27.7361	0.11833	-30.9076	0.11833	-34.5024
0.11639	-27.5556	0.11861	-30.6721	0.11861	-34.6161
0.11667	-27.3241	0.11889	-30.5912	0.11889	-34.3981
0.11694	-27.2315	0.11917	-30.7044	0.11917	-34.2867
0.11722	-27.3426	0.11944	-30.5496	0.11944	-34.3934
0.1175	-27.7639	0.11972	-30.6443	0.11972	-34.3981
0.11778	-27.5417	0.12	-30.5127	0.12	-34.6872
0.11806	-27.5509	0.12028	-30.5727	0.12028	-34.7535
0.11833	-27.6204	0.12056	-30.4965	0.12056	-34.6303
0.11861	-27.9259	0.12083	-30.552	0.12083	-34.2915
0.11889	-27.8935	0.12111	-30.4827	0.12111	-34.4005
0.11917	-27.7685	0.12139	-30.3187	0.12139	-34.3317
0.11944	-27.6713	0.12167	-30.4758	0.12167	-34.5237
0.11972	-27.4074	0.12194	-30.2979	0.12194	-34.4834
0.12	-27.4954	0.12222	-30.2309	0.12222	-34.372
0.12028	-27.3935	0.1225	-30.1732	0.1225	-34.5687
0.12056	-27.3611	0.12278	-30.1663	0.12278	-34.5924
0.12083	-27.1389	0.12306	-30.2702	0.12306	-34.3436
0.12111	-27.2222	0.12333	-30.2448	0.12333	-34.7393
0.12139	-27.537	0.12361	-30.2471	0.12361	-34.4597
0.12167	-27.3657	0.12389	-30.2633	0.12389	-34.5166
0.12194	-27.3889	0.12417	-30.3118	0.12417	-34.372
0.12222	-27.4213	0.12444	-30.3302	0.12444	-34.4218
0.1225	-27.2454	0.12472	-30.2795	0.12472	-34.4668
0.12278	-27.0232	0.125	-30.3326	0.125	-34.6469
0.12306	-27.4815	0.12528	-30.3233	0.12528	-34.3507
0.12333	-27.3102	0.12556	-30.2841	0.12556	-34.5829
0.12361	-27.2963	0.12583	-30.552	0.12583	-34.5213
0.12389	-27.6944	0.12611	-30.351	0.12611	-34.6848
0.12417	-27.6018	0.12639	-30.1871	0.12639	-34.2488
0.12444	-27.6852	0.12667	-30.2379	0.12667	-34.6943
0.12472	-27.4583	0.12694	-30.3395	0.12694	-34.5853
0.125	-27.6482	0.12722	-30.3395	0.12722	-34.4763
0.12528	-27.5232	0.1275	-30.2771	0.1275	-34.3744
0.12556	-27.3935	0.12778	-30.2517	0.12778	-34.6185
0.12583	-27.5093	0.12806	-30.2471	0.12806	-34.3649
0.12611	-27.4213	0.12833	-30.1709	0.12833	-34.5237
0.12639	-27.4722	0.12861	-30.2448	0.12861	-34.3602
0.12667	-27.4074	0.12889	-30.2263	0.12889	-34.4479
0.12694	-27.3102	0.12917	-30.2171	0.12917	-34.3792
0.12722	-27.2315	0.12944	-30.4042	0.12944	-34.3389
0.1275	-27.7222	0.12972	-30.5312	0.12972	-34.2654
0.12778	-27.8611	0.13	-30.2841	0.13	-34.5569
0.12806	-28.0602	0.13028	-30.4065	0.13028	-34.455
0.12833	-28.0741	0.13056	-30.5058	0.13056	-34.4408
0.12861	-28.2176	0.13083	-30.5589	0.13083	-34.3744
0.12889	-28.1065	0.13111	-30.4296	0.13111	-34.3815
0.12917	-27.912	0.13139	-30.2864	0.13139	-34.3365
0.12944	-27.7917	0.13167	-30.3533	0.13167	-34.4337
0.12972	-27.6852	0.13194	-30.3372	0.13194	-34.3981
0.13	-27.7917	0.13222	-30.254	0.13222	-34.4431
0.13028	-27.8982	0.1325	-30.2864	0.1325	-34.5213
0.13056	-28.3194	0.13278	-30.2309	0.13278	-34.4408
0.13083	-28.2454	0.13306	-30.164	0.13306	-34.2156
0.13111	-27.9768	0.13333	-30.0878	0.13333	-34.673
0.13139	-27.963	0.13361	-30.0046	0.13361	-34.59
0.13167	-28.125	0.13389	-30.1455	0.13389	-34.4668
0.13194	-28.0741	0.13417	-30.2171	0.13417	-34.4289
0.13222	-28.1065	0.13444	-30.127	0.13444	-34.1185
0.1325	-28	0.13472	-29.9931	0.13472	-34.3317
0.13278	-27.8194	0.135	-29.9515	0.135	-34.6043
0.13306	-27.75	0.13528	-29.9076	0.13528	-34.564
0.13333	-27.7407	0.13556	-30.1039	0.13556	-34.5237
0.13361	-27.8565	0.13583	-30.4781	0.13583	-34.6043
0.13389	-27.8009	0.13611	-30.1386	0.13611	-34.5853
0.13417	-27.6944	0.13639	-30.1663	0.13639	-34.2299
0.13444	-27.6435	0.13667	-30.0531	0.13667	-34.6683
0.13472	-27.5648	0.13694	-29.9053	0.13694	-34.5356
0.135	-27.4583	0.13722	-30.0601	0.13722	-34.5047
0.13528	-27.3287	0.1375	-30.0716	0.1375	-34.2488
0.13556	-27.1528	0.13778	-30.0577	0.13778	-34.5498
0.13583	-27.7268	0.13806	-30.2333	0.13806	-34.2701
0.13611	-27.4676	0.13833	-30.1409	0.13833	-34.109
0.13639	-27.3241	0.13861	-30.1848	0.13861	-34.699
0.13667	-27.3611	0.13889	-30.0046	0.13889	-34.2962
0.13694	-27.3241	0.13917	-30.0046	0.13917	-34.154
0.13722	-27.125	0.13944	-30.1709	0.13944	-34.3199
0.1375	-27.1389	0.13972	-30.1663	0.13972	-34.2227
0.13778	-27.0232	0.14	-30.1201	0.14	-34.3649
0.13806	-27.5139	0.14028	-30.0924	0.14028	-34.5
0.13833	-27.4074	0.14056	-29.8799	0.14056	-34.4431
0.13861	-27.2222	0.14083	-29.8984	0.14083	-34.5616
0.13889	-27.2083	0.14111	-29.8337	0.14111	-34.436
0.13917	-27.5	0.14139	-29.8684	0.14139	-34.6446
0.13944	-27.2963	0.14167	-29.7321	0.14167	-34.3531
0.13972	-27.5139	0.14194	-29.679	0.14194	-34.481
0.14	-27.5741	0.14222	-29.8453	0.14222	-34.4265
0.14028	-27.4954	0.1425	-29.806	0.1425	-34.3246
0.14056	-27.4213	0.14278	-29.8291	0.14278	-34.545
0.14083	-27.3009	0.14306	-29.6212	0.14306	-34.3436
0.14111	-27.0463	0.14333	-29.7136	0.14333	-34.4431
0.14139	-27.1435	0.14361	-29.6698	0.14361	-34.3673
0.14167	-27.0093	0.14389	-30.4573	0.14389	-34.1327
0.14194	-26.9815	0.14417	-30.3718	0.14417	-34.3175
0.14222	-26.8241	0.14444	-30.3233	0.14444	-34.4123
0.1425	-27.2361	0.14472	-30.2379	0.14472	-34.3815
0.14278	-27.4583	0.145	-30.2702	0.145	-34.4194
0.14306	-27.4213	0.14528	-30.3118	0.14528	-34.5095
0.14333	-27.4676	0.14556	-30.3326	0.14556	-34.4763
0.14361	-27.1435	0.14583	-30.3187	0.14583	-34.4763
0.14389	-27.1528	0.14611	-30.2656	0.14611	-34.3981
0.14417	-27.8148	0.14639	-30.5173	0.14639	-34.3744
0.14444	-27.5556	0.14667	-30.4134	0.14667	-34.5024
0.14472	-28.4306	0.14694	-30.418	0.14694	-34.5095
0.145	-28.3194	0.14722	-30.3002	0.14722	-34.4479
0.14528	-28.2407	0.1475	-30.4504	0.1475	-34.5237
0.14556	-27.9907	0.14778	-30.4042	0.14778	-34.6611
0.14583	-28.0694	0.14806	-30.418	0.14806	-34.3886
0.14611	-27.9398	0.14833	-30.3764	0.14833	-34.2773
0.14639	-27.8333	0.14861	-30.5427	0.14861	-34.5427
0.14667	-27.8472	0.14889	-30.3926	0.14889	-34.3128
0.14694	-27.6713	0.14917	-30.5358	0.14917	-34.3033
0.14722	-27.7778	0.14944	-30.3695	0.14944	-34.3057
0.1475	-27.7546	0.14972	-30.1663	0.14972	-34.6777
0.14778	-27.7222	0.15	-30.4758	0.15	-34.4621
0.14806	-27.4722	0.15028	-30.4527	0.15028	-34.5142
0.14833	-27.375	0.15056	-30.3926	0.15056	-34.3649
0.14861	-27.5139	0.15083	-30.2448	0.15083	-34.2085
0.14889	-27.2546	0.15111	-30.1386	0.15111	-34.2583
0.14917	-27.6852	0.15139	-30.4226	0.15139	-34.6256
0.14944	-27.787	0.15167	-30.2448	0.15167	-34.3199
0.14972	-27.7639	0.15194	-30.4758	0.15194	-34.3815
0.15	-27.6574	0.15222	-30.2771	0.15222	-34.7275
0.15028	-27.8472	0.1525	-30.0139	0.1525	-34.282
0.15056	-27.6574	0.15278	-30.2656	0.15278	-34.2583
0.15083	-27.3009	0.15306	-30.358	0.15306	-34.6066
0.15111	-27.1898	0.15333	-30.1986	0.15333	-34.5616
0.15139	-27.4306	0.15361	-30.3395	0.15361	-34.372
0.15167	-27.2315	0.15389	-30.3164	0.15389	-34.436
0.15194	-27.1759	0.15417	-30.3256	0.15417	-34.2512
0.15222	-27.1898	0.15444	-30.2656	0.15444	-34.4597
0.1525	-27.8426	0.15472	-30.3718	0.15472	-34.4668
0.15278	-27.2732	0.155	-30.3695	0.155	-34.4052
0.15306	-26.7639	0.15528	-30.3326	0.15528	-34.3436
0.15333	-27.2454	0.15556	-30.4573	0.15556	-34.1493
0.15361	-27.5278	0.15583	-30.4711	0.15583	-34.1564
0.15389	-27.4583	0.15611	-30.4665	0.15611	-34.5166
0.15417	-27.3241	0.15639	-30.2979	0.15639	-34.7322
0.15444	-27.5093	0.15667	-30.3326	0.15667	-34.4052
0.15472	-27.4815	0.15694	-30.3187	0.15694	-34.2583
0.155	-27.8148	0.15722	-30.3002	0.15722	-34.4621
0.15528	-27.7407	0.1575	-30.2656	0.1575	-34.2038
0.15556	-28.0741	0.15778	-30.2656	0.15778	-34.3175
0.15583	-28.1111	0.15806	-30.1409	0.15806	-34.3057
0.15611	-27.9537	0.15833	-30.127	0.15833	-34.6777
0.15639	-27.7917	0.15861	-30.0924	0.15861	-34.6256
0.15667	-27.7685	0.15889	-29.9654	0.15889	-34.3389
0.15694	-27.787	0.15917	-30.164	0.15917	-34.4052
0.15722	-27.5926	0.15944	-29.9677	0.15944	-34.237
0.1575	-27.6991	0.15972	-29.9885	0.15972	-34.4052
0.15778	-27.6482	0.16	-30.2125	0.16	-34.6232
0.15806	-27.6852	0.16028	-30.0647	0.16028	-34.3104
0.15833	-27.6296	0.16056	-29.8822	0.16056	-34.6943
0.15861	-27.6574	0.16083	-29.9192	0.16083	-34.545
0.15889	-27.7222	0.16111	-29.9192	0.16111	-34.5047
0.15917	-27.7361	0.16139	-29.9746	0.16139	-34.5687
0.15944	-27.6435	0.16167	-30.0416	0.16167	-34.0806
0.15972	-27.9259	0.16194	-30.0808	0.16194	-34.5545
0.16	-27.6157	0.16222	-29.9399	0.16222	-34.3602
0.16028	-27.5741	0.1625	-30.0254	0.1625	-34.3175
0.16056	-27.4676	0.16278	-30.0508	0.16278	-34.4502
0.16083	-27.4861	0.16306	-29.8799	0.16306	-34.4739
0.16111	-27.6991	0.16333	-29.8545	0.16333	-34.5711
0.16139	-27.4213	0.16361	-29.8453	0.16361	-34.3104
0.16167	-27.2222	0.16389	-29.8453	0.16389	-34.3863
0.16194	-27.713	0.16417	-30.0601	0.16417	-34.59
0.16222	-27.4167	0.16444	-30.0716	0.16444	-34.4692
0.1625	-27.2685	0.16472	-29.873	0.16472	-34.3649
0.16278	-27.4954	0.165	-29.8984	0.165	-34.2844
0.16306	-27.4074	0.16528	-30.0115	0.16528	-34.5687
0.16333	-27.4074	0.16556	-30.0046	0.16556	-34.0332
0.16361	-27.3796	0.16583	-29.9076	0.16583	-34.3602
0.16389	-27.4352	0.16611	-29.8407	0.16611	-34.2156
0.16417	-27.4676	0.16639	-29.8591	0.16639	-34.3246
0.16444	-28.4167	0.16667	-29.9053	0.16667	-34.4408
0.16472	-28.162	0.16694	-29.6236	0.16694	-34.4194
0.165	-28.0741	0.16722	-29.515	0.16722	-34.0308
0.16528	-28.0972	0.1675	-29.4018	0.1675	-34.481
0.16556	-27.9815	0.16778	-29.4573	0.16778	-34.2773
0.16583	-27.8333	0.16806	-29.4734	0.16806	-34.5782
0.16611	-27.75	0.16833	-29.3487	0.16833	-34.4076
0.16639	-27.6806	0.16861	-29.3349	0.16861	-34.6374
0.16667	-27.6713	0.16889	-29.3095	0.16889	-34.5
0.16694	-27.5509	0.16917	-29.351	0.16917	-34.436
0.16722	-27.4028	0.16944	-29.2356	0.16944	-34.5687
0.1675	-27.537	0.16972	-29.3811	0.16972	-34.5924
0.16778	-27.3611	0.17	-29.3279	0.17	-34.1706
0.16806	-27.1806	0.17028	-29.3025	0.17028	-34.2583
0.16833	-27.3102	0.17056	-29.7483	0.17056	-34.8863
0.16861	-27.1157	0.17083	-30.0254	0.17083	-34.5782
0.16889	-27.0046	0.17111	-29.9192	0.17111	-34.1611
0.16917	-27.3889	0.17139	-29.9076	0.17139	-34.5308
0.16944	-27.3102	0.17167	-30.0115	0.17167	-34.6872
0.16972	-27.3102	0.17194	-30.0046	0.17194	-34.3602
0.17	-27.8843	0.17222	-29.9931	0.17222	-34.5687
0.17028	-27.875	0.1725	-30.1062	0.1725	-34.2417
0.17056	-27.787	0.17278	-29.9654	0.17278	-34.2014
0.17083	-27.537	0.17306	-29.9815	0.17306	-34.4194
0.17111	-27.662	0.17333	-29.9931	0.17333	-34.3649
0.17139	-28.0139	0.17361	-29.9399	0.17361	-34.5308
0.17167	-27.8704	0.17389	-29.9584	0.17389	-34.3578
0.17194	-27.9259	0.17417	-29.8476	0.17417	-34.7062
0.17222	-27.7361	0.17444	-29.806	0.17444	-34.1611
0.1725	-27.7639	0.17472	-29.8984	0.17472	-34.3886
0.17278	-27.6482	0.175	-29.9122	0.175	-34.3531
0.17306	-27.6482	0.17528	-29.7667	0.17528	-34.5782
0.17333	-27.3796	0.17556	-29.7136	0.17556	-34.2701
0.17361	-27.5139	0.17583	-29.6397	0.17583	-34.4668
0.17389	-27.3657	0.17611	-29.5635	0.17611	-34.545
0.17417	-28.0046	0.17639	-29.5496	0.17639	-34.4953
0.17444	-28.1898	0.17667	-29.5635	0.17667	-34.4905
0.17472	-27.9768	0.17694	-29.4688	0.17694	-34.5308
0.175	-27.8333	0.17722	-29.4619	0.17722	-34.1896
0.17528	-27.8287	0.1775	-29.4758	0.1775	-34.6327
0.17556	-28.1944	0.17778	-29.4504	0.17778	-34.1185
0.17583	-28.088	0.17806	-29.4942	0.17806	-34.481
0.17611	-27.9676	0.17833	-29.3672	0.17833	-34.4147
0.17639	-27.8426	0.17861	-29.4573	0.17861	-34.4953
0.17667	-27.8287	0.17889	-29.4273	0.17889	-34.7559
0.17694	-27.588	0.17917	-29.6236	0.17917	-34.4052
0.17722	-27.6944	0.17944	-29.6166	0.17944	-34.3057
0.1775	-27.4815	0.17972	-29.5612	0.17972	-34.564
0.17778	-27.5278	0.18	-29.5543	0.18	-34.4194
0.17806	-27.338	0.18028	-29.4434	0.18028	-34.436
0.17833	-27.4213	0.18056	-29.7205	0.18056	-34.5711
0.17861	-27.3426	0.18083	-29.4758	0.18083	-34.2654
0.17889	-27.4676	0.18111	-29.3834	0.18111	-34.4005
0.17917	-27.7546	0.18139	-29.3811	0.18139	-34.4289
0.17944	-27.6944	0.18167	-29.2956	0.18167	-34.7701
0.17972	-28.0741	0.18194	-29.3372	0.18194	-34.4597
0.18	-27.9537	0.18222	-29.4688	0.18222	-34.4005
0.18028	-27.8935	0.1825	-29.2956	0.1825	-34.5356
0.18056	-27.6435	0.18278	-29.358	0.18278	-34.2701
0.18083	-27.6806	0.18306	-29.2979	0.18306	-34.3934
0.18111	-27.6204	0.18333	-29.291	0.18333	-34.6374
0.18139	-27.6852	0.18361	-29.2171	0.18361	-34.59
0.18167	-27.4444	0.18389	-29.224	0.18389	-34.2441
0.18194	-27.6018	0.18417	-29.0485	0.18417	-34.2915
0.18222	-27.4167	0.18444	-29.1547	0.18444	-34.3199
0.1825	-27.3796	0.18472	-29.2148	0.18472	-34.6659
0.18278	-27.3426	0.185	-29.1755	0.185	-34.455
0.18306	-27.3102	0.18528	-29.1848	0.18528	-34.3436
0.18333	-27.2361	0.18556	-29.0716	0.18556	-34.3578
0.18361	-27.1389	0.18583	-29.0716	0.18583	-34.5166
0.18389	-27.0324	0.18611	-29.7413	0.18611	-34.2559
0.18417	-27.0185	0.18639	-29.709	0.18639	-34.4123
0.18444	-27.0602	0.18667	-29.6212	0.18667	-34.5095
0.18472	-27.2732	0.18694	-29.515	0.18694	-34.5166
0.185	-27.2546	0.18722	-29.6097	0.18722	-34.1398
0.18528	-27.0046	0.1875	-29.679	0.1875	-34.6801
0.18556	-27.0694	0.18778	-29.7991	0.18778	-34.1825
0.18583	-26.9491	0.18806	-29.7991	0.18806	-34.3673
0.18611	-26.9028	0.18833	-29.8614	0.18833	-34.2156
0.18639	-26.9537	0.18861	-29.776	0.18861	-34.6374
0.18667	-26.9676	0.18889	-29.679	0.18889	-34.5569
0.18694	-27.2593	0.18917	-29.7737	0.18917	-34.2299
0.18722	-27.1157	0.18944	-29.6744	0.18944	-34.4953
0.1875	-27.088	0.18972	-29.7921	0.18972	-34.4621
0.18778	-27.5556	0.19	-29.806	0.19	-34.6659
0.18806	-27.5278	0.19028	-29.776	0.19028	-34.6588
0.18833	-27.7222	0.19056	-29.8199	0.19056	-34.6777
0.18861	-28.1482	0.19083	-29.8684	0.19083	-34.5569
0.18889	-27.8287	0.19111	-29.8199	0.19111	-34.3104
0.18917	-27.7407	0.19139	-29.8591	0.19139	-34.2417
0.18944	-27.5417	0.19167	-29.8661	0.19167	-34.4289
0.18972	-27.5278	0.19194	-30.067	0.19194	-34.3981
0.19	-27.5926	0.19222	-30.9376	0.19222	-34.3507
0.19028	-27.5926	0.1925	-30.8499	0.1925	-34.3057
0.19056	-27.4722	0.19278	-30.7575	0.19278	-34.5166
0.19083	-27.3889	0.19306	-30.6813	0.19306	-34.3792
0.19111	-27.3426	0.19333	-30.6051	0.19333	-34.0047
0.19139	-27.287	0.19361	-30.4388	0.19361	-34.154
0.19167	-27.2315	0.19389	-30.3326	0.19389	-34.6161
0.19194	-27.0972	0.19417	-30.3256	0.19417	-34.4194
0.19222	-27.5648	0.19444	-30.3695	0.19444	-34.4431
0.1925	-27.4444	0.19472	-30.4457	0.19472	-34.6446
0.19278	-27.287	0.195	-30.4896	0.195	-34.3199
0.19306	-27.4074	0.19528	-30.4457	0.19528	-34.4763
0.19333	-27.3287	0.19556	-30.4111	0.19556	-34.1208
0.19361	-27.375	0.19583	-30.3048	0.19583	-34.2251
0.19389	-27.0833	0.19611	-30.3834	0.19611	-34.346
0.19417	-28.0556	0.19639	-30.2795	0.19639	-34.4502
0.19444	-27.9074	0.19667	-30.4296	0.19667	-34.3128
0.19472	-27.5	0.19694	-30.3926	0.19694	-34.3934
0.195	-27.7361	0.19722	-30.6582	0.19722	-34.2156
0.19528	-27.5139	0.1975	-30.3695	0.1975	-34.2583
0.19556	-27.3889	0.19778	-30.4042	0.19778	-34.6872
0.19583	-27.5232	0.19806	-30.358	0.19806	-34.1943
0.19611	-27.3426	0.19833	-30.4134	0.19833	-34.6066
0.19639	-27.3148	0.19861	-30.4457	0.19861	-34.5237
0.19667	-27.1389	0.19889	-30.3764	0.19889	-34.4123
0.19694	-27.1944	0.19917	-30.254	0.19917	-34.4739
0.19722	-27.1759	0.19944	-30.8314	0.19944	-34.5545
0.1975	-27.6157	0.19972	-30.7298	0.19972	-34.4218
0.19778	-27.5556	0.2	-30.7182	0.2	-34.2417
0.19806	-27.5232	0.20028	-30.6882	0.20028	-34.2773
0.19833	-27.3148	0.20056	-30.6582	0.20056	-34.2559
0.19861	-27.2963	0.20083	-30.552	0.20083	-34.5711
0.19889	-27.1667	0.20111	-30.4781	0.20111	-34.4265
0.19917	-27.162	0.20139	-30.5289	0.20139	-34.282
0.19944	-27.5139	0.20167	-30.4965	0.20167	-34.5545
0.19972	-27.3287	0.20194	-30.3857	0.20194	-34.6919
0.2	-27.7361	0.20222	-30.3395	0.20222	-34.455
0.20028	-27.7222	0.2025	-30.4573	0.2025	-34.4881
0.20056	-27.5232	0.20278	-30.6166	0.20278	-34.455
0.20083	-27.4583	0.20306	-30.5312	0.20306	-34.4692
0.20111	-27.2732	0.20333	-30.5104	0.20333	-34.7607
0.20139	-27.2454	0.20361	-30.5658	0.20361	-34.3934
0.20167	-27.287	0.20389	-30.5173	0.20389	-34.4431
0.20194	-27.1296	0.20417	-30.4111	0.20417	-34.545
0.20222	-27.287	0.20444	-30.4388	0.20444	-34.2227
0.2025	-27.3426	0.20472	-30.4758	0.20472	-34.3317
0.20278	-27.1157	0.205	-30.3233	0.205	-34.4834
0.20306	-26.9167	0.20528	-30.3441	0.20528	-34.3934
0.20333	-26.875	0.20556	-30.2795	0.20556	-34.4005
0.20361	-27.4306	0.20583	-30.2517	0.20583	-34.6872
0.20389	-27.4491	0.20611	-30.1593	0.20611	-34.0521
0.20417	-27.5787	0.20639	-30.2171	0.20639	-34.455
0.20444	-27.6991	0.20667	-30.4457	0.20667	-34.5142
0.20472	-27.5278	0.20694	-30.4249	0.20694	-34.3365
0.205	-27.5509	0.20722	-30.4573	0.20722	-34.4881
0.20528	-27.3796	0.2075	-30.3118	0.2075	-34.4692
0.20556	-27.9259	0.20778	-30.2471	0.20778	-34.7014
0.20583	-27.6018	0.20806	-30.2633	0.20806	-34.1943
0.20611	-27.6018	0.20833	-30.1801	0.20833	-34.5237
0.20639	-27.5278	0.20861	-30.2194	0.20861	-34.4479
0.20667	-27.7546	0.20889	-30.2587	0.20889	-34.6303
0.20694	-27.5648	0.20917	-30.4111	0.20917	-34.2417
0.20722	-27.4444	0.20944	-30.3764	0.20944	-34.4621
0.2075	-27.5556	0.20972	-30.3164	0.20972	-34.5711
0.20778	-27.5	0.21	-30.3326	0.21	-34.3507
0.20806	-27.4861	0.21028	-30.1986	0.21028	-34.3578
0.20833	-27.7917	0.21056	-30.4434	0.21056	-34.5356
0.20861	-27.8843	0.21083	-30.3464	0.21083	-34.3057
0.20889	-28.2732	0.21111	-30.1593	0.21111	-34.4881
0.20917	-28.1204	0.21139	-30.1478	0.21139	-34.6066
0.20944	-27.9815	0.21167	-30.194	0.21167	-34.0806
0.20972	-27.8843	0.21194	-30.0254	0.21194	-34.4881
0.21	-27.8982	0.21222	-30.3164	0.21222	-34.6611
0.21028	-27.6435	0.2125	-30.067	0.2125	-34.4479
0.21056	-27.5926	0.21278	-30.2841	0.21278	-34.2156
0.21083	-28.4398	0.21306	-30.3072	0.21306	-34.5024
0.21111	-28.2176	0.21333	-30.2587	0.21333	-34.2038
0.21139	-28	0.21361	-30.1132	0.21361	-34.6872
0.21167	-27.8426	0.21389	-30.1593	0.21389	-34.282
0.21194	-28.1065	0.21417	-30.6166	0.21417	-34.2085
0.21222	-27.8611	0.21444	-30.5774	0.21444	-34.6303
0.2125	-27.8472	0.21472	-30.5242	0.21472	-34.2488
0.21278	-27.7685	0.215	-30.3995	0.215	-34.3602
0.21306	-27.713	0.21528	-30.2841	0.21528	-34.5284
0.21333	-27.8472	0.21556	-30.3326	0.21556	-34.3863
0.21361	-27.6065	0.21583	-30.2633	0.21583	-34.4265
0.21389	-28.0694	0.21611	-30.2309	0.21611	-34.3934
0.21417	-28.088	0.21639	-30.0716	0.21639	-34.455
0.21444	-27.9815	0.21667	-30.1339	0.21667	-34.5498
0.21472	-27.7917	0.21694	-29.9977	0.21694	-34.3175
0.215	-27.7407	0.21722	-30.1039	0.21722	-34.5142
0.21528	-28.0463	0.2175	-30.0139	0.2175	-34.263
0.21556	-28.0417	0.21778	-30.0878	0.21778	-34.3815
0.21583	-27.75	0.21806	-30.067	0.21806	-34.5047
0.21611	-28.0694	0.21833	-29.9746	0.21833	-34.282
0.21639	-27.9259	0.21861	-29.8984	0.21861	-34.2986
0.21667	-27.7685	0.21889	-29.7552	0.21889	-34.3744
0.21694	-27.6991	0.21917	-29.9861	0.21917	-34.5047
0.21722	-27.875	0.21944	-29.9584	0.21944	-34.5545
0.2175	-28.0185	0.21972	-29.9192	0.21972	-34.4194
0.21778	-28.0602	0.22	-29.9192	0.22	-34.282
0.21806	-28.75	0.22028	-29.8984	0.22028	-34.4337
0.21833	-28.5093	0.22056	-29.9122	0.22056	-34.4431
0.21861	-28.338	0.22083	-29.9053	0.22083	-34.4953
0.21889	-28.2732	0.22111	-29.9053	0.22111	-34.5569
0.21917	-28.213	0.22139	-29.9792	0.22139	-34.2156
0.21944	-28.5093	0.22167	-29.9515	0.22167	-34.3649
0.21972	-28.4583	0.22194	-29.9723	0.22194	-34.372
0.22	-28.3333	0.22222	-30.0346	0.22222	-34.8152
0.22028	-28.2176	0.2225	-29.9746	0.2225	-34.6256
0.22056	-28.4167	0.22278	-29.9515	0.22278	-34.3128
0.22083	-28.3009	0.22306	-30.1986	0.22306	-34.3934
0.22111	-28.5602	0.22333	-30.2171	0.22333	-34.4739
0.22139	-28.3889	0.22361	-30.194	0.22361	-34.4881
0.22167	-28.2963	0.22389	-29.9677	0.22389	-34.699
0.22194	-28.2963	0.22417	-29.9515	0.22417	-34.2251
0.22222	-28.3518	0.22444	-29.9284	0.22444	-34.2701
0.2225	-28.2732	0.22472	-29.9053	0.22472	-34.4739
0.22278	-28.1065	0.225	-29.8407	0.225	-34.2417
0.22306	-28.0741	0.22528	-29.7945	0.22528	-34.6446
0.22333	-28.0556	0.22556	-29.8684	0.22556	-34.5711
0.22361	-28.2824	0.22583	-29.873	0.22583	-34.3886
0.22389	-28.0602	0.22611	-29.8383	0.22611	-34.5356
0.22417	-28.4954	0.22639	-29.9977	0.22639	-34.2488
0.22444	-28.4074	0.22667	-29.9515	0.22667	-34.2915
0.22472	-28.2685	0.22694	-29.9399	0.22694	-34.5024
0.225	-28.3472	0.22722	-29.6952	0.22722	-34.4052
0.22528	-28.2176	0.2275	-29.7667	0.2275	-34.0332
0.22556	-28.088	0.22778	-29.6952	0.22778	-34.3365
0.22583	-28.0463	0.22806	-29.7136	0.22806	-34.3602
0.22611	-27.963	0.22833	-29.7737	0.22833	-34.4123
0.22639	-27.8843	0.22861	-29.4965	0.22861	-34.801
0.22667	-27.9537	0.22889	-30.3441	0.22889	-34.5
0.22694	-27.6204	0.22917	-30.194	0.22917	-34.3531
0.22722	-27.6065	0.22944	-30.1732	0.22944	-34.154
0.2275	-27.7083	0.22972	-30.1247	0.22972	-34.6232
0.22778	-27.5926	0.23	-30.1316	0.23	-34.4337
0.22806	-27.5278	0.23028	-30.157	0.23028	-34.5142
0.22833	-28.0185	0.23056	-30.1524	0.23056	-34.372
0.22861	-27.7546	0.23083	-29.9584	0.23083	-34.0521
0.22889	-28.2546	0.23111	-29.8822	0.23111	-34.1825
0.22917	-28.0463	0.23139	-29.9861	0.23139	-34.4739
0.22944	-28.3333	0.23167	-29.9885	0.23167	-34.2085
0.22972	-28.1482	0.23194	-29.8984	0.23194	-34.2583
0.23	-28.0833	0.23222	-30.0508	0.23222	-34.6374
0.23028	-28.2824	0.2325	-29.8914	0.2325	-34.3792
0.23056	-28.3611	0.23278	-30.157	0.23278	-34.4076
0.23083	-28.213	0.23306	-29.9746	0.23306	-34.263
0.23111	-28.338	0.23333	-29.9215	0.23333	-34.4621
0.23139	-28.2037	0.23361	-29.873	0.23361	-34.3175
0.23167	-28.1806	0.23389	-29.9122	0.23389	-34
0.23194	-27.912	0.23417	-29.9977	0.23417	-34.372
0.23222	-27.7685	0.23444	-29.9746	0.23444	-34.327
0.2325	-27.8148	0.23472	-29.9977	0.23472	-34.5166
0.23278	-27.75	0.235	-29.9261	0.235	-34.6303
0.23306	-27.7361	0.23528	-29.8383	0.23528	-34.3602
0.23333	-27.75	0.23556	-29.9469	0.23556	-34.4621
0.23361	-28.1482	0.23583	-29.8152	0.23583	-34.346
0.23389	-28.0556	0.23611	-29.7136	0.23611	-34.4905
0.23417	-28.0556	0.23639	-30.649	0.23639	-34.2251
0.23444	-28.4028	0.23667	-30.3256	0.23667	-34.1706
0.23472	-28.1667	0.23694	-30.3533	0.23694	-34.5995
0.235	-28.1667	0.23722	-30.4111	0.23722	-34.346
0.23528	-28.5602	0.2375	-30.3072	0.2375	-34.8436
0.23556	-28.3889	0.23778	-30.5774	0.23778	-34.1066
0.23583	-28.3241	0.23806	-30.4365	0.23806	-34.2654
0.23611	-28.2546	0.23833	-30.5381	0.23833	-34.3104
0.23639	-28.0324	0.23861	-30.8037	0.23861	-34.3744
0.23667	-28.0972	0.23889	-30.6975	0.23889	-34.4289
0.23694	-28.0602	0.23917	-30.6582	0.23917	-34.3175
0.23722	-27.9398	0.23944	-30.5566	0.23944	-34.3981
0.2375	-27.8426	0.23972	-30.5982	0.23972	-34.545
0.23778	-28.2268	0.24	-30.418	0.24	-34.2915
0.23806	-28.1482	0.24028	-30.6236	0.24028	-34.3057
0.23833	-27.9213	0.24056	-30.5843	0.24056	-34.5356
0.23861	-27.8194	0.24083	-30.4226	0.24083	-34.8152
0.23889	-27.6343	0.24111	-30.4065	0.24111	-34.6066
0.23917	-27.6852	0.24139	-30.2171	0.24139	-34.3199
0.23944	-27.4583	0.24167	-30.254	0.24167	-34.3199
0.23972	-27.5139	0.24194	-30.2102	0.24194	-34.4668
0.24	-27.4352	0.24222	-30.3718	0.24222	-34.3365
0.24028	-27.375	0.2425	-30.2402	0.2425	-34.3507
0.24056	-27.8009	0.24278	-30.2633	0.24278	-34.5095
0.24083	-27.9074	0.24306	-30.3233	0.24306	-34.1564
0.24111	-27.912	0.24333	-30.2979	0.24333	-34.3507
0.24139	-27.8148	0.24361	-30.0947	0.24361	-34.3886
0.24167	-27.6435	0.24389	-30.0185	0.24389	-34.1611
0.24194	-27.4954	0.24417	-30.1178	0.24417	-34.3507
0.24222	-27.4074	0.24444	-30.1108	0.24444	-34.59
0.2425	-27.912	0.24472	-29.933	0.24472	-34.109
0.24278	-27.9352	0.245	-29.8753	0.245	-34.3792
0.24306	-28.4028	0.24528	-29.9469	0.24528	-34.128
0.24333	-28.2732	0.24556	-30.0069	0.24556	-34.0782
0.24361	-28.162	0.24583	-29.9815	0.24583	-34.4123
0.24389	-28.1944	0.24611	-29.873	0.24611	-34.564
0.24417	-27.9815	0.24639	-30.0924	0.24639	-34.6777
0.24444	-28.0046	0.24667	-30.1201	0.24667	-34.7346
0.24472	-27.9815	0.24694	-30.0185	0.24694	-34.4668
0.245	-27.7639	0.24722	-30.0924	0.24722	-34.564
0.24528	-27.7268	0.2475	-30.1247	0.2475	-34.6043
0.24556	-27.588	0.24778	-29.9977	0.24778	-34.2251
0.24583	-27.6713	0.24806	-29.9977	0.24806	-34.455
0.24611	-27.4861	0.24833	-29.9469	0.24833	-34.4834
0.24639	-27.7268	0.24861	-29.9885	0.24861	-34.5047
0.24667	-27.7917	0.24889	-29.8868	0.24889	-34.5166
0.24694	-27.6806	0.24917	-30.0185	0.24917	-34.218
0.24722	-27.5509	0.24944	-29.9677	0.24944	-34.2156
0.2475	-27.4028	0.24972	-29.8383	0.24972	-34.1469
0.24778	-28.5232	0.25	-29.8129	0.25	-34.3792
0.24806	-28.8843	0.25028	-29.739	0.25028	-34.6327
0.24833	-28.9722	0.25056	-29.679	0.25056	-34.2512
0.24861	-28.9722	0.25083	-29.7945	0.25083	-34.3104
0.24889	-28.5741	0.25111	-29.8337	0.25111	-34.0592
0.24917	-28.7639	0.25139	-29.7344	0.25139	-34.6588
0.24944	-28.4259	0.25167	-29.6097	0.25167	-34.3317
0.24972	-28.4444	0.25194	-29.776	0.25194	-34.5498
0.25	-28.5232	0.25222	-29.8268	0.25222	-34.455
0.25028	-28.3009	0.2525	-29.7945	0.2525	-34.4431
0.25056	-28.4815	0.25278	-29.7875	0.25278	-34.0924
0.25083	-28.6713	0.25306	-29.746	0.25306	-34.372
0.25111	-28.3796	0.25333	-29.7321	0.25333	-34.4123
0.25139	-28.338	0.25361	-29.6674	0.25361	-34.1611
0.25167	-28.1759	0.25389	-29.7852	0.25389	-34.1872
0.25194	-28.1667	0.25417	-29.9053	0.25417	-34.2962
0.25222	-28.2824	0.25444	-29.6628	0.25444	-34.7133
0.2525	-28.4815	0.25472	-29.776	0.25472	-34.2441
0.25278	-28.3333	0.255	-29.7552	0.255	-34.4479
0.25306	-28.4722	0.25528	-29.6559	0.25528	-34.2227
0.25333	-28.4074	0.25556	-29.6005	0.25556	-34.2867
0.25361	-28.3889	0.25583	-29.6028	0.25583	-34.1967
0.25389	-28.2268	0.25611	-29.582	0.25611	-34.2251
0.25417	-28.7083	0.25639	-29.5289	0.25639	-34.2701
0.25444	-28.5232	0.25667	-29.5751	0.25667	-34.1635
0.25472	-28.5093	0.25694	-29.5935	0.25694	-34.3863
0.255	-28.4722	0.25722	-29.4365	0.25722	-34.1398
0.25528	-28.2824	0.2575	-29.4226	0.2575	-34.4834
0.25556	-28.4259	0.25778	-29.3695	0.25778	-34.3886
0.25583	-28.2268	0.25806	-29.3141	0.25806	-34.346
0.25611	-28.0833	0.25833	-29.358	0.25833	-34.4905
0.25639	-28.0741	0.25861	-29.1501	0.25861	-34.3199
0.25667	-28.4074	0.25889	-29.164	0.25889	-34.1564
0.25694	-28.8565	0.25917	-29.164	0.25917	-34.2299
0.25722	-28.7083	0.25944	-29.1894	0.25944	-34.2322
0.2575	-28.6713	0.25972	-29.1455	0.25972	-34.1564
0.25778	-28.6296	0.26	-29.1686	0.26	-34.5829
0.25806	-28.5232	0.26028	-29.0924	0.26028	-34.0735
0.25833	-28.4398	0.26056	-29.709	0.26056	-34.7607
0.25861	-28.9861	0.26083	-30.2517	0.26083	-34.3389
0.25889	-28.6944	0.26111	-30.1247	0.26111	-34.3317
0.25917	-28.5139	0.26139	-29.9792	0.26139	-34.3436
0.25944	-28.6713	0.26167	-30.0254	0.26167	-34.5213
0.25972	-28.5139	0.26194	-30.1316	0.26194	-34.2109
0.26	-28.4028	0.26222	-30.3649	0.26222	-34.4123
0.26028	-28.4537	0.2625	-30.4388	0.2625	-34.3365
0.26056	-28.4444	0.26278	-30.3533	0.26278	-34.1351
0.26083	-28.6806	0.26306	-30.3187	0.26306	-34.4052
0.26111	-28.6296	0.26333	-30.2055	0.26333	-34.545
0.26139	-28.6065	0.26361	-30.1039	0.26361	-34.4431
0.26167	-28.7593	0.26389	-30.0647	0.26389	-34.6398
0.26194	-28.5741	0.26417	-30.0139	0.26417	-34.3389
0.26222	-28.6204	0.26444	-29.9469	0.26444	-34.4076
0.2625	-28.3796	0.26472	-29.9469	0.26472	-34.4005
0.26278	-28.7083	0.265	-31.1201	0.265	-34.5166
0.26306	-28.5602	0.26528	-30.8014	0.26528	-34.5308
0.26333	-28.6528	0.26556	-30.8407	0.26556	-34.5427
0.26361	-28.4398	0.26583	-30.5289	0.26583	-34.1896
0.26389	-28.5093	0.26611	-30.8152	0.26611	-34.3057
0.26417	-28.4444	0.26639	-31.1894	0.26639	-34.1469
0.26444	-28.1482	0.26667	-31.037	0.26667	-34.4408
0.26472	-28.2407	0.26694	-31.037	0.26694	-34.3981
0.265	-27.9907	0.26722	-31.0831	0.26722	-34.564
0.26528	-27.8472	0.2675	-31.0092	0.2675	-34.7796
0.26556	-27.9537	0.26778	-30.8314	0.26778	-34.218
0.26583	-27.8472	0.26806	-30.6882	0.26806	-34.1208
0.26611	-27.6944	0.26833	-30.612	0.26833	-34.0735
0.26639	-27.713	0.26861	-30.7159	0.26861	-34.0663
0.26667	-27.8009	0.26889	-30.4065	0.26889	-34.5356
0.26694	-28.088	0.26917	-30.4388	0.26917	-34.2322
0.26722	-28.0694	0.26944	-30.3857	0.26944	-34.346
0.2675	-27.9907	0.26972	-30.3072	0.26972	-34.4147
0.26778	-28.5093	0.27	-30.4965	0.27	-34.3389
0.26806	-28.8657	0.27028	-30.358	0.27028	-34.5379
0.26833	-28.7361	0.27056	-30.7344	0.27056	-34.5213
0.26861	-28.5602	0.27083	-30.552	0.27083	-34.4218
0.26889	-28.3935	0.27111	-30.4989	0.27111	-34.5545
0.26917	-28.4306	0.27139	-30.5843	0.27139	-34.5379
0.26944	-28.4722	0.27167	-30.3118	0.27167	-34.2512
0.26972	-28.3472	0.27194	-30.3048	0.27194	-34.3199
0.27	-28.1065	0.27222	-30.7044	0.27222	-34.4621
0.27028	-28.1389	0.2725	-30.485	0.2725	-34.1327
0.27056	-28.0463	0.27278	-30.4573	0.27278	-34.1422
0.27083	-27.8843	0.27306	-30.5196	0.27306	-34.5213
0.27111	-27.787	0.27333	-30.4758	0.27333	-34.5142
0.27139	-27.8148	0.27361	-30.5196	0.27361	-34.4147
0.27167	-28.4815	0.27389	-30.4758	0.27389	-34.4692
0.27194	-28.4028	0.27417	-30.4642	0.27417	-34.5142
0.27222	-28.8843	0.27444	-30.5958	0.27444	-34.3317
0.2725	-28.6065	0.27472	-30.5658	0.27472	-34.5711
0.27278	-28.6944	0.275	-30.6097	0.275	-34.6043
0.27306	-28.5093	0.27528	-30.5104	0.27528	-34.4739
0.27333	-28.3009	0.27556	-30.5173	0.27556	-34.3365
0.27361	-28.6574	0.27583	-30.4527	0.27583	-34.2322
0.27389	-28.6806	0.27611	-30.4434	0.27611	-34.2322
0.27417	-28.5324	0.27639	-30.2587	0.27639	-34.3317
0.27444	-28.4583	0.27667	-30.358	0.27667	-34.4834
0.27472	-28.4954	0.27694	-30.2841	0.27694	-34.1327
0.275	-28.1944	0.27722	-30.291	0.27722	-34.2488
0.27528	-28.2268	0.2775	-30.2009	0.2775	-34.7133
0.27556	-28.1759	0.27778	-30.2656	0.27778	-34.6943
0.27583	-28.1806	0.27806	-30.1478	0.27806	-34.5569
0.27611	-27.9352	0.27833	-30.4065	0.27833	-34.5024
0.27639	-27.9491	0.27861	-30.3326	0.27861	-34.4597
0.27667	-27.7083	0.27889	-30.3464	0.27889	-34.3057
0.27694	-27.9259	0.27917	-30.4296	0.27917	-34.4337
0.27722	-27.8009	0.27944	-30.4573	0.27944	-34.545
0.2775	-27.8148	0.27972	-30.4896	0.27972	-34.6801
0.27778	-27.5648	0.28	-30.5358	0.28	-34.2654
0.27806	-27.6018	0.28028	-30.5589	0.28028	-34.4739
0.27833	-28.1759	0.28056	-30.2841	0.28056	-34.2109
0.27861	-28.2546	0.28083	-30.1778	0.28083	-34.4479
0.27889	-28.2037	0.28111	-30.2402	0.28111	-34.2773
0.27917	-28.1898	0.28139	-30.2656	0.28139	-34.7559
0.27944	-27.9074	0.28167	-30.2402	0.28167	-34.327
0.27972	-28.1528	0.28194	-30.2333	0.28194	-34.436
0.28	-27.9491	0.28222	-30.1848	0.28222	-34.2085
0.28028	-29.1065	0.2825	-30.2517	0.2825	-34.5829
0.28056	-28.8843	0.28278	-30.1709	0.28278	-34.5569
0.28083	-28.7732	0.28306	-30.1409	0.28306	-34.4052
0.28111	-28.9074	0.28333	-30.1132	0.28333	-34.2725
0.28139	-28.7361	0.28361	-30.1386	0.28361	-34.4881
0.28167	-28.6065	0.28389	-30.0577	0.28389	-34.3104
0.28194	-28.787	0.28417	-30.0277	0.28417	-34.4479
0.28222	-28.7083	0.28444	-29.9399	0.28444	-34.3602
0.2825	-28.4583	0.28472	-30.0139	0.28472	-34.3981
0.28278	-28.375	0.285	-30.0462	0.285	-34.6043
0.28306	-28.4306	0.28528	-30.2009	0.28528	-34.5711
0.28333	-28.2176	0.28556	-30.1201	0.28556	-34.2227
0.28361	-28.2685	0.28583	-30.2309	0.28583	-34.3578
0.28389	-28.2268	0.28611	-30.6351	0.28611	-34.5972
0.28417	-28.1898	0.28639	-30.5635	0.28639	-34.4668
0.28444	-28.1759	0.28667	-30.5889	0.28667	-34.3578
0.28472	-28.4167	0.28694	-30.552	0.28694	-34.3436
0.285	-28.3518	0.28722	-30.5381	0.28722	-34.3389
0.28528	-28.1389	0.2875	-30.6236	0.2875	-34.3981
0.28556	-28.1944	0.28778	-30.709	0.28778	-34.6659
0.28583	-28.5648	0.28806	-30.612	0.28806	-34.128
0.28611	-28.5139	0.28833	-30.351	0.28833	-34.2654
0.28639	-28.287	0.28861	-30.3695	0.28861	-34.4881
0.28667	-28.2546	0.28889	-30.5427	0.28889	-34.5972
0.28694	-28.1065	0.28917	-30.4065	0.28917	-34.4953
0.28722	-28.0741	0.28944	-30.4111	0.28944	-34.801
0.2875	-28.8935	0.28972	-30.4596	0.28972	-34.3531
0.28778	-28.5232	0.29	-30.5704	0.29	-34.1872
0.28806	-28.5232	0.29028	-30.4388	0.29028	-34.2038
0.28833	-28.3009	0.29056	-30.4642	0.29056	-34.2654
0.28861	-28.3102	0.29083	-30.5496	0.29083	-34.3317
0.28889	-28.1944	0.29111	-30.3926	0.29111	-34.3863
0.28917	-28.0602	0.29139	-30.4665	0.29139	-34.4408
0.28944	-27.8565	0.29167	-30.4642	0.29167	-34.5687
0.28972	-27.9213	0.29194	-30.3533	0.29194	-34.2915
0.29	-28.0185	0.29222	-30.4065	0.29222	-34.6777
0.29028	-27.8426	0.2925	-30.2979	0.2925	-34.4621
0.29056	-27.7685	0.29278	-30.2055	0.29278	-34.2038
0.29083	-27.6574	0.29306	-30.2402	0.29306	-34.3104
0.29111	-27.8472	0.29333	-30.2171	0.29333	-34.2773
0.29139	-27.7778	0.29361	-30.1663	0.29361	-34.3578
0.29167	-27.6435	0.29389	-30.164	0.29389	-34.6943
0.29194	-27.6157	0.29417	-30.1039	0.29417	-34.109
0.29222	-27.588	0.29444	-30.164	0.29444	-34.2417
0.2925	-27.5648	0.29472	-30.157	0.29472	-34.4763
0.29278	-28.4167	0.295	-30.0601	0.295	-34.2109
0.29306	-28.2732	0.29528	-30.0808	0.29528	-34.372
0.29333	-28.0694	0.29556	-30.0277	0.29556	-34.2038
0.29361	-28.4444	0.29583	-30.0115	0.29583	-34.1611
0.29389	-28.4028	0.29611	-30.0323	0.29611	-34.5356
0.29417	-28.2176	0.29639	-29.9931	0.29639	-34.5308
0.29444	-28.3333	0.29667	-29.8938	0.29667	-34.5569
0.29472	-28.4815	0.29694	-29.9122	0.29694	-34.3886
0.295	-28.5509	0.29722	-29.8407	0.29722	-34.4597
0.29528	-28.7268	0.2975	-30.0046	0.2975	-34.7014
0.29556	-28.6806	0.29778	-30.1848	0.29778	-34.3649
0.29583	-28.7083	0.29806	-30.0993	0.29806	-34.3815
0.29611	-28.4815	0.29833	-29.9746	0.29833	-34.5498
0.29639	-28.3518	0.29861	-29.9584	0.29861	-34.2441
0.29667	-28.3611	0.29889	-29.9515	0.29889	-34.0474
0.29694	-28.2268	0.29917	-29.9654	0.29917	-34.4431
0.29722	-28.1343	0.29944	-29.8868	0.29944	-34.3389
0.2975	-28.1111	0.29972	-29.9076	0.29972	-34.2915
0.29778	-28.5463	0.3	-29.8522	0.3	-34.6327
0.29806	-28.713	0.30028	-30.0393	0.30028	-34.564
0.29833	-28.3241	0.30056	-29.9353	0.30056	-34.7133
0.29861	-28.6204	0.30083	-29.9931	0.30083	-34.3934
0.29889	-28.375	0.30111	-29.8337	0.30111	-34.1137
0.29917	-28.7917	0.30139	-29.9538	0.30139	-34.6611
0.29944	-28.6944	0.30167	-30.3256	0.30167	-34.3673
0.29972	-28.4537	0.30194	-30.3395	0.30194	-34.6446
0.3	-28.6713	0.30222	-30.1986	0.30222	-34.3128
0.30028	-28.4722	0.3025	-30.254	0.3025	-34.3578
0.30056	-28.3472	0.30278	-30.2633	0.30278	-34.5213
0.30083	-28.5602	0.30306	-30.2656	0.30306	-34.3602
0.30111	-28.1482	0.30333	-30.2795	0.30333	-34.4052
0.30139	-28.213	0.30361	-30.2194	0.30361	-34.4265
0.30167	-28.2546	0.30389	-30.0716	0.30389	-34.4479
0.30194	-28.0833	0.30417	-30.1316	0.30417	-34.436
0.30222	-28.0556	0.30444	-30.0416	0.30444	-34.6066
0.3025	-27.9676	0.30472	-30.1848	0.30472	-34.6232
0.30278	-28	0.305	-30.1409	0.305	-34.2441
0.30306	-28.2732	0.30528	-29.9977	0.30528	-34.3365
0.30333	-28.2593	0.30556	-29.9007	0.30556	-34.2986
0.30361	-28.0463	0.30583	-29.8984	0.30583	-34.4621
0.30389	-28	0.30611	-29.8799	0.30611	-34.6848
0.30417	-28.0278	0.30639	-29.7552	0.30639	-34.3673
0.30444	-28.4537	0.30667	-29.8407	0.30667	-34.5853
0.30472	-28.4028	0.30694	-29.8984	0.30694	-34.3128
0.305	-28.5787	0.30722	-29.8984	0.30722	-34.2156
0.30528	-28.5926	0.3075	-30.1663	0.3075	-34.6185
0.30556	-28.5	0.30778	-30.0346	0.30778	-34.481
0.30583	-28.3796	0.30806	-29.9654	0.30806	-34.2488
0.30611	-28.6065	0.30833	-30.0601	0.30833	-34.2322
0.30639	-28.5093	0.30861	-30.0647	0.30861	-34.0071
0.30667	-28.3889	0.30889	-29.9861	0.30889	-34.6801
0.30694	-28.0972	0.30917	-29.9007	0.30917	-34.3507
0.30722	-27.9491	0.30944	-29.9861	0.30944	-34.4218
0.3075	-28.2546	0.30972	-30.0855	0.30972	-34.5047
0.30778	-28.0278	0.31	-29.9677	0.31	-34.5024
0.30806	-28.3889	0.31028	-29.8476	0.31028	-34.5569
0.30833	-28.2315	0.31056	-29.933	0.31056	-34.3365
0.30861	-28.0556	0.31083	-30.1039	0.31083	-34.1019
0.30889	-28.2963	0.31111	-29.9284	0.31111	-34.4289
0.30917	-28.0556	0.31139	-29.9399	0.31139	-34.6043
0.30944	-28.0556	0.31167	-30.642	0.31167	-34.8578
0.30972	-27.8611	0.31194	-30.4504	0.31194	-34.1422
0.31	-27.8704	0.31222	-30.5727	0.31222	-34.6256
0.31028	-27.8056	0.3125	-30.5381	0.3125	-34.282
0.31056	-27.75	0.31278	-30.6443	0.31278	-34.4289
0.31083	-28.3889	0.31306	-30.545	0.31306	-34.4194
0.31111	-28.1343	0.31333	-30.7229	0.31333	-34.4194
0.31139	-28.0556	0.31361	-30.6189	0.31361	-34.2299
0.31167	-27.9491	0.31389	-30.5635	0.31389	-34.3175
0.31194	-28	0.31417	-30.4965	0.31417	-34.4502
0.31222	-27.8148	0.31444	-30.4989	0.31444	-34.1872
0.3125	-28.4815	0.31472	-30.5173	0.31472	-34.4881
0.31278	-28.6806	0.315	-30.5035	0.315	-34.3033
0.31306	-28.5926	0.31528	-30.4457	0.31528	-34.9028
0.31333	-29.0833	0.31556	-30.3926	0.31556	-34.327
0.31361	-28.7778	0.31583	-30.3788	0.31583	-34.3578
0.31389	-28.8056	0.31611	-30.3048	0.31611	-34.0948
0.31417	-28.6296	0.31639	-30.4249	0.31639	-34.7014
0.31444	-28.6065	0.31667	-30.3533	0.31667	-34.4337
0.31472	-28.4722	0.31694	-30.3764	0.31694	-34.0782
0.315	-28.4074	0.31722	-30.2517	0.31722	-34.481
0.31528	-28.6296	0.3175	-30.2102	0.3175	-34.3815
0.31556	-28.4537	0.31778	-30.1062	0.31778	-34.3792
0.31583	-28.3889	0.31806	-30.127	0.31806	-34.4905
0.31611	-28.1944	0.31833	-30.1178	0.31833	-34.4502
0.31639	-28.2037	0.31861	-30.3233	0.31861	-34.4905
0.31667	-28.0139	0.31889	-30.2333	0.31889	-34.3578
0.31694	-27.9907	0.31917	-30.1108	0.31917	-34.455
0.31722	-28.1204	0.31944	-30.1455	0.31944	-34.4621
0.3175	-28.3796	0.31972	-30.1593	0.31972	-34.3886
0.31778	-28.4259	0.32	-30.0323	0.32	-34.3389
0.31806	-28.338	0.32028	-30.0069	0.32028	-34.4408
0.31833	-28.6713	0.32056	-29.9122	0.32056	-34.5498
0.31861	-28.6667	0.32083	-29.8799	0.32083	-34.1398
0.31889	-28.5741	0.32111	-29.7852	0.32111	-34.3744
0.31917	-28.4167	0.32139	-29.8152	0.32139	-34.1825
0.31944	-28.2407	0.32167	-29.7067	0.32167	-34.7133
0.31972	-28.0463	0.32194	-29.582	0.32194	-34.237
0.32	-27.9352	0.32222	-29.7598	0.32222	-34.1683
0.32028	-27.912	0.3225	-30.0462	0.3225	-34.5427
0.32056	-27.9676	0.32278	-30.5312	0.32278	-34.4123
0.32083	-27.912	0.32306	-30.5496	0.32306	-34.3602
0.32111	-27.7268	0.32333	-30.5127	0.32333	-34.5213
0.32139	-28.8657	0.32361	-30.485	0.32361	-34.2441
0.32167	-28.6435	0.32389	-30.2979	0.32389	-34.3578
0.32194	-28.5648	0.32417	-30.4504	0.32417	-34.346
0.32222	-28.5509	0.32444	-30.3718	0.32444	-34.4502
0.3225	-28.3333	0.32472	-30.418	0.32472	-34.3199
0.32278	-28.3102	0.325	-30.3903	0.325	-34.282
0.32306	-28.3889	0.32528	-30.3718	0.32528	-34.4431
0.32333	-28.4815	0.32556	-30.2841	0.32556	-34.2915
0.32361	-28.4954	0.32583	-30.2055	0.32583	-34.3981
0.32389	-28.4167	0.32611	-30.2587	0.32611	-34.2227
0.32417	-28.3241	0.32639	-30.2125	0.32639	-34.2512
0.32444	-28.3009	0.32667	-30.254	0.32667	-34.1706
0.32472	-28.0694	0.32694	-30.2309	0.32694	-34.455
0.325	-27.9815	0.32722	-30.1871	0.32722	-34.3934
0.32528	-27.9398	0.3275	-30.1986	0.3275	-34.2109
0.32556	-27.8426	0.32778	-30.2402	0.32778	-34.3981
0.32583	-28.3333	0.32806	-30.3718	0.32806	-34.5356
0.32611	-28.1111	0.32833	-30.2402	0.32833	-34.5853
0.32639	-28.0556	0.32861	-30.1455	0.32861	-34.4265
0.32667	-28.6389	0.32889	-30.1478	0.32889	-34.5427
0.32694	-28.5648	0.32917	-30	0.32917	-34.2512
0.32722	-28.4259	0.32944	-30.1108	0.32944	-34.1256
0.3275	-28.3241	0.32972	-30.0346	0.32972	-34.4265
0.32778	-28.287	0.33	-30.0855	0.33	-34.4076
0.32806	-28.162	0.33028	-29.9977	0.33028	-34.3199
0.32833	-28.0741	0.33056	-29.8799	0.33056	-34.8626
0.32861	-28.4074	0.33083	-29.7691	0.33083	-34.5
0.32889	-28.4676	0.33111	-29.8129	0.33111	-34.1422
0.32917	-28.2037	0.33139	-29.7136	0.33139	-34.372
0.32944	-28.3472	0.33167	-29.7275	0.33167	-34.0071
0.32972	-27.9491	0.33194	-29.7159	0.33194	-34.3578
0.33	-28.0278	0.33222	-29.7275	0.33222	-34.5427
0.33028	-28.1528	0.3325	-29.6674	0.3325	-34.4052
0.33056	-28.0046	0.33278	-29.5404	0.33278	-34.1872
0.33083	-28.3241	0.33306	-29.7067	0.33306	-34.2844
0.33111	-28.4583	0.33333	-29.6882	0.33333	-34.5427
0.33139	-28.6852	0.33361	-29.6628	0.33361	-34.4052
0.33167	-28.5139	0.33389	-29.5543	0.33389	-34.3175
0.33194	-28.4074	0.33417	-29.5173	0.33417	-34.4763
0.33222	-29.0972	0.33444	-29.5496	0.33444	-34.436
0.3325	-28.8935	0.33472	-29.3903	0.33472	-34.3317
0.33278	-28.7917	0.335	-29.4203	0.335	-34.3175
0.33306	-28.7083	0.33528	-29.5543	0.33528	-34.3792
0.33333	-28.6018	0.33556	-29.4273	0.33556	-34.2773
0.33361	-28.4722	0.33583	-29.448	0.33583	-34.436
0.33389	-28.3796	0.33611	-29.5335	0.33611	-34.1896
0.33417	-28.3009	0.33639	-29.5473	0.33639	-34.4668
0.33444	-28.1944	0.33667	-29.5173	0.33667	-34.2962
0.33472	-28.0602	0.33694	-29.358	0.33694	-34.4147
0.335	-28.2454	0.33722	-29.3048	0.33722	-34.1943
0.33528	-28.3241	0.3375	-29.5681	0.3375	-34.2701
0.33556	-28.213	0.33778	-29.4434	0.33778	-34.3057
0.33583	-28.0741	0.33806	-29.649	0.33806	-34.3934
0.33611	-27.9074	0.33833	-29.709	0.33833	-34.3033
0.33639	-27.963	0.33861	-29.5889	0.33861	-34.3934
0.33667	-27.9213	0.33889	-29.5219	0.33889	-34.2725
0.33694	-27.8009	0.33917	-29.4504	0.33917	-34.1469
0.33722	-27.8056	0.33944	-29.6952	0.33944	-34.218
0.3375	-28.1759	0.33972	-29.7275	0.33972	-34.6232
0.33778	-28.3472	0.34	-29.7275	0.34	-34.2773
0.33806	-28.6018	0.34028	-29.8291	0.34028	-34.4431
0.33833	-28.3611	0.34056	-29.6744	0.34056	-34.2986
0.33861	-28.2824	0.34083	-29.6698	0.34083	-34.2488
0.33889	-28.5648	0.34111	-29.4896	0.34111	-34.1635
0.33917	-28.5139	0.34139	-29.8799	0.34139	-34.3863
0.33944	-28.4167	0.34167	-29.776	0.34167	-34.3436
0.33972	-28.3796	0.34194	-29.5889	0.34194	-34.282
0.34	-28.2824	0.34222	-29.5935	0.34222	-34.4052
0.34028	-28.0972	0.3425	-29.5404	0.3425	-34.3792
0.34056	-28.1204	0.34278	-30.4573	0.34278	-34.5379
0.34083	-28.0972	0.34306	-30.1986	0.34306	-34.4668
0.34111	-28.1343	0.34333	-30.224	0.34333	-34.3673
0.34139	-28.2593	0.34361	-30.2448	0.34361	-34.1896
0.34167	-28.1944	0.34389	-30.157	0.34389	-34.2701
0.34194	-28.1389	0.34417	-30.127	0.34417	-34.6801
0.34222	-28.1667	0.34444	-30.0601	0.34444	-34.5
0.3425	-27.875	0.34472	-30.1132	0.34472	-34.2488
0.34278	-28.375	0.345	-30.157	0.345	-34.3057
0.34306	-28.2732	0.34528	-30.0277	0.34528	-34.282
0.34333	-28.0694	0.34556	-29.9607	0.34556	-34.2156
0.34361	-28.0324	0.34583	-29.9515	0.34583	-34.3104
0.34389	-27.963	0.34611	-29.9353	0.34611	-34.4005
0.34417	-27.8611	0.34639	-29.8199	0.34639	-34.2488
0.34444	-27.6296	0.34667	-29.8661	0.34667	-34.6611
0.34472	-27.8843	0.34694	-29.8545	0.34694	-34.5616
0.345	-27.6852	0.34722	-29.9654	0.34722	-34.4905
0.34528	-27.6482	0.3475	-30.0531	0.3475	-34.4881
0.34556	-27.5278	0.34778	-30.0069	0.34778	-34.5308
0.34583	-27.4167	0.34806	-29.9538	0.34806	-34.5237
0.34611	-27.9676	0.34833	-30.1132	0.34833	-34.6374
0.34639	-27.8565	0.34861	-30.0208	0.34861	-34.5166
0.34667	-27.8056	0.34889	-29.9145	0.34889	-34.3792
0.34694	-27.7222	0.34917	-29.8476	0.34917	-34.0166
0.34722	-27.5926	0.34944	-29.8545	0.34944	-34.3744
0.3475	-28.7454	0.34972	-29.9469	0.34972	-34.1943
0.34778	-28.7083	0.35	-29.8822	0.35	-34.6327
0.34806	-28.5648	0.35028	-29.9446	0.35028	-34.4218
0.34833	-28.4444	0.35056	-30.0508	0.35056	-34.3792
0.34861	-28.3518	0.35083	-29.9931	0.35083	-34.327
0.34889	-29.0278	0.35111	-29.7991	0.35111	-34.7488
0.34917	-28.8148	0.35139	-29.8152	0.35139	-34.4739
0.34944	-28.6018	0.35167	-29.7413	0.35167	-34.372
0.34972	-28.5741	0.35194	-29.7344	0.35194	-34.5829
0.35	-28.287	0.35222	-29.746	0.35222	-34.4265
0.35028	-28.2037	0.3525	-29.739	0.3525	-34.3507
0.35056	-28.6713	0.35278	-29.7483	0.35278	-34.2559
0.35083	-28.7778	0.35306	-29.8407	0.35306	-34.4147
0.35111	-28.6667	0.35333	-29.9607	0.35333	-34.3199
0.35139	-28.4444	0.35361	-29.8822	0.35361	-34.2962
0.35167	-28.4815	0.35389	-30.1039	0.35389	-34.2322
0.35194	-28.4676	0.35417	-30.0577	0.35417	-34.1706
0.35222	-28.3241	0.35444	-29.9584	0.35444	-34.3981
0.3525	-28.0602	0.35472	-29.933	0.35472	-34.5213
0.35278	-28.1667	0.355	-30.2402	0.355	-34.4953
0.35306	-28.2315	0.35528	-30.1732	0.35528	-34.0332
0.35333	-28.0602	0.35556	-30.1247	0.35556	-34.045
0.35361	-28.1389	0.35583	-30.0393	0.35583	-34.6943
0.35389	-28	0.35611	-31.4065	0.35611	-34.7346
0.35417	-27.8565	0.35639	-30.9885	0.35639	-34.327
0.35444	-28	0.35667	-30.7182	0.35667	-34.3815
0.35472	-27.7083	0.35694	-30.7714	0.35694	-34.5166
0.355	-27.8194	0.35722	-30.7691	0.35722	-34.5498
0.35528	-29.0926	0.3575	-30.7644	0.3575	-34.3128
0.35556	-28.787	0.35778	-30.7298	0.35778	-34.2962
0.35583	-28.7268	0.35806	-30.7113	0.35806	-34.3507
0.35611	-28.5602	0.35833	-30.6028	0.35833	-34.2441
0.35639	-28.3796	0.35861	-30.6236	0.35861	-34.1896
0.35667	-28.8843	0.35889	-30.5843	0.35889	-34.5758
0.35694	-28.7778	0.35917	-30.4249	0.35917	-34.455
0.35722	-28.7454	0.35944	-30.4827	0.35944	-34.3815
0.3575	-29.1343	0.35972	-30.4504	0.35972	-34.5972
0.35778	-28.9491	0.36	-30.3972	0.36	-34.3317
0.35806	-28.7454	0.36028	-30.3788	0.36028	-34.1066
0.35833	-28.5926	0.36056	-30.4457	0.36056	-34.5616
0.35861	-28.5509	0.36083	-30.3764	0.36083	-34.3578
0.35889	-28.5139	0.36111	-30.3603	0.36111	-34.4076
0.35917	-28.338	0.36139	-30.3695	0.36139	-34.7749
0.35944	-28.4074	0.36167	-30.3372	0.36167	-34.372
0.35972	-28.2407	0.36194	-30.3533	0.36194	-34.4147
0.36	-28.2407	0.36222	-30.2864	0.36222	-34.4431
0.36028	-28	0.3625	-30.3072	0.3625	-34.4147
0.36056	-28.0694	0.36278	-30.1132	0.36278	-34.455
0.36083	-27.9398	0.36306	-30.3718	0.36306	-34.2038
0.36111	-27.7778	0.36333	-30.3764	0.36333	-34.1967
0.36139	-27.7407	0.36361	-30.1778	0.36361	-34.154
0.36167	-27.0741	0.36389	-30.2055	0.36389	-34.109
0.36194	-26.4213	0.36417	-30.194	0.36417	-34.0735
0.36222	-26.7546	0.36444	-30.194	0.36444	-34.6469
0.3625	-27.0046	0.36472	-30.3972	0.36472	-34.3815
0.36278	-28.2268	0.365	-30.3926	0.365	-34.4905
0.36306	-28.338	0.36528	-30.2656	0.36528	-34.6683
0.36333	-28.7083	0.36556	-30.2194	0.36556	-34.4621
0.36361	-28.6991	0.36583	-30.1178	0.36583	-34.2417
0.36389	-28.5741	0.36611	-30.1132	0.36611	-34.4834
0.36417	-28.4306	0.36639	-30.0531	0.36639	-34.2417
0.36444	-28.2824	0.36667	-30.3256	0.36667	-34.4431
0.36472	-28.3657	0.36694	-30.1524	0.36694	-34.3602
0.365	-28.2593	0.36722	-30.2009	0.36722	-34.4194
0.36528	-28.1343	0.3675	-30.0046	0.3675	-34.4479
0.36556	-27.9213	0.36778	-29.9469	0.36778	-34.3792
0.36583	-28.4167	0.36806	-29.9723	0.36806	-34.237
0.36611	-28.1806	0.36833	-29.9815	0.36833	-34.5024
0.36639	-28.2268	0.36861	-30.0115	0.36861	-34.2322
0.36667	-28.1667	0.36889	-30.0462	0.36889	-34.3104
0.36694	-28.0694	0.36917	-29.8799	0.36917	-34.5569
0.36722	-28.088	0.36944	-29.8522	0.36944	-34.6043
0.3675	-27.9213	0.36972	-29.9399	0.36972	-33.9289
0.36778	-28.213	0.37	-29.8661	0.37	-34.4479
0.36806	-28.3889	0.37028	-29.9723	0.37028	-34.3104
0.36833	-28.3472	0.37056	-29.8014	0.37056	-34.3507
0.36861	-28.5602	0.37083	-29.7067	0.37083	-34.4431
0.36889	-28.3194	0.37111	-29.7413	0.37111	-34.5237
0.36917	-28.2732	0.37139	-29.709	0.37139	-34.4289
0.36944	-28.4028	0.37167	-29.6928	0.37167	-34.3578
0.36972	-28.2593	0.37194	-29.8684	0.37194	-34.4265
0.37	-28.1528	0.37222	-29.9469	0.37222	-34.3863
0.37028	-27.8704	0.3725	-29.8129	0.3725	-34.4739
0.37056	-27.8843	0.37278	-29.7921	0.37278	-34.4289
0.37083	-28.1759	0.37306	-29.6605	0.37306	-34.0711
0.37111	-28.213	0.37333	-29.6952	0.37333	-34.237
0.37139	-28.088	0.37361	-29.6952	0.37361	-34.6185
0.37167	-27.9352	0.37389	-29.7991	0.37389	-34.3934
0.37194	-27.8982	0.37417	-29.8199	0.37417	-34.3175
0.37222	-27.7778	0.37444	-29.7737	0.37444	-34.4953
0.3725	-27.9537	0.37472	-29.6859	0.37472	-34.3744
0.37278	-27.9815	0.375	-29.8383	0.375	-34.0924
0.37306	-28.0463	0.37528	-29.642	0.37528	-34.1706
0.37333	-27.8611	0.37556	-29.9353	0.37556	-34.3981
0.37361	-27.912	0.37583	-29.7875	0.37583	-34.1825
0.37389	-28.125	0.37611	-29.7598	0.37611	-34.4881
0.37417	-28.4861	0.37639	-29.649	0.37639	-34.4597
0.37444	-28.3657	0.37667	-29.7021	0.37667	-34.1683
0.37472	-28.162	0.37694	-30.7298	0.37694	-34.5166
0.375	-28.8287	0.37722	-30.418	0.37722	-34.3057
0.37528	-28.6944	0.3775	-30.351	0.3775	-34.3886
0.37556	-28.6528	0.37778	-30.291	0.37778	-34.3317
0.37583	-28.4167	0.37806	-30.3695	0.37806	-34.3673
0.37611	-28.6528	0.37833	-30.1778	0.37833	-34.4052
0.37639	-28.5602	0.37861	-30.2795	0.37861	-34.1967
0.37667	-28.4306	0.37889	-30.1409	0.37889	-34.6256
0.37694	-28.3935	0.37917	-30.2402	0.37917	-34.2038
0.37722	-29.2176	0.37944	-30.1409	0.37944	-34.5356
0.3775	-29	0.37972	-30.157	0.37972	-34.4123
0.37778	-28.9074	0.38	-30.0185	0.38	-34.2038
0.37806	-28.8518	0.38028	-30.0346	0.38028	-34.4479
0.37833	-28.6991	0.38056	-30.1108	0.38056	-34.3744
0.37861	-28.7639	0.38083	-30.1247	0.38083	-34.4076
0.37889	-28.5324	0.38111	-29.9861	0.38111	-34.5616
0.37917	-28.5324	0.38139	-30.0346	0.38139	-34.2512
0.37944	-28.4537	0.38167	-29.8938	0.38167	-34.7014
0.37972	-28.4259	0.38194	-30.0254	0.38194	-34.4147
0.38	-28.1204	0.38222	-29.9584	0.38222	-34.4147
0.38028	-28.1667	0.3825	-30.0577	0.3825	-34.154
0.38056	-28.2685	0.38278	-30.0531	0.38278	-34.5356
0.38083	-27.963	0.38306	-29.8822	0.38306	-34.4194
0.38111	-28.3241	0.38333	-30.0277	0.38333	-34.5047
0.38139	-28.1806	0.38361	-29.7806	0.38361	-34.3057
0.38167	-27.8472	0.38389	-29.8383	0.38389	-34.4881
0.38194	-27.8935	0.38417	-29.739	0.38417	-34.5166
0.38222	-27.9352	0.38444	-29.933	0.38444	-34.2844
0.3825	-27.9398	0.38472	-29.7205	0.38472	-34.282
0.38278	-27.6296	0.385	-29.7483	0.385	-34.4739
0.38306	-27.6806	0.38528	-29.9192	0.38528	-34.3886
0.38333	-27.7361	0.38556	-29.8453	0.38556	-34.3934
0.38361	-27.7778	0.38583	-29.8822	0.38583	-34.455
0.38389	-27.662	0.38611	-29.9607	0.38611	-34.1611
0.38417	-27.4861	0.38639	-29.8522	0.38639	-34.4834
0.38444	-28.088	0.38667	-29.9053	0.38667	-34.372
0.38472	-28.0463	0.38694	-29.8083	0.38694	-34.1137
0.385	-28.0463	0.38722	-29.7945	0.38722	-34.3389
0.38528	-27.8935	0.3875	-29.7737	0.3875	-34.2488
0.38556	-27.8194	0.38778	-29.7691	0.38778	-34.6872
0.38583	-27.6991	0.38806	-29.746	0.38806	-34.1896
0.38611	-28.5741	0.38833	-29.6674	0.38833	-34.4408
0.38639	-28.1528	0.38861	-29.6952	0.38861	-34.5166
0.38667	-28.2685	0.38889	-29.6397	0.38889	-34.2583
0.38694	-28.1898	0.38917	-29.776	0.38917	-34.4005
0.38722	-27.9676	0.38944	-29.8083	0.38944	-34.5
0.3875	-27.8426	0.38972	-29.7321	0.38972	-34.2227
0.38778	-28.4676	0.39	-29.7806	0.39	-34.3436
0.38806	-28.5602	0.39028	-29.679	0.39028	-34.6848
0.38833	-28.6157	0.39056	-29.6952	0.39056	-34.2038
0.38861	-28.4954	0.39083	-29.6698	0.39083	-34.5284
0.38889	-28.1667	0.39111	-29.6397	0.39111	-34.4692
0.38917	-28.125	0.39139	-29.7021	0.39139	-34.1754
0.38944	-28.0833	0.39167	-29.6097	0.39167	-34.0995
0.38972	-27.8935	0.39194	-29.6166	0.39194	-34.4408
0.39	-27.8843	0.39222	-29.6397	0.39222	-34.2701
0.39028	-27.4861	0.3925	-29.6605	0.3925	-34.3649
0.39056	-27.875	0.39278	-29.7413	0.39278	-34.6114
0.39083	-28.0139	0.39306	-29.6882	0.39306	-34.5498
0.39111	-28.0694	0.39333	-29.6628	0.39333	-34.5829
0.39139	-28.3796	0.39361	-29.6397	0.39361	-34.3128
0.39167	-28.1528	0.39389	-29.7737	0.39389	-34.6161
0.39194	-28.213	0.39417	-29.8152	0.39417	-34.3507
0.39222	-28.0833	0.39444	-30.6651	0.39444	-34.2867
0.3925	-28.5	0.39472	-30.1108	0.39472	-34.3602
0.39278	-28.3889	0.395	-29.9515	0.395	-34.372
0.39306	-28.2037	0.39528	-29.8938	0.39528	-34.1754
0.39333	-28.3102	0.39556	-29.9192	0.39556	-34.372
0.39361	-28.338	0.39583	-30.0508	0.39583	-34.327
0.39389	-28.2407	0.39611	-30.0808	0.39611	-34.1185
0.39417	-28.213	0.39639	-29.8914	0.39639	-34.455
0.39444	-28.5509	0.39667	-30.0462	0.39667	-34.4265
0.39472	-28.3009	0.39694	-30.0046	0.39694	-34.4834
0.395	-28.3611	0.39722	-30.0323	0.39722	-34.5379
0.39528	-28.6204	0.3975	-29.9584	0.3975	-34.3578
0.39556	-28.5139	0.39778	-30.0878	0.39778	-34.4905
0.39583	-28.4861	0.39806	-30	0.39806	-34.4005
0.39611	-28.3657	0.39833	-30.3372	0.39833	-34.0261
0.39639	-28.2546	0.39861	-30.3395	0.39861	-34.346
0.39667	-28.2546	0.39889	-30.0577	0.39889	-34.4668
0.39694	-28.4583	0.39917	-30.2102	0.39917	-34.1754
0.39722	-28.3333	0.39944	-29.9723	0.39944	-34.4123
0.3975	-28.3241	0.39972	-29.9584	0.39972	-34.3199
0.39778	-28.3102	0.4	-29.8984	0.4	-34.5427
0.39806	-28.2037	0.40028	-29.8753	0.40028	-34.2701
0.39833	-28.213	0.40056	-29.8129	0.40056	-34.3507
0.39861	-28.0556	0.40083	-29.6998	0.40083	-34.5782
0.39889	-27.8935	0.40111	-29.8152	0.40111	-34.3531
0.39917	-28.1806	0.40139	-29.7991	0.40139	-34.3602
0.39944	-28.213	0.40167	-29.8337	0.40167	-34.2725
0.39972	-28.0278	0.40194	-29.7205	0.40194	-34.2512
0.4	-28.4028	0.40222	-29.6859	0.40222	-34.3317
0.40028	-28.1944	0.4025	-29.6998	0.4025	-34.3033
0.40056	-28.0972	0.40278	-30.3395	0.40278	-34.0119
0.40083	-27.9213	0.40306	-30.2263	0.40306	-34.3863
0.40111	-27.9676	0.40333	-30.1455	0.40333	-34.1611
0.40139	-27.7222	0.40361	-30.067	0.40361	-34.2962
0.40167	-27.8565	0.40389	-30.0115	0.40389	-34.1706
0.40194	-27.7546	0.40417	-30.0855	0.40417	-34.1185
0.40222	-28.3241	0.40444	-30.1455	0.40444	-34.3934
0.4025	-28.5	0.40472	-30.0647	0.40472	-34.346
0.40278	-28.3611	0.405	-29.9931	0.405	-34.5924
0.40306	-28.2732	0.40528	-29.9584	0.40528	-34.2417
0.40333	-28.0741	0.40556	-29.9723	0.40556	-34.4621
0.40361	-28.4815	0.40583	-29.933	0.40583	-34.4408
0.40389	-28.6018	0.40611	-29.8799	0.40611	-34.3175
0.40417	-28.4259	0.40639	-29.9469	0.40639	-34.282
0.40444	-28.2685	0.40667	-29.9007	0.40667	-34.2583
0.40472	-28.1389	0.40694	-29.9538	0.40694	-34.4265
0.405	-28.1204	0.40722	-29.8914	0.40722	-34.4052
0.40528	-28.1065	0.4075	-29.9215	0.4075	-34.1754
0.40556	-27.9213	0.40778	-30.0139	0.40778	-34.5711
0.40583	-27.8056	0.40806	-30.0508	0.40806	-34.3246
0.40611	-27.8982	0.40833	-29.9792	0.40833	-34.5616
0.40639	-27.7268	0.40861	-29.776	0.40861	-34.2227
0.40667	-27.5648	0.40889	-29.8753	0.40889	-34.1967
0.40694	-27.8333	0.40917	-29.9792	0.40917	-34.282
0.40722	-27.7361	0.40944	-29.8129	0.40944	-34.3057
0.4075	-28.2824	0.40972	-29.8614	0.40972	-34.2915
0.40778	-28.1944	0.41	-29.8407	0.41	-34.3649
0.40806	-28.1482	0.41028	-29.7852	0.41028	-34.4265
0.40833	-28.0741	0.41056	-29.7806	0.41056	-34.455
0.40861	-27.9074	0.41083	-29.9192	0.41083	-34.5095
0.40889	-27.9537	0.41111	-29.9053	0.41111	-34.4194
0.40917	-27.8056	0.41139	-29.9007	0.41139	-34.0924
0.40944	-28.2315	0.41167	-29.8545	0.41167	-34.5995
0.40972	-27.9213	0.41194	-29.8614	0.41194	-34.1635
0.41	-28.3657	0.41222	-30.0416	0.41222	-34.3436
0.41028	-28.6157	0.4125	-29.9122	0.4125	-34.4408
0.41056	-28.5232	0.41278	-29.6859	0.41278	-34.2559
0.41083	-28.5093	0.41306	-29.6952	0.41306	-34.0735
0.41111	-28.2546	0.41333	-29.8199	0.41333	-34.154
0.41139	-28.3333	0.41361	-29.7598	0.41361	-34.4147
0.41167	-28.287	0.41389	-29.7875	0.41389	-34.3673
0.41194	-28.4861	0.41417	-29.7875	0.41417	-34.1493
0.41222	-28.3102	0.41444	-29.6074	0.41444	-34.4218
0.4125	-28.3935	0.41472	-29.7921	0.41472	-34.4147
0.41278	-28.287	0.415	-29.5473	0.415	-34.2014
0.41306	-28.2268	0.41528	-29.5681	0.41528	-34.5972
0.41333	-28.1343	0.41556	-29.6397	0.41556	-34.4881
0.41361	-27.9676	0.41583	-29.6166	0.41583	-34.3649
0.41389	-28.0741	0.41611	-29.5496	0.41611	-34.436
0.41417	-28.0046	0.41639	-29.5866	0.41639	-34.0853
0.41444	-27.912	0.41667	-29.649	0.41667	-34.2251
0.41472	-27.9676	0.41694	-29.5266	0.41694	-34.6043
0.415	-27.7546	0.41722	-29.5173	0.41722	-34.3934
0.41528	-27.5417	0.4175	-29.7067	0.4175	-34.4265
0.41556	-27.9768	0.41778	-29.642	0.41778	-34.0782
0.41583	-28.1389	0.41806	-29.358	0.41806	-34.455
0.41611	-27.7917	0.41833	-29.3972	0.41833	-34.5166
0.41639	-27.8194	0.41861	-30.8776	0.41861	-34.4668
0.41667	-27.75	0.41889	-30.8684	0.41889	-34.1706
0.41694	-27.8472	0.41917	-30.7367	0.41917	-34.1493
0.41722	-27.537	0.41944	-30.642	0.41944	-34.2109
0.4175	-28.2037	0.41972	-30.7113	0.41972	-34.6469
0.41778	-28.1482	0.42	-30.5704	0.42	-34.4502
0.41806	-28.1111	0.42028	-30.6305	0.42028	-34.4005
0.41833	-28.0324	0.42056	-30.5982	0.42056	-34.4265
0.41861	-27.9537	0.42083	-30.5381	0.42083	-34.0379
0.41889	-27.8982	0.42111	-30.5127	0.42111	-34.4408
0.41917	-27.713	0.42139	-30.4527	0.42139	-34.4597
0.41944	-28.2546	0.42167	-30.5358	0.42167	-33.9929
0.41972	-28.0972	0.42194	-30.5589	0.42194	-34.0711
0.42	-27.912	0.42222	-30.5496	0.42222	-34.0806
0.42028	-27.8426	0.4225	-30.4781	0.4225	-34.5308
0.42056	-27.787	0.42278	-30.5104	0.42278	-34.1019
0.42083	-27.5556	0.42306	-30.4065	0.42306	-34.1754
0.42111	-28.0833	0.42333	-30.3649	0.42333	-34.2773
0.42139	-28.0556	0.42361	-30.3649	0.42361	-34.4265
0.42167	-28.0833	0.42389	-30.4226	0.42389	-34.128
0.42194	-27.9768	0.42417	-30.3788	0.42417	-34.3815
0.42222	-27.8982	0.42444	-30.4457	0.42444	-34.3792
0.4225	-27.7083	0.42472	-30.4989	0.42472	-34.3246
0.42278	-27.9491	0.425	-30.5381	0.425	-34.218
0.42306	-27.7546	0.42528	-30.4781	0.42528	-34.2441
0.42333	-27.6343	0.42556	-30.4711	0.42556	-34.4408
0.42361	-27.6204	0.42583	-30.4065	0.42583	-34.5498
0.42389	-27.5787	0.42611	-30.2864	0.42611	-34.5237
0.42417	-27.4815	0.42639	-30.2587	0.42639	-34.4005
0.42444	-27.3518	0.42667	-30.2263	0.42667	-34.282
0.42472	-27.1759	0.42694	-30.2263	0.42694	-34.4502
0.425	-28.1482	0.42722	-30.2309	0.42722	-34.372
0.42528	-28.125	0.4275	-30.157	0.4275	-34.4668
0.42556	-28	0.42778	-30.127	0.42778	-34.1351
0.42583	-27.8056	0.42806	-30.1593	0.42806	-34.3578
0.42611	-27.7222	0.42833	-30.2841	0.42833	-34.5711
0.42639	-27.6991	0.42861	-30.1801	0.42861	-34.3128
0.42667	-28.375	0.42889	-30.254	0.42889	-34.4076
0.42694	-28.7732	0.42917	-30.2702	0.42917	-34.2725
0.42722	-28.7268	0.42944	-30.1848	0.42944	-34.1398
0.4275	-28.6018	0.42972	-30.1593	0.42972	-34.2844
0.42778	-28.5232	0.43	-30.1455	0.43	-34.5166
0.42806	-28.5602	0.43028	-30.0346	0.43028	-34.0545
0.42833	-28.3472	0.43056	-30.0254	0.43056	-34.4005
0.42861	-28.5093	0.43083	-30.0647	0.43083	-34.4194
0.42889	-28.287	0.43111	-30	0.43111	-34.3934
0.42917	-27.9676	0.43139	-30.0115	0.43139	-34.7607
0.42944	-27.963	0.43167	-29.9145	0.43167	-34.0924
0.42972	-27.9768	0.43194	-29.9353	0.43194	-34.1137
0.43	-27.9074	0.43222	-29.9515	0.43222	-34.1564
0.43028	-27.8472	0.4325	-29.9885	0.4325	-34.3246
0.43056	-27.6343	0.43278	-29.7875	0.43278	-34.5142
0.43083	-27.537	0.43306	-29.7275	0.43306	-34.4052
0.43111	-27.5509	0.43333	-29.776	0.43333	-34.5047
0.43139	-27.3796	0.43361	-29.8822	0.43361	-34.2867
0.43167	-27.3102	0.43389	-29.8868	0.43389	-34.2014
0.43194	-27.2963	0.43417	-29.873	0.43417	-34.1896
0.43222	-27.2685	0.43444	-29.8476	0.43444	-34.564
0.4325	-27.662	0.43472	-29.7136	0.43472	-34.2986
0.43278	-27.7407	0.435	-30.0462	0.435	-34.7322
0.43306	-27.7778	0.43528	-30.1524	0.43528	-34.2038
0.43333	-27.8056	0.43556	-30.0416	0.43556	-34.3317
0.43361	-27.7083	0.43583	-30.0924	0.43583	-34.5853
0.43389	-27.5787	0.43611	-29.9399	0.43611	-34.3649
0.43417	-27.875	0.43639	-30.0739	0.43639	-34.2559
0.43444	-27.8704	0.43667	-29.8337	0.43667	-34.5569
0.43472	-27.6574	0.43694	-29.7945	0.43694	-34.3531
0.435	-27.6574	0.43722	-29.6628	0.43722	-34.4147
0.43528	-27.5232	0.4375	-29.7344	0.4375	-34.4005
0.43556	-27.4167	0.43778	-29.5473	0.43778	-34.372
0.43583	-27.662	0.43806	-29.6559	0.43806	-34.2654
0.43611	-27.6806	0.43833	-29.8291	0.43833	-34.4739
0.43639	-27.537	0.43861	-29.642	0.43861	-34.1398
0.43667	-27.9815	0.43889	-29.8476	0.43889	-34.4479
0.43694	-27.875	0.43917	-29.8914	0.43917	-34.0924
0.43722	-27.8565	0.43944	-29.8476	0.43944	-34.1019
0.4375	-27.7778	0.43972	-29.8083	0.43972	-34.5711
0.43778	-27.7407	0.44	-29.7205	0.44	-34.5711
0.43806	-28.5648	0.44028	-29.6467	0.44028	-34.4739
0.43833	-28.2732	0.44056	-29.6744	0.44056	-34.4692
0.43861	-28.3518	0.44083	-29.6859	0.44083	-34.6517
0.43889	-28.125	0.44111	-29.6674	0.44111	-34.3934
0.43917	-28.088	0.44139	-29.6467	0.44139	-34.3389
0.43944	-27.9259	0.44167	-30.7829	0.44167	-34.4005
0.43972	-27.875	0.44194	-30.5104	0.44194	-34.2322
0.44	-27.8843	0.44222	-30.5104	0.44222	-34.2251
0.44028	-27.7778	0.4425	-30.8614	0.4425	-34.2654
0.44056	-28.3333	0.44278	-30.8176	0.44278	-34.5687
0.44083	-28.0139	0.44306	-30.5889	0.44306	-34.3057
0.44111	-27.8982	0.44333	-30.7298	0.44333	-34.2109
0.44139	-28.0324	0.44361	-30.5566	0.44361	-34.673
0.44167	-27.8935	0.44389	-30.6836	0.44389	-34.4005
0.44194	-27.7546	0.44417	-30.5381	0.44417	-34.4265
0.44222	-27.7546	0.44444	-30.4642	0.44444	-34.4502
0.4425	-27.5741	0.44472	-30.5658	0.44472	-34.1706
0.44278	-27.7083	0.445	-30.6952	0.445	-34.4621
0.44306	-27.537	0.44528	-30.5496	0.44528	-34.3531
0.44333	-27.6574	0.44556	-30.4711	0.44556	-34.5711
0.44361	-28.0185	0.44583	-30.6905	0.44583	-34.5308
0.44389	-28.1204	0.44611	-30.6513	0.44611	-34.2583
0.44417	-28.3657	0.44639	-30.5635	0.44639	-34.782
0.44444	-28.1759	0.44667	-30.4319	0.44667	-34.3033
0.44472	-27.9815	0.44694	-30.3441	0.44694	-34.4194
0.445	-27.8843	0.44722	-30.4134	0.44722	-34.372
0.44528	-27.8287	0.4475	-30.3834	0.4475	-34.4953
0.44556	-27.8472	0.44778	-30.2702	0.44778	-34.2773
0.44583	-27.6435	0.44806	-30.2979	0.44806	-34.1967
0.44611	-27.5648	0.44833	-30.2656	0.44833	-34.3981
0.44639	-27.5787	0.44861	-30.2402	0.44861	-34.0663
0.44667	-27.5	0.44889	-30.0993	0.44889	-34.7014
0.44694	-28.1111	0.44917	-30.0508	0.44917	-34.2085
0.44722	-28.1204	0.44944	-30.0393	0.44944	-34.154
0.4475	-27.8009	0.44972	-30.1039	0.44972	-34.4123
0.44778	-27.8194	0.45	-30.0393	0.45	-34.5213
0.44806	-28.0278	0.45028	-30.2771	0.45028	-34.3531
0.44833	-27.8426	0.45056	-30.0739	0.45056	-34.5853
0.44861	-27.8704	0.45083	-30.1524	0.45083	-34.3649
0.44889	-27.6713	0.45111	-30.1524	0.45111	-34.4502
0.44917	-27.8148	0.45139	-30.0577	0.45139	-34.2867
0.44944	-27.6065	0.45167	-30.0947	0.45167	-34.3934
0.44972	-27.6991	0.45194	-30.0139	0.45194	-34.218
0.45	-27.5556	0.45222	-30.1178	0.45222	-34.0166
0.45028	-27.4722	0.4525	-30.0647	0.4525	-34.3507
0.45056	-27.4444	0.45278	-29.9469	0.45278	-34.1635
0.45083	-27.4306	0.45306	-29.9584	0.45306	-34.2844
0.45111	-27.4074	0.45333	-29.9007	0.45333	-34.3578
0.45139	-27.5417	0.45361	-30	0.45361	-34.1469
0.45167	-27.3889	0.45389	-30	0.45389	-34.1872
0.45194	-27.912	0.45417	-29.9677	0.45417	-34.1635
0.45222	-27.9074	0.45444	-29.9399	0.45444	-34.327
0.4525	-28.537	0.45472	-30.0808	0.45472	-34.3531
0.45278	-28.6435	0.455	-30.0716	0.455	-34.4739
0.45306	-28.5324	0.45528	-30.1593	0.45528	-33.9005
0.45333	-28.4028	0.45556	-30.1709	0.45556	-34.2085
0.45361	-28.1759	0.45583	-30.164	0.45583	-34.5995
0.45389	-28.088	0.45611	-30.0508	0.45611	-34.3389
0.45417	-28.0185	0.45639	-30.0739	0.45639	-34.3673
0.45444	-27.9352	0.45667	-30	0.45667	-34.481
0.45472	-28.4444	0.45694	-29.9399	0.45694	-34.3507
0.455	-28.2824	0.45722	-30.0185	0.45722	-34.4005
0.45528	-28.0463	0.4575	-30.0277	0.4575	-34.1493
0.45556	-28.0278	0.45778	-30.0069	0.45778	-34.6185
0.45583	-28.1667	0.45806	-29.8868	0.45806	-34.4194
0.45611	-28.2824	0.45833	-29.8822	0.45833	-34.3792
0.45639	-28.375	0.45861	-30.0277	0.45861	-34.0924
0.45667	-28.1667	0.45889	-30.5127	0.45889	-34.6256
0.45694	-28.0185	0.45917	-30.0716	0.45917	-34.2773
0.45722	-27.875	0.45944	-29.9446	0.45944	-34.5284
0.4575	-27.8194	0.45972	-29.9677	0.45972	-34.3104
0.45778	-28.0046	0.46	-29.9746	0.46	-34.4834
0.45806	-27.9352	0.46028	-29.9261	0.46028	-34.4834
0.45833	-27.8704	0.46056	-29.7667	0.46056	-34.2156
0.45861	-27.8194	0.46083	-29.7875	0.46083	-34.2773
0.45889	-27.9074	0.46111	-29.776	0.46111	-34.7891
0.45917	-27.8056	0.46139	-29.8291	0.46139	-34.3744
0.45944	-27.7083	0.46167	-29.8129	0.46167	-34.1019
0.45972	-27.6944	0.46194	-29.873	0.46194	-34.3673
0.46	-27.6482	0.46222	-29.7875	0.46222	-34.5237
0.46028	-27.6065	0.4625	-29.7321	0.4625	-34.2867
0.46056	-27.4815	0.46278	-29.7344	0.46278	-34.6374
0.46083	-27.4213	0.46306	-29.7021	0.46306	-34.1801
0.46111	-27.9537	0.46333	-29.7413	0.46333	-34.4834
0.46139	-27.8056	0.46361	-29.7321	0.46361	-34.3104
0.46167	-27.9537	0.46389	-29.7159	0.46389	-34.3436
0.46194	-27.912	0.46417	-29.6605	0.46417	-34.4265
0.46222	-27.5926	0.46444	-29.5958	0.46444	-34.3602
0.4625	-27.8704	0.46472	-29.5935	0.46472	-34.4953
0.46278	-28.2963	0.465	-29.806	0.465	-34.5047
0.46306	-28.5139	0.46528	-29.9007	0.46528	-34.7062
0.46333	-28.3611	0.46556	-29.8152	0.46556	-34.4218
0.46361	-28.1944	0.46583	-30.8545	0.46583	-34.3128
0.46389	-28.1667	0.46611	-30.1386	0.46611	-34.2251
0.46417	-28.0324	0.46639	-30.1201	0.46639	-34.654
0.46444	-28.0417	0.46667	-30.1478	0.46667	-34.2701
0.46472	-27.912	0.46694	-30.1801	0.46694	-34.282
0.465	-27.7268	0.46722	-30.1039	0.46722	-34.4834
0.46528	-27.588	0.4675	-29.9399	0.4675	-34.3246
0.46556	-27.6296	0.46778	-29.9677	0.46778	-34.4147
0.46583	-27.4815	0.46806	-30.0878	0.46806	-34.4052
0.46611	-27.3657	0.46833	-29.9215	0.46833	-34.3033
0.46639	-27.6157	0.46861	-29.8337	0.46861	-34.5166
0.46667	-27.7917	0.46889	-29.9192	0.46889	-34.4739
0.46694	-27.787	0.46917	-30.0808	0.46917	-34.3649
0.46722	-27.6343	0.46944	-30.1247	0.46944	-34.2417
0.4675	-28.1759	0.46972	-30.067	0.46972	-34.327
0.46778	-28.4583	0.47	-29.9861	0.47	-34.5237
0.46806	-28.3194	0.47028	-29.9677	0.47028	-34.4431
0.46833	-28.2037	0.47056	-30.0785	0.47056	-34.6161
0.46861	-28.0324	0.47083	-30.1108	0.47083	-34.3033
0.46889	-27.912	0.47111	-29.9885	0.47111	-34.4147
0.46917	-27.6713	0.47139	-30.1039	0.47139	-34.436
0.46944	-27.9768	0.47167	-30.0947	0.47167	-34.4265
0.46972	-27.662	0.47194	-29.9654	0.47194	-33.9763
0.47	-27.6204	0.47222	-30.0139	0.47222	-34.4763
0.47028	-27.8287	0.4725	-29.8453	0.4725	-34.3863
0.47056	-28.1065	0.47278	-30.0046	0.47278	-34.2962
0.47083	-28.8287	0.47306	-30.0277	0.47306	-34.5711
0.47111	-28.6296	0.47333	-30.2725	0.47333	-34.5237
0.47139	-28.537	0.47361	-30.2795	0.47361	-34.3602
0.47167	-28.5602	0.47389	-30.1178	0.47389	-34.4739
0.47194	-28.5463	0.47417	-30.1178	0.47417	-34.372
0.47222	-28.3472	0.47444	-30.0508	0.47444	-34.1469
0.4725	-28.1806	0.47472	-30.1801	0.47472	-34.154
0.47278	-28.3472	0.475	-30.157	0.475	-34.4479
0.47306	-28.2315	0.47528	-30.0346	0.47528	-34.564
0.47333	-28.1389	0.47556	-29.9885	0.47556	-34.1943
0.47361	-27.963	0.47583	-30.0323	0.47583	-34.4905
0.47389	-27.9815	0.47611	-30.157	0.47611	-34.218
0.47417	-27.9213	0.47639	-30.0323	0.47639	-34.218
0.47444	-28.0694	0.47667	-30	0.47667	-34.5284
0.47472	-28.5463	0.47694	-30.0069	0.47694	-34.5545
0.475	-28.4259	0.47722	-30.1201	0.47722	-34.3104
0.47528	-28.3796	0.4775	-30.0208	0.4775	-34.2844
0.47556	-28.1482	0.47778	-29.9538	0.47778	-34.4431
0.47583	-28.1759	0.47806	-29.9746	0.47806	-34.3199
0.47611	-28.1528	0.47833	-29.9515	0.47833	-34.436
0.47639	-28.0278	0.47861	-30.0277	0.47861	-34.2014
0.47667	-27.9815	0.47889	-29.9746	0.47889	-34.3981
0.47694	-27.8935	0.47917	-29.9076	0.47917	-34.4763
0.47722	-28.2454	0.47944	-29.8914	0.47944	-34.7535
0.4775	-28.088	0.47972	-29.8453	0.47972	-34.8839
0.47778	-27.9907	0.48	-29.7875	0.48	-34.3744
0.47806	-28.0046	0.48028	-29.7483	0.48028	-34.3863
0.47833	-27.9213	0.48056	-29.6674	0.48056	-34.2725
0.47861	-27.787	0.48083	-29.7136	0.48083	-34.1967
0.47889	-27.9491	0.48111	-30.4504	0.48111	-34.2299
0.47917	-27.8056	0.48139	-30.3603	0.48139	-34.263
0.47944	-27.7268	0.48167	-30.1732	0.48167	-34.019
0.47972	-28.4815	0.48194	-30.0878	0.48194	-34.6114
0.48	-28.2268	0.48222	-30.0601	0.48222	-34.1896
0.48028	-28.1065	0.4825	-30.0462	0.4825	-34.5853
0.48056	-28.088	0.48278	-29.9399	0.48278	-34.3317
0.48083	-28.0972	0.48306	-29.8684	0.48306	-34.7465
0.48111	-28.0046	0.48333	-29.9469	0.48333	-34.436
0.48139	-28.0185	0.48361	-29.8984	0.48361	-34.5
0.48167	-27.9815	0.48389	-29.9584	0.48389	-34.5758
0.48194	-28.7361	0.48417	-29.9145	0.48417	-34.2701
0.48222	-28.4398	0.48444	-29.8383	0.48444	-34.4147
0.4825	-28.2685	0.48472	-29.9076	0.48472	-34.5
0.48278	-28.4259	0.485	-29.9792	0.485	-34.2227
0.48306	-28.088	0.48528	-29.679	0.48528	-34.3886
0.48333	-27.9398	0.48556	-29.6698	0.48556	-34.1896
0.48361	-28.0833	0.48583	-29.806	0.48583	-34.3436
0.48389	-27.713	0.48611	-29.7852	0.48611	-34.2441
0.48417	-27.7685	0.48639	-29.8591	0.48639	-34.5829
0.48444	-27.4491	0.48667	-29.8337	0.48667	-34.4597
0.48472	-27.4815	0.48694	-29.7344	0.48694	-34.5758
0.485	-27.5	0.48722	-29.8268	0.48722	-34.5284
0.48528	-27.2732	0.4875	-29.7921	0.4875	-34.0782
0.48556	-27.1157	0.48778	-29.8661	0.48778	-34.0403
0.48583	-27.1389	0.48806	-29.7021	0.48806	-34.455
0.48611	-27.1389	0.48833	-29.5427	0.48833	-34.4881
0.48639	-27.6991	0.48861	-29.5473	0.48861	-34.0261
0.48667	-27.9213	0.48889	-29.4942	0.48889	-34.5356
0.48694	-28.0741	0.48917	-29.5404	0.48917	-34.436
0.48722	-27.9768	0.48944	-29.4434	0.48944	-34.3246
0.4875	-27.9676	0.48972	-29.4042	0.48972	-34.5545
0.48778	-27.8611	0.49	-29.3834	0.49	-34.2441
0.48806	-27.787	0.49028	-29.4042	0.49028	-34.2867
0.48833	-27.6806	0.49056	-29.455	0.49056	-34.3934
0.48861	-27.8704	0.49083	-30.0739	0.49083	-34.218
0.48889	-27.4028	0.49111	-29.8984	0.49111	-34.237
0.48917	-28.4028	0.49139	-29.8522	0.49139	-34.5924
0.48944	-28.213	0.49167	-29.8453	0.49167	-34.4076
0.48972	-28.162	0.49194	-30.9307	0.49194	-34.2251
0.49	-28.1898	0.49222	-30.7367	0.49222	-34.2512
0.49028	-28.0046	0.4925	-30.6905	0.4925	-34.1801
0.49056	-27.912	0.49278	-30.7898	0.49278	-34.3104
0.49083	-27.9537	0.49306	-30.7344	0.49306	-34.346
0.49111	-27.875	0.49333	-30.6051	0.49333	-34.3602
0.49139	-27.8194	0.49361	-30.6721	0.49361	-34.2085
0.49167	-27.5741	0.49389	-30.6051	0.49389	-34.7891
0.49194	-27.5509	0.49417	-30.545	0.49417	-34.327
0.49222	-27.4491	0.49444	-30.4434	0.49444	-34.4479
0.4925	-27.375	0.49472	-30.4365	0.49472	-34.2441
0.49278	-27.3889	0.495	-30.4965	0.495	-34.1896
0.49306	-27.2546	0.49528	-30.3256	0.49528	-34.3057
0.49333	-28.0556	0.49556	-30.4111	0.49556	-34.3317
0.49361	-27.963	0.49583	-30.7621	0.49583	-34.2085
0.49389	-28.0556	0.49611	-30.5658	0.49611	-34.0853
0.49417	-28.2268	0.49639	-30.5196	0.49639	-34.0782
0.49444	-28.2176	0.49667	-30.5035	0.49667	-34.4739
0.49472	-28.4167	0.49694	-30.3464	0.49694	-34.5166
0.495	-28.2037	0.49722	-30.3788	0.49722	-34.3602
0.49528	-28.162	0.4975	-30.3372	0.4975	-34.1943
0.49556	-27.9213	0.49778	-30.2933	0.49778	-34.3033
0.49583	-27.912	0.49806	-30.3903	0.49806	-34.2085
0.49611	-27.9491	0.49833	-30.4388	0.49833	-34.5427
0.49639	-28.1806	0.49861	-30.4827	0.49861	-34.3792
0.49667	-28.0463	0.49889	-30.3326	0.49889	-34.4905
0.49694	-28.2732	0.49917	-30.2517	0.49917	-34.346
0.49722	-27.9537	0.49944	-30.0462	0.49944	-34.4763
0.4975	-28.6204	0.49972	-30.1986	0.49972	-34.4431
0.49778	-28.338	0.5	-30.1247	0.5	-33.8768
0.49806	-28.4074	0.50028	-30.0531	0.50028	-34.673
0.49833	-28.1482	0.50056	-30.1455	0.50056	-34.2725
0.49861	-28.1528	0.50083	-30.0785	0.50083	-34.5427
0.49889	-27.9491	0.50111	-30.0739	0.50111	-34.2322
0.49917	-27.8565	0.50139	-30.3903	0.50139	-34.4218
0.49944	-27.7778	0.50167	-30.3164	0.50167	-34.372
0.49972	-27.8287	0.50194	-30.0647	0.50194	-34.327
0.5	-27.8472	0.50222	-30.0277	0.50222	-34.3649
0.50028	-27.9213	0.5025	-30.0531	0.5025	-34.3886
0.50056	-27.75	0.50278	-30.1478	0.50278	-34.5782
0.50083	-27.6482	0.50306	-30.0531	0.50306	-34.2867
0.50111	-27.8611	0.50333	-29.9977	0.50333	-33.9242
0.50139	-27.662	0.50361	-30.0254	0.50361	-34.2038
0.50167	-27.662	0.50389	-29.9977	0.50389	-34.4123
0.50194	-27.5787	0.50417	-29.9723	0.50417	-34.5379
0.50222	-27.5278	0.50444	-30.0393	0.50444	-34.5498
0.5025	-27.4028	0.50472	-29.9007	0.50472	-34.3175
0.50278	-27.3935	0.505	-29.9607	0.505	-34.2109
0.50306	-27.4954	0.50528	-30.0346	0.50528	-34.218
0.50333	-27.2963	0.50556	-30.0323	0.50556	-34.5616
0.50361	-27.4213	0.50583	-30.0647	0.50583	-34.7678
0.50389	-27.4676	0.50611	-30.0947	0.50611	-34.4265
0.50417	-27.0602	0.50639	-30.1593	0.50639	-34.2488
0.50444	-27.662	0.50667	-30.1178	0.50667	-34.4218
0.50472	-27.6435	0.50694	-30.7159	0.50694	-34.6848
0.505	-28.3102	0.50722	-30.709	0.50722	-34.2014
0.50528	-28.2407	0.5075	-30.8291	0.5075	-34.5142
0.50556	-27.9676	0.50778	-30.8014	0.50778	-34.4763
0.50583	-27.8194	0.50806	-30.9492	0.50806	-34.1327
0.50611	-28.3102	0.50833	-30.7898	0.50833	-34.2844
0.50639	-28.0694	0.50861	-30.7621	0.50861	-34.3175
0.50667	-27.9768	0.50889	-30.5589	0.50889	-34.1256
0.50694	-28.338	0.50917	-30.5566	0.50917	-34.3199
0.50722	-28.4954	0.50944	-30.3718	0.50944	-34.4834
0.5075	-28.1343	0.50972	-30.3164	0.50972	-34.3531
0.50778	-28.0463	0.51	-30.4434	0.51	-34.1493
0.50806	-28.0741	0.51028	-30.3972	0.51028	-34.3863
0.50833	-27.9213	0.51056	-30.2864	0.51056	-34.7062
0.50861	-27.9074	0.51083	-30.3302	0.51083	-34.4265
0.50889	-27.7685	0.51111	-30.2633	0.51111	-34.1208
0.50917	-27.7222	0.51139	-30.2263	0.51139	-34.1801
0.50944	-27.8426	0.51167	-30.1917	0.51167	-34.3033
0.50972	-27.8982	0.51194	-30.3072	0.51194	-34.3317
0.51	-27.8194	0.51222	-30.3233	0.51222	-34.5213
0.51028	-27.7917	0.5125	-30.2933	0.5125	-34.6327
0.51056	-27.7639	0.51278	-30.3002	0.51278	-34.1825
0.51083	-27.7685	0.51306	-30.2933	0.51306	-34.8223
0.51111	-27.8333	0.51333	-30.5173	0.51333	-34.5853
0.51139	-28.3333	0.51361	-30.351	0.51361	-34.5616
0.51167	-28.2315	0.51389	-30.2702	0.51389	-34.3365
0.51194	-28.125	0.51417	-30.2194	0.51417	-34.045
0.51222	-27.9815	0.51444	-30.2055	0.51444	-34.3507
0.5125	-28.3333	0.51472	-30.0947	0.51472	-34.0877
0.51278	-28.2454	0.515	-30.1178	0.515	-34.3792
0.51306	-28.338	0.51528	-30.1409	0.51528	-34.5924
0.51333	-28.1667	0.51556	-30.0647	0.51556	-34.0924
0.51361	-28.1482	0.51583	-30.1801	0.51583	-34.4739
0.51389	-28.4074	0.51611	-30.194	0.51611	-34.1754
0.51417	-28.3518	0.51639	-30.0069	0.51639	-34.4408
0.51444	-28.2407	0.51667	-30.0739	0.51667	-33.846
0.51472	-28.1065	0.51694	-30.0716	0.51694	-34.4881
0.515	-28.1806	0.51722	-30.2009	0.51722	-34.1801
0.51528	-28.0602	0.5175	-30.2933	0.5175	-34.3815
0.51556	-27.9259	0.51778	-30.3002	0.51778	-34.3057
0.51583	-27.9537	0.51806	-30.0808	0.51806	-34.5498
0.51611	-27.7639	0.51833	-30.0416	0.51833	-34.7014
0.51639	-27.7917	0.51861	-30.0531	0.51861	-34.4502
0.51667	-28.1528	0.51889	-30	0.51889	-34.4218
0.51694	-28.2454	0.51917	-29.9515	0.51917	-34.7014
0.51722	-28.213	0.51944	-29.9584	0.51944	-34.1683
0.5175	-27.9074	0.51972	-29.9654	0.51972	-34.4739
0.51778	-27.8287	0.52	-29.8591	0.52	-34.3033
0.51806	-27.8982	0.52028	-29.7483	0.52028	-34.4218
0.51833	-27.912	0.52056	-29.642	0.52056	-34.5237
0.51861	-27.875	0.52083	-29.8014	0.52083	-34.3507
0.51889	-27.8194	0.52111	-29.6744	0.52111	-34.3673
0.51917	-27.8333	0.52139	-29.6928	0.52139	-34.2915
0.51944	-27.6157	0.52167	-29.7483	0.52167	-34.346
0.51972	-28.1898	0.52194	-29.5958	0.52194	-34.263
0.52	-28.3935	0.52222	-29.7691	0.52222	-34.4597
0.52028	-28.3518	0.5225	-29.5566	0.5225	-34.2867
0.52056	-28.3241	0.52278	-29.7229	0.52278	-34.5356
0.52083	-28.1343	0.52306	-29.7875	0.52306	-34.2986
0.52111	-27.9491	0.52333	-29.5496	0.52333	-34.3436
0.52139	-28.2454	0.52361	-30.2471	0.52361	-34.4265
0.52167	-28.3796	0.52389	-29.9723	0.52389	-34.3934
0.52194	-28.2268	0.52417	-29.9584	0.52417	-34.2915
0.52222	-28.1065	0.52444	-29.873	0.52444	-34.1611
0.5225	-28.1528	0.52472	-30.0739	0.52472	-34.2512
0.52278	-28.0324	0.525	-29.873	0.525	-34.3246
0.52306	-27.9676	0.52528	-29.9399	0.52528	-33.9929
0.52333	-27.7268	0.52556	-29.9584	0.52556	-34.2322
0.52361	-27.7685	0.52583	-29.9007	0.52583	-34.3175
0.52389	-27.5787	0.52611	-30.1524	0.52611	-34.3317
0.52417	-27.3657	0.52639	-30.1917	0.52639	-34.5166
0.52444	-27.3611	0.52667	-30.0601	0.52667	-34.4431
0.52472	-27.912	0.52694	-29.6952	0.52694	-34.564
0.525	-27.9491	0.52722	-29.6952	0.52722	-34.327
0.52528	-27.6806	0.5275	-29.5751	0.5275	-34.3175
0.52556	-28.8426	0.52778	-29.6028	0.52778	-34.5237
0.52583	-28.6296	0.52806	-29.4734	0.52806	-34.2156
0.52611	-28.375	0.52833	-29.4804	0.52833	-34.1754
0.52639	-28.2546	0.52861	-29.4088	0.52861	-34.4218
0.52667	-28.5787	0.52889	-29.388	0.52889	-34.2322
0.52694	-28.6435	0.52917	-29.3834	0.52917	-34.4265
0.52722	-28.6296	0.52944	-29.3441	0.52944	-34.4763
0.5275	-28.3657	0.52972	-29.291	0.52972	-34.1801
0.52778	-28.1343	0.53	-29.3487	0.53	-34.3389
0.52806	-28.2268	0.53028	-29.2286	0.53028	-34.2773
0.52833	-28.1204	0.53056	-30.5035	0.53056	-34.2867
0.52861	-28.162	0.53083	-30.127	0.53083	-34.3199
0.52889	-28.2685	0.53111	-30.1108	0.53111	-34.7133
0.52917	-28.1528	0.53139	-30.1132	0.53139	-34.5047
0.52944	-28.3472	0.53167	-30.0254	0.53167	-34.1872
0.52972	-28.1482	0.53194	-29.9977	0.53194	-34.3578
0.53	-28.1389	0.53222	-30.3233	0.53222	-34.3531
0.53028	-28.5741	0.5325	-30.2517	0.5325	-34.7275
0.53056	-28.2824	0.53278	-30.1663	0.53278	-34.5427
0.53083	-28.1944	0.53306	-30.0416	0.53306	-34.4621
0.53111	-28.0185	0.53333	-30.0739	0.53333	-34.1754
0.53139	-28.1204	0.53361	-29.9885	0.53361	-34.3436
0.53167	-28.5093	0.53389	-29.9261	0.53389	-34.2654
0.53194	-28.2685	0.53417	-29.8407	0.53417	-34.4265
0.53222	-28.2037	0.53444	-29.8129	0.53444	-34.346
0.5325	-28.0972	0.53472	-29.9053	0.53472	-34.2512
0.53278	-27.9352	0.535	-29.8268	0.535	-34.3934
0.53306	-27.7639	0.53528	-30.1663	0.53528	-34.045
0.53333	-27.7361	0.53556	-30.127	0.53556	-34.3246
0.53361	-27.9676	0.53583	-30.2471	0.53583	-34.6185
0.53389	-27.8611	0.53611	-30.0577	0.53611	-34.1683
0.53417	-27.9398	0.53639	-29.9746	0.53639	-34.4668
0.53444	-27.9398	0.53667	-30.0993	0.53667	-34.3389
0.53472	-27.8704	0.53694	-29.9515	0.53694	-34.372
0.535	-28.7778	0.53722	-29.7991	0.53722	-34.3436
0.53528	-28.6435	0.5375	-29.7321	0.5375	-34.2867
0.53556	-28.5509	0.53778	-29.739	0.53778	-34.3033
0.53583	-28.3241	0.53806	-29.6605	0.53806	-34.263
0.53611	-28.2454	0.53833	-29.6212	0.53833	-34.2251
0.53639	-28.1667	0.53861	-29.6351	0.53861	-34.2915
0.53667	-28.2037	0.53889	-29.5704	0.53889	-34.545
0.53694	-28.0833	0.53917	-29.5751	0.53917	-34.4147
0.53722	-28.0185	0.53944	-29.4342	0.53944	-34.1351
0.5375	-28.0139	0.53972	-29.4018	0.53972	-34.1706
0.53778	-27.75	0.54	-29.6212	0.54	-34.782
0.53806	-27.8704	0.54028	-29.4688	0.54028	-34.3673
0.53833	-27.7222	0.54056	-29.3695	0.54056	-34.3981
0.53861	-27.3889	0.54083	-29.3164	0.54083	-34.6659
0.53889	-27.4213	0.54111	-29.4804	0.54111	-34.2322
0.53917	-27.4954	0.54139	-29.6628	0.54139	-34.1208
0.53944	-27.3102	0.54167	-29.6212	0.54167	-34.3057
0.53972	-27.5509	0.54194	-29.5473	0.54194	-34.0806
0.54	-27.6806	0.54222	-29.5266	0.54222	-34.2559
0.54028	-27.6018	0.5425	-29.7921	0.5425	-34.4052
0.54056	-27.4491	0.54278	-29.5704	0.54278	-34.1872
0.54083	-27.4815	0.54306	-29.5035	0.54306	-34.282
0.54111	-27.375	0.54333	-29.3626	0.54333	-34.1137
0.54139	-27.1435	0.54361	-29.4111	0.54361	-34.7085
0.54167	-27.2176	0.54389	-29.4018	0.54389	-34.4052
0.54194	-27.4028	0.54417	-29.4758	0.54417	-34.3792
0.54222	-27.3009	0.54444	-29.5496	0.54444	-34.5142
0.5425	-27.1111	0.54472	-29.4157	0.54472	-34.3649
0.54278	-27.5139	0.545	-29.4873	0.545	-34.218
0.54306	-27.5417	0.54528	-30.4365	0.54528	-34.3792
0.54333	-27.3102	0.54556	-30	0.54556	-34.4953
0.54361	-27.3657	0.54583	-29.9584	0.54583	-34.3033
0.54389	-27.2732	0.54611	-29.9284	0.54611	-34.1422
0.54417	-27.1759	0.54639	-29.6698	0.54639	-34.2559
0.54444	-27.0602	0.54667	-29.8453	0.54667	-34.2417
0.54472	-27.3935	0.54694	-29.8591	0.54694	-34.154
0.545	-27.1898	0.54722	-29.7945	0.54722	-34.2038
0.54528	-27.1528	0.5475	-29.7205	0.5475	-34.6232
0.54556	-27.3518	0.54778	-29.8476	0.54778	-34.4905
0.54583	-27.2361	0.54806	-29.9076	0.54806	-34.3649
0.54611	-27.5787	0.54833	-29.6628	0.54833	-34.1754
0.54639	-27.3426	0.54861	-29.8291	0.54861	-34.59
0.54667	-28.3194	0.54889	-29.806	0.54889	-34.1872
0.54694	-28.6806	0.54917	-29.7598	0.54917	-34.5427
0.54722	-28.6018	0.54944	-29.6328	0.54944	-34.7014
0.5475	-28.5093	0.54972	-29.6998	0.54972	-34.4621
0.54778	-28.4398	0.55	-29.9007	0.55	-34.2844
0.54806	-28.338	0.55028	-29.6859	0.55028	-34.1706
0.54833	-28.4028	0.55056	-31.3718	0.55056	-34.218
0.54861	-28.3241	0.55083	-30.9769	0.55083	-34.2322
0.54889	-28.0324	0.55111	-30.8083	0.55111	-34.1422
0.54917	-27.8704	0.55139	-30.836	0.55139	-34.7322
0.54944	-28.0602	0.55167	-30.8753	0.55167	-34.0237
0.54972	-27.8982	0.55194	-30.7182	0.55194	-34.564
0.55	-27.713	0.55222	-30.8176	0.55222	-34.1469
0.55028	-27.7083	0.5525	-30.8545	0.5525	-34.3507
0.55056	-27.7546	0.55278	-30.7483	0.55278	-34.6303
0.55083	-27.7083	0.55306	-30.6767	0.55306	-34.2773
0.55111	-28.2315	0.55333	-30.7344	0.55333	-34.3673
0.55139	-28.0833	0.55361	-30.6836	0.55361	-34.0237
0.55167	-27.9907	0.55389	-30.5889	0.55389	-34.3981
0.55194	-27.9398	0.55417	-30.6236	0.55417	-34.3886
0.55222	-28.0833	0.55444	-30.7044	0.55444	-34.6801
0.5525	-27.8333	0.55472	-30.4758	0.55472	-34.1208
0.55278	-27.8287	0.555	-30.4989	0.555	-34.4076
0.55306	-27.9213	0.55528	-30.4527	0.55528	-34.2085
0.55333	-27.6482	0.55556	-30.3118	0.55556	-34.3649
0.55361	-27.6991	0.55583	-30.5589	0.55583	-34.3199
0.55389	-27.5556	0.55611	-30.3118	0.55611	-34.1351
0.55417	-27.9074	0.55639	-30.3926	0.55639	-34.1256
0.55444	-27.7546	0.55667	-30.3533	0.55667	-34.1185
0.55472	-27.7778	0.55694	-30.552	0.55694	-34.1967
0.555	-27.6343	0.55722	-30.4296	0.55722	-34.4739
[truncated: 393,818+ more rows]

## Sheet: Figure 2a
p++-Si		p++-Si (dummy solution 90 °C)		p++-Si (dummy solution 120 °C)			p++-Si (120 °C), optimized TMOS	p++-Si (150 °C), TMOS (HT)	p++-Si (30 °C)		p++-Si/Pt	p++-Si/W-TMOS/Pt	p++-Si (90 °C)		p++-Si (110 °C)
Potential (V) vs. RHE	Current Density (mA/cm2)	Potential (V) vs. RHE	Current Density (mA/cm2)	Potential (V) vs. RHE	Current Density (mA/cm2)	Potential (V) vs. RHE	Current Density (mA/cm2)			Potential (V) vs. RHE	Current Density (mA/cm2)		Potential (V) vs. RHE	Current Density (mA/cm2)	Potential (V) vs. RHE	Current Density (mA/cm2)
-0.413	0	-0.413	0	-0.468	0	-0.803	0	-0.00232	-0.00403	0.197	-0.5	-0.69252	-0.805	0	-0.5	0
-0.423	-0.00162	-0.423	0	-0.478	-0.00154	-0.813	0	-0.00232	-0.00269	0.187	-0.22302	-0.39612	-0.81	0	-0.505	0
-0.433	-0.00162	-0.433	0	-0.488	0	-0.823	0	-0.00232	-0.00403	0.177	-0.2554	-0.39612	-0.815	0	-0.51	0
-0.443	-0.00162	-0.443	0	-0.498	-0.00154	-0.833	0	-0.00232	-0.00403	0.167	-0.26259	-0.39612	-0.82	0	-0.515	0
-0.453	-0.00162	-0.453	-0.00292	-0.508	-0.00154	-0.843	0	-0.00232	-0.00403	0.157	-0.23381	-0.40443	-0.825	0	-0.52	0
-0.463	0	-0.463	-0.00292	-0.518	-0.00154	-0.853	0	-0.00232	-0.00403	0.147	-0.21223	-0.36288	-0.83	0	-0.525	0
-0.473	-0.00162	-0.473	-0.00292	-0.528	-0.00154	-0.863	0	-0.00232	-0.00538	0.137	-0.30216	-0.45983	-0.835	0	-0.53	0
-0.483	-0.00162	-0.483	-0.00292	-0.538	-0.00154	-0.873	0	-0.00232	-0.00538	0.127	-0.32374	-0.39612	-0.84	0	-0.535	0
-0.493	-0.00162	-0.493	0	-0.548	-0.00154	-0.883	0	-0.00232	-0.00538	0.117	-0.36691	-0.4349	-0.845	0	-0.54	0
-0.503	-0.00162	-0.503	-0.00292	-0.558	-0.00154	-0.893	0	-0.00232	-0.00672	0.107	-0.39568	-0.42659	-0.85	0	-0.545	0
-0.513	0	-0.513	-0.00292	-0.568	-0.00154	-0.903	0	-0.00232	-0.00672	0.097	-0.33813	-0.43767	-0.855	0	-0.55	0
-0.523	0	-0.523	-0.00292	-0.578	-0.00154	-0.913	0	-0.00232	-0.00806	0.087	-0.38489	-0.41274	-0.86	0	-0.555	0
-0.533	0	-0.533	-0.00292	-0.588	0	-0.923	0	-0.00232	-0.00806	0.077	-0.39568	-0.4072	-0.865	0	-0.56	0
-0.543	-0.00323	-0.543	0	-0.598	0	-0.933	0	-0.00232	-0.00941	0.067	-0.36691	-0.44321	-0.87	0	-0.565	0
-0.553	-0.00323	-0.553	0	-0.608	0	-0.943	0	-0.00464	-0.00941	0.057	-0.38129	-0.42105	-0.875	0	-0.57	0
-0.563	-0.00323	-0.563	0	-0.618	0	-0.953	0	-0.00464	-0.01075	0.047	-0.39928	-0.38504	-0.88	0	-0.575	0
-0.573	-0.00323	-0.573	-0.00292	-0.628	-0.00308	-0.963	0	-0.00464	-0.0121	0.037	-0.33453	-0.41551	-0.885	0	-0.58	0
-0.583	-0.00162	-0.583	-0.00292	-0.638	-0.00308	-0.973	0	-0.00464	-0.01344	0.027	-0.34892	-0.47091	-0.89	0	-0.585	0
-0.593	-0.00485	-0.593	-0.00585	-0.648	-0.00308	-0.983	0	-0.00464	-0.01478	0.017	-0.46403	-0.49861	-0.895	0	-0.59	0
-0.603	-0.00485	-0.603	-0.00585	-0.658	-0.00308	-0.993	0	-0.00464	-0.01613	0.007	-0.57194	-0.50139	-0.9	0	-0.595	0
-0.613	-0.00485	-0.613	0	-0.668	-0.00154	-1.003	0	-0.00696	-0.01747	-0.003	-0.79137	-0.78393	-0.905	0	-0.6	0
-0.623	-0.00485	-0.623	0	-0.678	0	-1.013	0	-0.00696	-0.01882	-0.013	-1.17266	-1.25208	-0.91	0	-0.605	0
-0.633	0	-0.633	-0.00585	-0.688	-0.00154	-1.023	0	-0.00696	-0.02016	-0.023	-2.16547	-2.24377	-0.915	0	-0.61	0
-0.643	-0.00646	-0.643	-0.00585	-0.698	-0.00462	-1.033	0	-0.00696	-0.02285	-0.033	-3.56835	-3.47922	-0.92	0	-0.615	0
-0.653	-0.00646	-0.653	-0.00877	-0.708	-0.00462	-1.043	0	-0.00928	-0.02419	-0.043	-6.11871	-5.68421	-0.925	0	-0.62	0
-0.663	-0.00808	-0.663	-0.00877	-0.718	-0.00462	-1.053	0	-0.00928	-0.02688	-0.053	-8.8705	-8.60111	-0.93	0	-0.625	0
-0.673	-0.00808	-0.673	0	-0.728	-0.00462	-1.063	0	-0.00928	-0.02957	-0.063	-11.964	-11.6343	-0.935	0	-0.63	0
-0.683	-0.00969	-0.683	0	-0.738	0	-1.073	0	-0.0116	-0.03226	-0.073	-16.4748	-15.4709	-0.94	0	-0.635	0
-0.693	-0.00969	-0.693	-0.00877	-0.748	-0.00615	-1.083	0	-0.0116	-0.03629	-0.083	-20.554	-18.9446	-0.945	0	-0.64	0
-0.703	-0.01131	-0.703	-0.0117	-0.758	-0.00615	-1.093	0	-0.01392	-0.03898	-0.093	-25.4784	-22.2798	-0.95	0	-0.645	0
-0.713	-0.01131	-0.713	-0.0117	-0.768	-0.00769	-1.103	0	-0.01392	-0.04301	-0.103	-30.3633	-26.4238	-0.955	0	-0.65	0
-0.723	-0.01292	-0.723	-0.0117	-0.778	-0.00769	-1.113	0	-0.01624	-0.04704	-0.113	-35.3058	-29.7839	-0.96	0	-0.655	0
-0.733	-0.01292	-0.733	0	-0.788	0	-1.123	0	-0.01624	-0.05108	-0.123	-40.777	-33.9363	-0.965	0	-0.66	0
-0.743	-0.01454	-0.743	-0.01462	-0.798	-0.00154	-1.133	0	-0.01856	-0.05645	-0.133	-45.4137	-37.5152	-0.97	0	-0.665	0
-0.753	-0.01616	-0.753	-0.01462	-0.808	-0.00923	-1.143	0	-0.02088	-0.06183	-0.143	-50.1511	-40.8864	-0.975	0	-0.67	0
-0.763	-0.01616	-0.763	-0.01754	-0.818	-0.01077	-1.153	0	-0.0232	-0.0672	-0.153	-54.5719	-44.1856	-0.98	0	-0.675	0
-0.773	-0.01777	-0.773	-0.01754	-0.828	-0.01077	-1.163	-0.00173	-0.02552	-0.07392	-0.163	-58.7374	-47.0748	-0.985	0	-0.68	0
-0.783	-0.01939	-0.783	-0.01754	-0.838	-0.01231	-1.173	0	-0.02784	-0.08065	-0.173	-62.205	-49.9391	-0.99	0	-0.685	0
-0.793	-0.021	-0.793	-0.02047	-0.848	-0.01231	-1.183	0	-0.03016	-0.08871	-0.183	-64.9928	-51.5789	-0.995	0	-0.69	0
-0.803	-0.02262	-0.803	-0.02047	-0.858	-0.01385	-1.193	-0.00173	-0.0348	-0.09677	-0.193	-67.7626	-54.036	-1	0	-0.695	0
-0.813	-0.02423	-0.813	-0.02339	-0.868	-0.01385	-1.203	-0.00173	-0.03712	-0.10618	-0.203	-70.464	-55.0637	-1.005	0	-0.7	0
-0.823	-0.02585	-0.823	-0.02339	-0.878	-0.01538	-1.213	-0.00173	-0.04176	-0.11559	-0.213	-72.8813	-55.5817	-1.01	0	-0.705	0
-0.833	-0.02746	-0.833	-0.02632	-0.888	-0.01692	-1.223	-0.00173	-0.0464	-0.125	-0.223	-73.759	-54.9446	-1.015	0	-0.71	0
-0.843	-0.02908	-0.843	-0.02632	-0.898	-0.01692	-1.233	-0.00173	-0.05104	-0.13172	-0.233	-74.0468	-55.8227	-1.02	0	-0.715	0
-0.853	-0.03069	-0.853	-0.02924	-0.908	-0.01846	-1.243	-0.00173	-0.058	-0.14247	-0.243	-74.205	-55.3767	-1.025	0	-0.72	0
-0.863	-0.03393	-0.863	-0.03216	-0.918	-0.02	-1.253	-0.00173	-0.06265	-0.15591	-0.253	-80.8669	-55.7174	-1.03	0	-0.725	0
-0.873	-0.03554	-0.873	-0.03216	-0.928	-0.02154	-1.263	-0.00173	-0.07193	-0.1707	-0.263	-84.6115	-58.2244	-1.035	0	-0.73	0
-0.883	-0.03877	-0.883	-0.03509	-0.938	-0.02308	-1.273	-0.00173	-0.08121	-0.18817	-0.273	-92.9029	-54.6676	-1.04	0	-0.735	0
-0.893	-0.04039	-0.893	-0.03801	-0.948	-0.02462	-1.283	-0.00173	-0.09281	-0.20699	-0.283	-91.5971	-57.4072	-1.045	0	-0.74	0
-0.903	-0.042	-0.903	-0.04094	-0.958	-0.02769	-1.293	-0.00173	-0.10673	-0.23253	-0.293	-90.7122	-58.072	-1.05	0	-0.745	0
-0.913	-0.04523	-0.913	-0.04386	-0.968	-0.02923	-1.303	-0.00173	-0.12761	-0.26344	-0.303	-92.5899	-69.2576	-1.055	0	-0.75	0
-0.923	-0.04847	-0.923	-0.04678	-0.978	-0.03231	-1.313	-0.00345	-0.14617	-0.30376	-0.313	-89.9964	-71.1662	-1.06	0	-0.755	0
-0.933	-0.0517	-0.933	-0.04971	-0.988	-0.03385	-1.323	-0.00345	-0.17633	-0.35349	-0.323	-93.8597	-65.3546	-1.065	0	-0.76	0
-0.943	-0.05654	-0.943	-0.05263	-0.998	-0.03692	-1.333	-0.00345	-0.20882	-0.41935	-0.333	-92.9209	-61.7452	-1.07	0	-0.765	0
-0.953	-0.05977	-0.953	-0.05848	-1.008	-0.04	-1.343	-0.00345	-0.25522	-0.5	-0.343	-99.4856	-66.9668	-1.075	0	-0.77	0
-0.963	-0.06462	-0.963	-0.0614	-1.018	-0.04308	-1.353	-0.00345	-0.30858	-0.60484	-0.353	-112.45	-68.9003	-1.08	0	-0.775	0
-0.973	-0.06947	-0.973	-0.06725	-1.028	-0.04769	-1.363	-0.00518	-0.36891	-0.73387	-0.363	-108.532	-64.133	-1.085	0	-0.78	0
-0.983	-0.07593	-0.983	-0.07018	-1.038	-0.05231	-1.373	-0.00518	-0.45476	-0.90188	-0.373	-109.802	-74.2826	-1.09	0	-0.785	0
-0.993	-0.08239	-0.993	-0.07602	-1.048	-0.05692	-1.383	-0.00518	-0.55916	-1.11694	-0.383	-110.187	-80.7341	-1.095	0	-0.79	0
-1.003	-0.08885	-1.003	-0.08187	-1.058	-0.06154	-1.393	-0.00518	-0.67981	-1.38441	-0.393	-111.291	-74.4017	-1.1	0	-0.795	0
-1.013	-0.09693	-1.013	-0.09064	-1.068	-0.06769	-1.403	-0.00518	-0.82135	-1.71909	-0.403	-112.727	-91.3961	-1.105	0	-0.8	0
-1.023	-0.10662	-1.023	-0.09649	-1.078	-0.07538	-1.413	-0.00691	-0.9884	-2.13172	-0.413	-113.719	-82.6454	-1.11	0	-0.805	0
-1.033	-0.1147	-1.033	-0.10526	-1.088	-0.08308	-1.423	-0.00691	-1.21114	-2.64113	-0.423	-118.133	-89.6981	-1.115	0	-0.81	0
-1.043	-0.12601	-1.043	-0.11404	-1.098	-0.09231	-1.433	-0.00691	-1.49652	-3.24866	-0.433	-132.09	-127.806	-1.12	0	-0.815	0
-1.053	-0.13732	-1.053	-0.12281	-1.108	-0.1	-1.443	-0.00691	-1.83991	-3.96909	-0.443	-143.565	-130.693	-1.125	0	-0.82	0
-1.063	-0.15024	-1.063	-0.13158	-1.118	-0.11077	-1.453	-0.00691	-2.24362	-4.82661	-0.453	-140.363	-117.82	-1.13	0	-0.825	0
-1.073	-0.16478	-1.073	-0.14327	-1.128	-0.12	-1.463	-0.00864	-2.7239	-5.73925	-0.463	-143.619	-113.87	-1.135	0	-0.83	0
-1.083	-0.17771	-1.083	-0.14912	-1.138	-0.13077	-1.473	-0.00864	-3.29698	-6.75538	-0.473	-147.259	-109.493	-1.14	0	-0.835	0
-1.093	-0.19225	-1.093	-0.16082	-1.148	-0.14154	-1.483	-0.00864	-3.93503	-7.84409	-0.483	-167.122	-101.211	-1.145	0	-0.84	0
-1.103	-0.20679	-1.103	-0.17251	-1.158	-0.15231	-1.493	-0.00864	-4.62877	-9	-0.493	-153.716	-110.853	-1.15	0	-0.845	0
-1.113	-0.22132	-1.113	-0.18421	-1.168	-0.16462	-1.503	-0.01036	-5.47564	-10.2487	-0.503	-164.86	-102.781	-1.155	0	-0.85	0
-1.123	-0.23586	-1.123	-0.19591	-1.178	-0.17385	-1.513	-0.01036	-6.39443	-11.4906	-0.513	-162.874	-106.562	-1.16	0	-0.855	0
-1.133	-0.24879	-1.133	-0.21053	-1.188	-0.18462	-1.523	-0.01036	-7.3109	-12.7487	-0.523	-155.59	-100.573	-1.165	0	-0.86	0
-1.143	-0.26171	-1.143	-0.22222	-1.198	-0.19692	-1.533	-0.01209	-8.57773	-13.9987	-0.533	-165.302	-146.964	-1.17	0	-0.865	0
-1.153	-0.27141	-1.153	-0.23099	-1.208	-0.20769	-1.543	-0.01209	-9.94896	-15.2554	-0.543	-161.604	-135.069	-1.175	0	-0.87	0
-1.163	-0.28271	-1.163	-0.24269	-1.218	-0.21538	-1.553	-0.01382	-11.3619	-16.496	-0.553	-162.266	-154.271	-1.18	0	-0.875	0
-1.173	-0.29241	-1.173	-0.25439	-1.228	-0.22615	-1.563	-0.01382	-12.8794	-17.7742	-0.563	-165.356	-125.765	-1.185	0	-0.88	0
-1.183	-0.3021	-1.183	-0.26901	-1.238	-0.22923	-1.573	-0.01554	-14.6543	-19.0188	-0.573	-165.906	-116.886	-1.19	0	-0.885	0
-1.193	-0.31179	-1.193	-0.28363	-1.248	-0.23846	-1.583	-0.01554	-16.4246	-20.4046	-0.583	-186.155	-119.648	-1.195	0	-0.89	-0.001
-1.203	-0.32149	-1.203	-0.29532	-1.258	-0.25077	-1.593	-0.01727	-18.2993	-21.8616				-1.2	0	-0.895	-0.001
-1.213	-0.33441	-1.213	-0.31287	-1.268	-0.26462	-1.603	-0.01727	-20.3318	-23.2191				-1.205	0	-0.9	-0.001
-1.223	-0.34733	-1.223	-0.33333	-1.278	-0.28154	-1.613	-0.019	-22.348	-24.6599				-1.21	0	-0.905	-0.001
-1.233	-0.36511	-1.233	-0.35673	-1.288	-0.30154	-1.623	-0.02073	-24.4826	-26.1022				-1.215	0	-0.91	-0.001
-1.243	-0.38772	-1.243	-0.36842	-1.298	-0.32308	-1.633	-0.02073	-26.8283	-27.7298				-1.22	0	-0.915	-0.001
-1.253	-0.41519	-1.253	-0.39766	-1.308	-0.35231	-1.643	-0.02245	-28.7703	-29.0497				-1.225	0	-0.92	-0.001
-1.263	-0.44911	-1.263	-0.43275	-1.318	-0.38923	-1.653	-0.02418	-30.2274	-30.6358				-1.23	0	-0.925	-0.001
-1.273	-0.49273	-1.273	-0.47368	-1.328	-0.43385	-1.663	-0.02591	-32.2088	-31.8844				-1.235	0	-0.93	-0.001
-1.283	-0.54443	-1.283	-0.52632	-1.338	-0.47385	-1.673	-0.02591	-33.8121	-33.379				-1.24	0	-0.935	-0.001
-1.293	-0.60905	-1.293	-0.58187	-1.348	-0.53846	-1.683	-0.02763	-36.1949	-35.0659				-1.245	0	-0.94	-0.001
-1.303	-0.68336	-1.303	-0.65205	-1.358	-0.61231	-1.693	-0.02936	-36.8121	-32.2944				-1.25	0	-0.945	-0.001
-1.313	-0.77383	-1.313	-0.73684	-1.368	-0.70615	-1.703	-0.03109	-39.3155	-33.7177				-1.255	0	-0.95	-0.001
-1.323	-0.87884	-1.323	-0.82749	-1.378	-0.81692	-1.713	-0.03282	-41.2436	-35.6344				-1.26	0	-0.955	-0.001
-1.333	-1	-1.333	-0.93567	-1.388	-0.94923	-1.723	-0.03627	-43.5963	-36.9543				-1.265	0	-0.96	-0.001
-1.343	-1.14378	-1.343	-1.06433	-1.398	-1.10923	-1.733	-0.038	-45.3968	-38.9126				-1.27	0	-0.965	-0.001
-1.353	-1.30695	-1.353	-1.21637	-1.408	-1.29846	-1.743	-0.03972	-45.0186	-39.8817				-1.275	0	-0.97	-0.001
-1.363	-1.49596	-1.363	-1.37427	-1.418	-1.52308	-1.753	-0.04318	-49.645	-41.2836				-1.28	0	-0.975	-0.001
-1.373	-1.70921	-1.373	-1.57018	-1.428	-1.79231	-1.763	-0.04491	-50.9118	-42.1909				-1.285	0	-0.98	-0.001
-1.383	-1.95315	-1.383	-1.78947	-1.438	-2.11538	-1.773	-0.04663	-50.4385	-43.6546				-1.29	0	-0.985	-0.001
-1.393	-2.23102	-1.393	-2.03801	-1.448	-2.46769	-1.783	-0.05009	-51.9072	-44.8091				-1.295	0	-0.99	-0.001
-1.403	-2.53958	-1.403	-2.31871	-1.458	-2.88	-1.793	-0.05181	-52.2343	-46.0054				-1.3	0	-0.995	-0.001
-1.413	-2.88853	-1.413	-2.63158	-1.468	-3.36	-1.803	-0.05527	-57.6311	-46.9126				-1.305	0	-1	-0.001
-1.423	-3.26979	-1.423	-2.98246	-1.478	-3.90154	-1.813	-0.05872	-57.8515	-49.1183				-1.31	0	-1.005	-0.001
-1.433	-3.69305	-1.433	-3.38889	-1.488	-4.51846	-1.823	-0.06045	-57.652	-51.2016				-1.315	0	-1.01	-0.001
-1.443	-4.16317	-1.443	-3.83626	-1.498	-5.24615	-1.833	-0.0639	-63.7494	-51.4892				-1.32	0	-1.015	-0.001
-1.453	-4.69628	-1.453	-4.33333	-1.508	-6.00154	-1.843	-0.06736	-63.7193	-52.2527				-1.325	0	-1.02	-0.001
-1.463	-5.24394	-1.463	-4.87135	-1.518	-6.85538	-1.853	-0.07081	-63.6497	-54.7056				-1.33	0	-1.025	-0.001
-1.473	-5.85784	-1.473	-5.48246	-1.528	-7.78308	-1.863	-0.07427	-67.6705	-57.7567				-1.335	0	-1.03	-0.001
-1.483	-6.50081	-1.483	-6.14912	-1.538	-8.78	-1.873	-0.07772	-68.8445	-58.953				-1.34	0	-1.035	-0.001
-1.493	-7.20517	-1.493	-6.85673	-1.548	-9.87385	-1.883	-0.08117	-68.8817	-60.9731				-1.345	0	-1.04	-0.001
-1.503	-7.92569	-1.503	-7.62281	-1.558	-10.9908	-1.893	-0.08463	-69.5568	-62.953				-1.35	0	-1.045	-0.001
-1.513	-8.70598	-1.513	-8.51462	-1.568	-12.1631	-1.903	-0.08808	-70.232	-65.3858				-1.355	0	-1.05	-0.002
-1.523	-9.5105	-1.523	-9.39181	-1.578	-13.3231	-1.913	-0.09154	-72.1183	-64.4368				-1.36	0	-1.055	-0.002
-1.533	-10.3586	-1.533	-10.3947	-1.588	-14.5815	-1.923	-0.09499	-71.123	-65.9019				-1.365	0	-1.06	-0.002
-1.543	-11.2246	-1.543	-11.4444	-1.598	-15.82	-1.933	-0.09845	-70.0557	-66.9731				-1.37	-0.00133	-1.065	-0.002
-1.553	-12.1309	-1.553	-12.5439	-1.608	-17.0692	-1.943	-0.10363	-67.5986	-70.7258				-1.375	-0.00133	-1.07	-0.002
-1.563	-13.1082	-1.563	-13.7456	-1.618	-18.3385	-1.953	-0.10708	-90.9814	-72.5605				-1.38	-0.00133	-1.075	-0.002
-1.573	-14.0711	-1.573	-14.9678	-1.628	-19.6061	-1.963	-0.11226	-85.5731	-76.664				-1.385	-0.00133	-1.08	-0.002
-1.583	-15.0517	-1.583	-16.3041	-1.638	-20.8662	-1.973	-0.11572	-77.2807	-79.4059				-1.39	-0.00133	-1.085	-0.002
-1.593	-16.063	-1.593	-17.7193	-1.648	-22.1677	-1.983	-0.1209	-83.7935	-82.0242				-1.395	-0.00133	-1.09	-0.002
-1.603	-17.1002	-1.603	-19.1754	-1.658	-23.5739	-1.993	-0.12435	-77.5638	-84.2097				-1.4	-0.00133	-1.095	-0.002
-1.613	-18.1696	-1.613	-20.7018	-1.668	-24.9277	-2.003	-0.12953	-91.9791	-83.6532				-1.405	-0.00133	-1.1	-0.002
-1.623	-19.2439	-1.623	-22.2836	-1.678	-26.24	-2.013	-0.13472	-79.9142	-84.004				-1.41	-0.00133	-1.105	-0.002
-1.633	-20.4911	-1.633	-23.9269	-1.688	-27.7277	-2.023	-0.1399	-118.956	-85.4261				-1.415	-0.00133	-1.11	-0.002
-1.643	-21.5654	-1.643	-25.6082	-1.698	-29.08	-2.033	-0.14508	-93.3666	-85.7151				-1.42	-0.00133	-1.115	-0.002
-1.653	-22.6737	-1.653	-27.2544	-1.708	-30.7046	-2.043	-0.15199	-98.2065	-86.3952				-1.425	-0.00133	-1.12	-0.003
-1.663	-23.8029	-1.663	-29.0234	-1.718	-32.2569	-2.053	-0.16062	-98.2065	-91.879				-1.43	-0.00133	-1.125	-0.003
-1.673	-24.9015	-1.673	-30.8129	-1.728	-33.6908	-2.063	-0.16926	-102.763	-103.034				-1.435	-0.00133	-1.13	-0.003
-1.683	-26.1632	-1.683	-32.576	-1.738	-35.3923	-2.073	-0.17789	-115.575	-101.983				-1.44	-0.00133	-1.135	-0.003
-1.693	-27.3409	-1.693	-34.4327	-1.748	-36.9077	-2.083	-0.18653	-106.216	-110.456				-1.445	-0.00133	-1.14	-0.003
-1.703	-28.42	-1.703	-36.2778	-1.758	-38.5692	-2.093	-0.19171	-116.464	-107.817				-1.45	-0.00133	-1.145	-0.003
-1.713	-29.4944	-1.713	-38	-1.768	-40.1877	-2.103	-0.20207	-119.81	-107.858				-1.455	-0.00133	-1.15	-0.003
-1.723	-30.5913	-1.723	-39.5906	-1.778	-41.0554	-2.113	-0.21071	-106.749	-107.672				-1.46	-0.00133	-1.155	-0.003
-1.733	-31.7318	-1.733	-41.3743	-1.788	-42.8246	-2.123	-0.21589	-131.165	-109.528				-1.465	-0.00133	-1.16	-0.003
-1.743	-32.8498	-1.743	-43.1316	-1.798	-44.5	-2.133	-0.22453	-116.677	-111.074				-1.47	-0.00133	-1.165	-0.003
-1.753	-33.9838	-1.753	-44.9444	-1.808	-45.7508	-2.143	-0.23316	-113.548	-112.559				-1.475	-0.00133	-1.17	-0.004
-1.763	-35.0452	-1.763	-46.4591	-1.818	-47.2615	-2.153	-0.24352	-125.292	-130.785				-1.48	-0.00133	-1.175	-0.004
-1.773	-36.0695	-1.773	-48.0175	-1.828	-49.1015	-2.163	-0.25216	-112.657	-125.898				-1.485	-0.00133	-1.18	-0.004
-1.783	-37.0695	-1.783	-50.0731	-1.838	-49.8815	-2.173	-0.26252	-127.035	-123.239				-1.49	-0.00267	-1.185	-0.004
-1.793	-37.9386	-1.793	-51.6287	-1.848	-51.6031	-2.183	-0.27288	-110.842	-125.074				-1.495	-0.00267	-1.19	-0.004
-1.803	-39.1018	-1.803	-53.2135	-1.858	-53.0908	-2.193	-0.27979	-113.617	-123.032				-1.5	-0.00267	-1.195	-0.004
-1.813	-40.0452	-1.813	-54.9327	-1.868	-53.8923	-2.203	-0.29016	-162.555	-122.187				-1.505	-0.00267	-1.2	-0.004
-1.823	-40.9532	-1.823	-57.2164	-1.878	-55.0492	-2.213	-0.29879	-131.058	-142.702				-1.51	-0.00267	-1.205	-0.004
-1.833	-42.0226	-1.833	-58.1901	-1.888	-55.8985	-2.223	-0.3057	-134.367	-146.289				-1.515	-0.00267	-1.21	-0.005
-1.843	-42.8627	-1.843	-60.117	-1.898	-57.5277	-2.233	-0.31434	-135.791	-145.3				-1.52	-0.00267	-1.215	-0.005
-1.853	-42.8627	-1.853	-61.3655	-1.908	-58.2815	-2.243	-0.32297	-129.812	-142.598				-1.525	-0.00267	-1.22	-0.005
-1.863	-43.2343	-1.863	-63.3041	-1.918	-59.1785	-2.253	-0.34542	-123.974	-141.485				-1.53	-0.00267	-1.225	-0.005
-1.873	-43.9047	-1.873	-65.0556	-1.928	-59.4385	-2.263	-0.35751	-150.524	-150.145				-1.535	-0.00267	-1.23	-0.005
-1.883	-45.2924	-1.883	-66.6053	-1.938	-62.0108	-2.273	-0.37133	-127.072	-149.773				-1.54	-0.00267	-1.235	-0.005
-1.893	-47.126	-1.893	-66.6228	-1.948	-61.0431	-2.283	-0.37824	-136.005	-145.216				-1.545	-0.004	-1.24	-0.006
-1.903	-46.853	-1.903	-68.2427	-1.958	-64.1815	-2.293	-0.38515	-131.448	-141.753				-1.55	-0.004	-1.245	-0.006
-1.913	-48.811	-1.913	-71.1433	0.08		-2.303	-0.40415	-152.162	-141.32				-1.555	-0.004	-1.25	-0.006
-1.923	-48.4879	-1.923	-72.7866	0.08		-2.313	-0.40933	-141.165	-156.267				-1.56	-0.004	-1.255	-0.006
-1.933	-49.6527	-1.933	-72.7164	0.08		-2.323	-0.41796	-208.645	-152.267				-1.565	-0.004	-1.26	-0.006
-1.943	-50.6446	-1.943	-74.2164	0.08		-2.333	-0.43696	-171.845	-153.794				-1.57	-0.004	-1.265	-0.007
-1.953	-50.9919	-1.953	-76.7836	0.08		-2.343	-0.44905	-159.777	-154.144				-1.575	-0.004	-1.27	-0.007
-1.963	-52.454	-1.963	-81.4825	0.08		-2.353	-0.46287	-161.381	-152.371				-1.58	-0.00533	-1.275	-0.007
-1.973	-53.0727	-1.973	-82.1111	0.08		-2.363	-0.46287	-162.733	-152.887				-1.585	-0.00533	-1.28	-0.007
-1.983	-53.643	-1.983	-82.6491	0.08		-2.373	-0.46459	-163.587	-157.073				-1.59	-0.00533	-1.285	-0.008
-1.993	-58.7238	-1.993	-83.3655	0.08		-2.383	-0.47323	-155.151	-157.011				-1.595	-0.00533	-1.29	-0.008
-2.003	-56.9887	-2.003	-86.1901	0.08		-2.393	-0.49396	-225.585	-156.949				-1.6	-0.00533	-1.295	-0.008
-2.013	-56.567	-2.013	-85.6988	0.08		-2.403	-0.53541	-170.313	-156.907				-1.605	-0.00667	-1.3	-0.008
-2.023	-56.7157	-2.023	-85.6988	0.08		-2.413	-0.55095	-153.23	-156.907				-1.61	-0.00667	-1.305	-0.009
-2.033	-57.1373	-2.033	-88.1637	0.08		-2.423	-0.55786	-163.088					-1.615	-0.00667	-1.31	-0.009
-2.043	-58.1276	-2.043	-88.4327	0.08		-2.433	-0.60276	-162.162					-1.62	-0.00667	-1.315	-0.009
-2.053	-58.7981	-2.053	-90.0936	0.08		-2.443	-0.5924	-142.731					-1.625	-0.008	-1.32	-0.009
-2.063	-59.664	-2.063	-91.6637	0.08		-2.453	-0.59758	-166.079					-1.63	-0.008	-1.325	-0.01
-2.073	-60.1858	-2.073	-93.1871	0.08		-2.463	-0.60794						-1.635	-0.008	-1.33	-0.01
			-93.7719			-2.473	-0.62522						-1.64	-0.00933	-1.335	-0.01
			-99.693			-2.483	-0.63212						-1.645	-0.00933	-1.34	-0.011
			-97.7193			-2.493	-0.6753						-1.65	-0.01067	-1.345	-0.011
						-2.503	-0.68566						-1.655	-0.01067	-1.35	-0.012
						-2.513	-0.69085						-1.66	-0.01067	-1.355	-0.011
						-2.523	-0.72539						-1.665	-0.012	-1.36	-0.012
						-2.533	-0.73057						-1.67	-0.012	-1.365	-0.012
						-2.543	-0.7582						-1.675	-0.01333	-1.37	-0.013
						-2.553	-0.78238						-1.68	-0.01333	-1.375	-0.013
						-2.563	-0.80484						-1.685	-0.01467	-1.38	-0.014
						-2.573	-0.81174						-1.69	-0.016	-1.385	-0.014
						-2.583	-0.84283						-1.695	-0.016	-1.39	-0.015
						-2.593	-0.8791						-1.7	-0.01733	-1.395	-0.015
						-2.603	-0.93437						-1.705	-0.01733	-1.4	-0.016
						-2.613	-0.96891						-1.71	-0.01867	-1.405	-0.016
						-2.623	-1.038						-1.715	-0.02	-1.41	-0.017
						-2.633	-1.0829						-1.72	-0.02133	-1.415	-0.018
						-2.643	-1.14335						-1.725	-0.02267	-1.42	-0.018
						-2.653	-1.21416						-1.73	-0.02267	-1.425	-0.019
						-2.663	-1.28325						-1.735	-0.024	-1.43	-0.02
						-2.673	-1.32815						-1.74	-0.02533	-1.435	-0.02
						-2.683	-1.49914						-1.745	-0.028	-1.44	-0.021
						-2.693	-1.58377						-1.75	-0.02933	-1.445	-0.022
						-2.703	-1.6943						-1.755	-0.03067	-1.45	-0.022
						-2.713	-1.82902						-1.76	-0.032	-1.455	-0.023
						-2.723	-1.94991						-1.765	-0.03333	-1.46	-0.024
						-2.733	-2.10881						-1.77	-0.03467	-1.465	-0.025
						-2.743	-2.30052						-1.775	-0.03733	-1.47	-0.026
						-2.753	-2.44732						-1.78	-0.03867	-1.475	-0.027
						-2.763	-2.61831						-1.785	-0.04	-1.48	-0.028
						-2.773	-2.80484						-1.79	-0.04267	-1.485	-0.029
						-2.783	-2.99482						-1.795	-0.044	-1.49	-0.03
						-2.793	-3.2228						-1.8	-0.04667	-1.495	-0.031
						-2.803	-3.44905						-1.805	-0.04933	-1.5	-0.032
													-1.81	-0.05067	-1.505	-0.033
													-1.815	-0.05333	-1.51	-0.035
													-1.82	-0.05467	-1.515	-0.036
													-1.825	-0.05733	-1.52	-0.037
													-1.83	-0.06	-1.525	-0.038
													-1.835	-0.06133	-1.53	-0.04
													-1.84	-0.064	-1.535	-0.041
													-1.845	-0.06667	-1.54	-0.043
													-1.85	-0.07067	-1.545	-0.044
													-1.855	-0.072	-1.55	-0.046
													-1.86	-0.07467	-1.555	-0.047
													-1.865	-0.07733	-1.56	-0.049
													-1.87	-0.08	-1.565	-0.051
													-1.875	-0.08267	-1.57	-0.053
													-1.88	-0.08667	-1.575	-0.055
													-1.885	-0.09067	-1.58	-0.057
													-1.89	-0.09333	-1.585	-0.059
													-1.895	-0.09733	-1.59	-0.061
													-1.9	-0.10133	-1.595	-0.063
													-1.905	-0.10533	-1.6	-0.066
													-1.91	-0.10933	-1.605	-0.069
													-1.915	-0.11333	-1.61	-0.071
													-1.92	-0.11733	-1.615	-0.074
													-1.925	-0.12133	-1.62	-0.077
													-1.93	-0.12533	-1.625	-0.08
													-1.935	-0.13067	-1.63	-0.082
													-1.94	-0.13467	-1.635	-0.086
													-1.945	-0.14	-1.64	-0.089
													-1.95	-0.14533	-1.645	-0.092
													-1.955	-0.14933	-1.65	-0.097
													-1.96	-0.15467	-1.655	-0.1
													-1.965	-0.16	-1.66	-0.104
													-1.97	-0.16533	-1.665	-0.109
													-1.975	-0.17067	-1.67	-0.113
													-1.98	-0.17733	-1.675	-0.118
													-1.985	-0.184	-1.68	-0.123
													-1.99	-0.19067	-1.685	-0.128
													-1.995	-0.19733	-1.69	-0.133
													-2	-0.20267	-1.695	-0.139
													-2.005	-0.20933	-1.7	-0.145
													-2.01	-0.216	-1.705	-0.152
													-2.015	-0.224	-1.71	-0.159
													-2.02	-0.23067	-1.715	-0.164
													-2.025	-0.23733	-1.72	-0.173
													-2.03	-0.24533	-1.725	-0.181
													-2.035	-0.252	-1.73	-0.19
													-2.04	-0.26133	-1.735	-0.199
													-2.045	-0.26933	-1.74	-0.209
													-2.05	-0.27867	-1.745	-0.219
													-2.055	-0.288	-1.75	-0.231
													-2.06	-0.29733	-1.755	-0.243
													-2.065	-0.30667	-1.76	-0.256
													-2.07	-0.316	-1.765	-0.27
													-2.075	-0.328	-1.77	-0.285
													-2.08	-0.33867	-1.775	-0.298
													-2.085	-0.35067	-1.78	-0.317
													-2.09	-0.36267	-1.785	-0.334
													-2.095	-0.37333	-1.79	-0.353
													-2.1	-0.38667	-1.795	-0.372
													-2.105	-0.40133	-1.8	-0.393
													-2.11	-0.41733	-1.805	-0.416
													-2.115	-0.432	-1.81	-0.439
													-2.12	-0.448	-1.815	-0.465
													-2.125	-0.46267	-1.82	-0.491
													-2.13	-0.48	-1.825	-0.52
													-2.135	-0.49467	-1.83	-0.548
													-2.14	-0.516	-1.835	-0.578
													-2.145	-0.536	-1.84	-0.613
													-2.15	-0.55333	-1.845	-0.649
													-2.155	-0.56933	-1.85	-0.687
													-2.16	-0.58933	-1.855	-0.728
													-2.165	-0.60933	-1.86	-0.769
													-2.17	-0.63067	-1.865	-0.813
													-2.175	-0.65467	-1.87	-0.861
													-2.18	-0.68267	-1.875	-0.912
													-2.185	-0.704	-1.88	-0.965
													-2.19	-0.73067	-1.885	-1.022
													-2.195	-0.75867	-1.89	-1.079
													-2.2	-0.78933	-1.895	-1.14
													-2.205	-0.816	-1.9	-1.206
													-2.21	-0.84267	-1.905	-1.273
													-2.215	-0.87067	-1.91	-1.346
													-2.22	-0.90267	-1.915	-1.422
													-2.225	-0.936	-1.92	-1.501
													-2.23	-0.972	-1.925	-1.584
													-2.235	-1.00533	-1.93	-1.673
													-2.24	-1.04133	-1.935	-1.762
													-2.245	-1.08667	-1.94	-1.856
													-2.25	-1.13333	-1.945	-1.949
													-2.255	-1.18133	-1.95	-2.05
													-2.26	-1.224	-1.955	-2.152
													-2.265	-1.28133	-1.96	-2.259
													-2.27	-1.33467	-1.965	-2.374
													-2.275	-1.392	-1.97	-2.495
													-2.28	-1.45867	-1.975	-2.617
													-2.285	-1.52933	-1.98	-2.743
													-2.29	-1.604	-1.985	-2.873
													-2.295	-1.67333	-1.99	-3.011
													-2.3	-1.76267	-1.995	-3.154
													-2.305	-1.84667	-2	-3.301
													-2.31	-1.936	-2.005	-3.456
													-2.315	-2.028	-2.01	-3.6
													-2.32	-2.13867	-2.015	-3.75
													-2.325	-2.24933	-2.02	-3.912
													-2.33	-2.34133	-2.025	-4.071
													-2.335	-2.42667	-2.03	-4.247
													-2.34	-2.51067	-2.035	-4.423
													-2.345	-2.632	-2.04	-4.61
													-2.35	-2.72267	-2.045	-4.784
													-2.355	-2.85467	-2.05	-4.968
													-2.36	-2.95067
													-2.365	-3.05333
													-2.37	-3.16
													-2.375	-3.268
													-2.38	-3.384
													-2.385	-3.568
													-2.39	-3.692
													-2.395	-3.86267
													-2.4	-3.95333
													-2.405	-4.06933
													-2.41	-4.184
													-2.415	-4.35067
													-2.42	-4.544
													-2.425	-4.68133
													-2.43	-4.87733

## Sheet: Figure 2b
p++-Si (30 °C)		p++-Si (90 °C)		p++-Si (110 °C)		p++-Si (120 °C)		p++-Si (150 °C)
Z1 (ohm)	Z2 (ohm)	Z1 (ohm)	Z2 (ohm)	Z1 (ohm)	Z2 (ohm)	Z1 (ohm)	Z2 (ohm)	Z1 (ohm)	Z2 (ohm)
4.124	-3.423	4.053	-3.82	2.633	0.8399	3.35	1.511	3.033	1.04
3.992	-2.166	3.453	-2.61	2.742	1.251	3.397	2.002	2.974	1.306
3.598	-1.203	3.812	-1.052	2.712	1.71	3.452	2.647	2.991	1.825
3.344	0.1444	3.552	0.01721	2.879	2.134	3.702	3.524	3.069	2.147
3.648	1.445	3.273	1.541	2.98	2.702	4.217	4.401	3.177	2.673
3.829	2.409	3.579	2.537	3.105	3.244	4.947	5.559	3.335	3.271
3.925	4.029	3.526	3.703	3.272	4.137	5.671	6.957	3.549	3.738
4.001	5.279	3.851	4.995	3.875	5.217	7.39	7.86	3.958	4.552
4.606	6.981	4.462	6.562	4.075	6.383	8.979	8.643	4.315	5.251
4.91	8.826	4.959	8.31	4.759	7.75	11.15	8.389	5.055	6.092
5.678	10.89	5.764	10.28	5.59	9.39	13.29	7.457	5.819	7.045
6.494	13.72	7.377	12.49	6.783	11.31	14.3	6.119	6.607	8.1
7.53	16.5	9.11	15.42	8.297	13.34	15.5	5.171	7.839	9.063
8.903	20.05	11.47	17.4	10.16	15.64	16.02	4.081	9.157	10.02
10.78	24.21	14.41	20.01	12.95	17.83	16.23	3.241	10.83	10.89
13.18	29.29	18.16	22.39	16.28	19.91	16.29	2.572	12.59	11.47
16.2	34.98	22.5	24.43	20.35	21.67	16.33	1.933	14.68	11.94
20.26	41.44	27.55	25.74	24.81	22.86	16.24	1.519	16.7	12.11
25.58	49.27	32.84	26.24	29.53	23.49	16.13	1.214	18.79	11.91
32.47	57.94	37.84	25.75	34.07	22.55	15.82	0.8716	20.62	11.44
41.48	66.95	42.34	24.22	37.76	20.22	15.68	0.674	22.32	10.59
52.82	76.31	46.33	22.25	41	18.18	15.98	0.5781	23.87	9.784
67.01	85.54	49.99	20.1	43.46	15.95	16.29	0.4774	25.03	8.805
84.79	92.84	52.69	17.91	45.32	13.79	16.32	0.3593	26.08	7.956
104.1	97.96	54.94	15.7	46.57	11.88	16.62	0.3062	26.79	6.873
124.8	98.75	56.64	13.54	47.77	10.23	16.66	0.2364	27.42	6.026
146	96.1	57.92	11.72	49.06	8.848	16.46	0.2061	27.79	5.222
164.4	90.36	58.37	10	49.73	7.704	16.64	0.1543	28.05	4.516
179.5	81.02	58.54	8.423	50.29	6.647	17.25	0.1561	28.2	3.827
192.5	71.22	59.36	7.329	50.71	5.705	16.95	0.1438	28.25	3.317
203	61.07	60.34	6.447	51.27	4.994	16.79	0.1665	28.41	2.878
209.5	51.43	60.83	5.637	51.51	4.387			28.45	2.515
214.7	42.97	61.42	5.037	52.02	3.87			28.21	2.104
216.3	35.19	61.65	4.338	52.2	3.32			28	1.831
		62.2	3.972					28.02	1.637
		61.94	3.476					27.98	1.45
		62.35	3.22					28.03	1.247
		62.32	2.856					27.85	1.098
		62.77	2.826					27.9	0.9944
		62.92	2.583					27.88	0.925
		62.56	2.467					27.7	0.8297
		62.49	2.477					27.51	0.7761
		63.04	2.398					27.36	0.7556
		61.53	1.902					27.75	0.6901

## Sheet: Figure 2c
Fit Curves
0.1 V		0.2 V		0.3 V		0.4 V		0.5 V
1000/T (k-1)	Current Density (mA/cm2)	1000/T (k-1)	Current Density (mA/cm2)	1000/T (k-1)	Current Density (mA/cm2)	1000/T (k-1)	Current Density (mA/cm2)	1000/T (k-1)	Current Density (mA/cm2)
2.18341	0.00441	2.18341	0.01233	2.18341	0.02442	2.18341	0.04132	2.18341	0.05804
2.18456	0.00439	2.18456	0.01229	2.18456	0.02434	2.18456	0.04122	2.18456	0.05794
2.18571	0.00438	2.18571	0.01224	2.18571	0.02426	2.18571	0.04112	2.18571	0.05784						0.1 V	0.2 V	0.3 V	0.4 V	0.5 V
2.18686	0.00436	2.18686	0.01219	2.18686	0.02418	2.18686	0.04101	2.18686	0.05774					1000/T (k-1)	Current Density (mA/cm2)
2.18801	0.00434	2.18801	0.01215	2.18801	0.02411	2.18801	0.04091	2.18801	0.05765					3.33333	7.12169e-05	0.000257955	0.00098617	0.00316	0.01141
2.18916	0.00432	2.18916	0.0121	2.18916	0.02403	2.18916	0.0408	2.18916	0.05755					2.95858	0.000313846	0.000940142	0.00266	0.00769	0.01801
2.19031	0.0043	2.19031	0.01205	2.19031	0.02395	2.19031	0.0407	2.19031	0.05745					2.71739	0.00051703	0.0018	0.00537	0.01324	0.02522
2.19146	0.00429	2.19146	0.01201	2.19146	0.02387	2.19146	0.0406	2.19146	0.05736					2.51256	0.00136	0.00434	0.01015	0.01898	0.03093
2.19261	0.00427	2.19261	0.01196	2.19261	0.0238	2.19261	0.0405	2.19261	0.05726					2.33645	0.00359	0.00982	0.02001	0.03556	0.05641
2.19377	0.00425	2.19377	0.01191	2.19377	0.02372	2.19377	0.04039	2.19377	0.05716					2.18341	0.00359	0.00982	0.02001	0.03556	0.05641
2.19492	0.00423	2.19492	0.01187	2.19492	0.02364	2.19492	0.04029	2.19492	0.05707
2.19607	0.00422	2.19607	0.01182	2.19607	0.02357	2.19607	0.04019	2.19607	0.05697
2.19722	0.0042	2.19722	0.01178	2.19722	0.02349	2.19722	0.04009	2.19722	0.05687
2.19837	0.00418	2.19837	0.01173	2.19837	0.02342	2.19837	0.03999	2.19837	0.05678
2.19952	0.00416	2.19952	0.01169	2.19952	0.02334	2.19952	0.03989	2.19952	0.05668
2.20067	0.00415	2.20067	0.01164	2.20067	0.02327	2.20067	0.03978	2.20067	0.05659
2.20182	0.00413	2.20182	0.0116	2.20182	0.02319	2.20182	0.03968	2.20182	0.05649
2.20297	0.00411	2.20297	0.01155	2.20297	0.02312	2.20297	0.03958	2.20297	0.05639
2.20413	0.0041	2.20413	0.01151	2.20413	0.02304	2.20413	0.03948	2.20413	0.0563
2.20528	0.00408	2.20528	0.01146	2.20528	0.02297	2.20528	0.03938	2.20528	0.0562
2.20643	0.00406	2.20643	0.01142	2.20643	0.0229	2.20643	0.03928	2.20643	0.05611
2.20758	0.00405	2.20758	0.01137	2.20758	0.02282	2.20758	0.03918	2.20758	0.05601
2.20873	0.00403	2.20873	0.01133	2.20873	0.02275	2.20873	0.03909	2.20873	0.05592
2.20988	0.00401	2.20988	0.01129	2.20988	0.02268	2.20988	0.03899	2.20988	0.05583
2.21103	0.004	2.21103	0.01124	2.21103	0.0226	2.21103	0.03889	2.21103	0.05573
2.21218	0.00398	2.21218	0.0112	2.21218	0.02253	2.21218	0.03879	2.21218	0.05564
2.21333	0.00396	2.21333	0.01116	2.21333	0.02246	2.21333	0.03869	2.21333	0.05554
2.21449	0.00395	2.21449	0.01111	2.21449	0.02239	2.21449	0.03859	2.21449	0.05545
2.21564	0.00393	2.21564	0.01107	2.21564	0.02232	2.21564	0.0385	2.21564	0.05536
2.21679	0.00392	2.21679	0.01103	2.21679	0.02224	2.21679	0.0384	2.21679	0.05526
2.21794	0.0039	2.21794	0.01099	2.21794	0.02217	2.21794	0.0383	2.21794	0.05517
2.21909	0.00388	2.21909	0.01094	2.21909	0.0221	2.21909	0.03821	2.21909	0.05508
2.22024	0.00387	2.22024	0.0109	2.22024	0.02203	2.22024	0.03811	2.22024	0.05498
2.22139	0.00385	2.22139	0.01086	2.22139	0.02196	2.22139	0.03801	2.22139	0.05489
2.22254	0.00384	2.22254	0.01082	2.22254	0.02189	2.22254	0.03792	2.22254	0.0548
2.22369	0.00382	2.22369	0.01078	2.22369	0.02182	2.22369	0.03782	2.22369	0.05471
2.22484	0.0038	2.22484	0.01073	2.22484	0.02175	2.22484	0.03772	2.22484	0.05461
2.226	0.00379	2.226	0.01069	2.226	0.02168	2.226	0.03763	2.226	0.05452
2.22715	0.00377	2.22715	0.01065	2.22715	0.02161	2.22715	0.03753	2.22715	0.05443
2.2283	0.00376	2.2283	0.01061	2.2283	0.02154	2.2283	0.03744	2.2283	0.05434
2.22945	0.00374	2.22945	0.01057	2.22945	0.02147	2.22945	0.03734	2.22945	0.05425
2.2306	0.00373	2.2306	0.01053	2.2306	0.0214	2.2306	0.03725	2.2306	0.05415
2.23175	0.00371	2.23175	0.01049	2.23175	0.02133	2.23175	0.03716	2.23175	0.05406
2.2329	0.0037	2.2329	0.01045	2.2329	0.02126	2.2329	0.03706	2.2329	0.05397
2.23405	0.00368	2.23405	0.01041	2.23405	0.0212	2.23405	0.03697	2.23405	0.05388
2.2352	0.00367	2.2352	0.01037	2.2352	0.02113	2.2352	0.03687	2.2352	0.05379
2.23636	0.00365	2.23636	0.01033	2.23636	0.02106	2.23636	0.03678	2.23636	0.0537
2.23751	0.00364	2.23751	0.01029	2.23751	0.02099	2.23751	0.03669	2.23751	0.05361
2.23866	0.00362	2.23866	0.01025	2.23866	0.02093	2.23866	0.0366	2.23866	0.05352
2.23981	0.00361	2.23981	0.01021	2.23981	0.02086	2.23981	0.0365	2.23981	0.05343
2.24096	0.00359	2.24096	0.01017	2.24096	0.02079	2.24096	0.03641	2.24096	0.05334
2.24211	0.00358	2.24211	0.01013	2.24211	0.02072	2.24211	0.03632	2.24211	0.05325
2.24326	0.00356	2.24326	0.01009	2.24326	0.02066	2.24326	0.03623	2.24326	0.05316
2.24441	0.00355	2.24441	0.01005	2.24441	0.02059	2.24441	0.03614	2.24441	0.05307
2.24556	0.00353	2.24556	0.01001	2.24556	0.02053	2.24556	0.03604	2.24556	0.05298
2.24672	0.00352	2.24672	0.00998	2.24672	0.02046	2.24672	0.03595	2.24672	0.05289
2.24787	0.0035	2.24787	0.00994	2.24787	0.02039	2.24787	0.03586	2.24787	0.0528
2.24902	0.00349	2.24902	0.0099	2.24902	0.02033	2.24902	0.03577	2.24902	0.05271
2.25017	0.00348	2.25017	0.00986	2.25017	0.02026	2.25017	0.03568	2.25017	0.05262
2.25132	0.00346	2.25132	0.00982	2.25132	0.0202	2.25132	0.03559	2.25132	0.05253
2.25247	0.00345	2.25247	0.00978	2.25247	0.02013	2.25247	0.0355	2.25247	0.05244
2.25362	0.00343	2.25362	0.00975	2.25362	0.02007	2.25362	0.03541	2.25362	0.05235
2.25477	0.00342	2.25477	0.00971	2.25477	0.02	2.25477	0.03532	2.25477	0.05227
2.25592	0.0034	2.25592	0.00967	2.25592	0.01994	2.25592	0.03523	2.25592	0.05218
2.25708	0.00339	2.25708	0.00963	2.25708	0.01988	2.25708	0.03514	2.25708	0.05209
2.25823	0.00338	2.25823	0.0096	2.25823	0.01981	2.25823	0.03505	2.25823	0.052
2.25938	0.00336	2.25938	0.00956	2.25938	0.01975	2.25938	0.03497	2.25938	0.05191
2.26053	0.00335	2.26053	0.00952	2.26053	0.01969	2.26053	0.03488	2.26053	0.05183
2.26168	0.00334	2.26168	0.00949	2.26168	0.01962	2.26168	0.03479	2.26168	0.05174
2.26283	0.00332	2.26283	0.00945	2.26283	0.01956	2.26283	0.0347	2.26283	0.05165
2.26398	0.00331	2.26398	0.00941	2.26398	0.0195	2.26398	0.03461	2.26398	0.05156
2.26513	0.00329	2.26513	0.00938	2.26513	0.01943	2.26513	0.03453	2.26513	0.05148
2.26628	0.00328	2.26628	0.00934	2.26628	0.01937	2.26628	0.03444	2.26628	0.05139
2.26743	0.00327	2.26743	0.00931	2.26743	0.01931	2.26743	0.03435	2.26743	0.0513
2.26859	0.00325	2.26859	0.00927	2.26859	0.01925	2.26859	0.03426	2.26859	0.05122
2.26974	0.00324	2.26974	0.00923	2.26974	0.01919	2.26974	0.03418	2.26974	0.05113
2.27089	0.00323	2.27089	0.0092	2.27089	0.01912	2.27089	0.03409	2.27089	0.05104
2.27204	0.00321	2.27204	0.00916	2.27204	0.01906	2.27204	0.03401	2.27204	0.05096
2.27319	0.0032	2.27319	0.00913	2.27319	0.019	2.27319	0.03392	2.27319	0.05087
2.27434	0.00319	2.27434	0.00909	2.27434	0.01894	2.27434	0.03383	2.27434	0.05079
2.27549	0.00317	2.27549	0.00906	2.27549	0.01888	2.27549	0.03375	2.27549	0.0507
2.27664	0.00316	2.27664	0.00902	2.27664	0.01882	2.27664	0.03366	2.27664	0.05062
2.27779	0.00315	2.27779	0.00899	2.27779	0.01876	2.27779	0.03358	2.27779	0.05053
2.27895	0.00314	2.27895	0.00895	2.27895	0.0187	2.27895	0.03349	2.27895	0.05044
2.2801	0.00312	2.2801	0.00892	2.2801	0.01864	2.2801	0.03341	2.2801	0.05036
2.28125	0.00311	2.28125	0.00888	2.28125	0.01858	2.28125	0.03332	2.28125	0.05027
2.2824	0.0031	2.2824	0.00885	2.2824	0.01852	2.2824	0.03324	2.2824	0.05019
2.28355	0.00308	2.28355	0.00882	2.28355	0.01846	2.28355	0.03316	2.28355	0.0501
2.2847	0.00307	2.2847	0.00878	2.2847	0.0184	2.2847	0.03307	2.2847	0.05002
2.28585	0.00306	2.28585	0.00875	2.28585	0.01834	2.28585	0.03299	2.28585	0.04994
2.287	0.00305	2.287	0.00871	2.287	0.01828	2.287	0.0329	2.287	0.04985
2.28815	0.00303	2.28815	0.00868	2.28815	0.01822	2.28815	0.03282	2.28815	0.04977
2.28931	0.00302	2.28931	0.00865	2.28931	0.01816	2.28931	0.03274	2.28931	0.04968
2.29046	0.00301	2.29046	0.00861	2.29046	0.01811	2.29046	0.03266	2.29046	0.0496
2.29161	0.003	2.29161	0.00858	2.29161	0.01805	2.29161	0.03257	2.29161	0.04952
2.29276	0.00298	2.29276	0.00855	2.29276	0.01799	2.29276	0.03249	2.29276	0.04943
2.29391	0.00297	2.29391	0.00852	2.29391	0.01793	2.29391	0.03241	2.29391	0.04935
2.29506	0.00296	2.29506	0.00848	2.29506	0.01787	2.29506	0.03233	2.29506	0.04927
2.29621	0.00295	2.29621	0.00845	2.29621	0.01782	2.29621	0.03224	2.29621	0.04918
2.29736	0.00294	2.29736	0.00842	2.29736	0.01776	2.29736	0.03216	2.29736	0.0491
2.29851	0.00292	2.29851	0.00838	2.29851	0.0177	2.29851	0.03208	2.29851	0.04902
2.29967	0.00291	2.29967	0.00835	2.29967	0.01765	2.29967	0.032	2.29967	0.04893
2.30082	0.0029	2.30082	0.00832	2.30082	0.01759	2.30082	0.03192	2.30082	0.04885
2.30197	0.00289	2.30197	0.00829	2.30197	0.01753	2.30197	0.03184	2.30197	0.04877
2.30312	0.00288	2.30312	0.00826	2.30312	0.01748	2.30312	0.03176	2.30312	0.04869
2.30427	0.00286	2.30427	0.00822	2.30427	0.01742	2.30427	0.03168	2.30427	0.0486
2.30542	0.00285	2.30542	0.00819	2.30542	0.01736	2.30542	0.0316	2.30542	0.04852
2.30657	0.00284	2.30657	0.00816	2.30657	0.01731	2.30657	0.03152	2.30657	0.04844
2.30772	0.00283	2.30772	0.00813	2.30772	0.01725	2.30772	0.03144	2.30772	0.04836
2.30887	0.00282	2.30887	0.0081	2.30887	0.0172	2.30887	0.03136	2.30887	0.04828
2.31002	0.00281	2.31002	0.00807	2.31002	0.01714	2.31002	0.03128	2.31002	0.04819
2.31118	0.00279	2.31118	0.00804	2.31118	0.01709	2.31118	0.0312	2.31118	0.04811
2.31233	0.00278	2.31233	0.00801	2.31233	0.01703	2.31233	0.03112	2.31233	0.04803
2.31348	0.00277	2.31348	0.00797	2.31348	0.01698	2.31348	0.03104	2.31348	0.04795
2.31463	0.00276	2.31463	0.00794	2.31463	0.01692	2.31463	0.03096	2.31463	0.04787
2.31578	0.00275	2.31578	0.00791	2.31578	0.01687	2.31578	0.03089	2.31578	0.04779
2.31693	0.00274	2.31693	0.00788	2.31693	0.01682	2.31693	0.03081	2.31693	0.04771
2.31808	0.00273	2.31808	0.00785	2.31808	0.01676	2.31808	0.03073	2.31808	0.04763
2.31923	0.00272	2.31923	0.00782	2.31923	0.01671	2.31923	0.03065	2.31923	0.04755
2.32038	0.0027	2.32038	0.00779	2.32038	0.01665	2.32038	0.03058	2.32038	0.04747
2.32154	0.00269	2.32154	0.00776	2.32154	0.0166	2.32154	0.0305	2.32154	0.04739
2.32269	0.00268	2.32269	0.00773	2.32269	0.01655	2.32269	0.03042	2.32269	0.04731
2.32384	0.00267	2.32384	0.0077	2.32384	0.01649	2.32384	0.03034	2.32384	0.04723
2.32499	0.00266	2.32499	0.00767	2.32499	0.01644	2.32499	0.03027	2.32499	0.04715
2.32614	0.00265	2.32614	0.00764	2.32614	0.01639	2.32614	0.03019	2.32614	0.04707
2.32729	0.00264	2.32729	0.00761	2.32729	0.01634	2.32729	0.03011	2.32729	0.04699
2.32844	0.00263	2.32844	0.00758	2.32844	0.01628	2.32844	0.03004	2.32844	0.04691
2.32959	0.00262	2.32959	0.00755	2.32959	0.01623	2.32959	0.02996	2.32959	0.04683
2.33074	0.00261	2.33074	0.00753	2.33074	0.01618	2.33074	0.02989	2.33074	0.04675
2.3319	0.0026	2.3319	0.0075	2.3319	0.01613	2.3319	0.02981	2.3319	0.04667
2.33305	0.00258	2.33305	0.00747	2.33305	0.01608	2.33305	0.02974	2.33305	0.04659
2.3342	0.00257	2.3342	0.00744	2.3342	0.01602	2.3342	0.02966	2.3342	0.04651
2.33535	0.00256	2.33535	0.00741	2.33535	0.01597	2.33535	0.02959	2.33535	0.04644
2.3365	0.00255	2.3365	0.00738	2.3365	0.01592	2.3365	0.02951	2.3365	0.04636
2.33765	0.00254	2.33765	0.00735	2.33765	0.01587	2.33765	0.02944	2.33765	0.04628
2.3388	0.00253	2.3388	0.00732	2.3388	0.01582	2.3388	0.02936	2.3388	0.0462
2.33995	0.00252	2.33995	0.0073	2.33995	0.01577	2.33995	0.02929	2.33995	0.04612
2.3411	0.00251	2.3411	0.00727	2.3411	0.01572	2.3411	0.02921	2.3411	0.04605
2.34225	0.0025	2.34225	0.00724	2.34225	0.01567	2.34225	0.02914	2.34225	0.04597
2.34341	0.00249	2.34341	0.00721	2.34341	0.01562	2.34341	0.02907	2.34341	0.04589
2.34456	0.00248	2.34456	0.00718	2.34456	0.01557	2.34456	0.02899	2.34456	0.04581
2.34571	0.00247	2.34571	0.00716	2.34571	0.01552	2.34571	0.02892	2.34571	0.04574
2.34686	0.00246	2.34686	0.00713	2.34686	0.01547	2.34686	0.02885	2.34686	0.04566
2.34801	0.00245	2.34801	0.0071	2.34801	0.01542	2.34801	0.02877	2.34801	0.04558
2.34916	0.00244	2.34916	0.00707	2.34916	0.01537	2.34916	0.0287	2.34916	0.0455
2.35031	0.00243	2.35031	0.00705	2.35031	0.01532	2.35031	0.02863	2.35031	0.04543
2.35146	0.00242	2.35146	0.00702	2.35146	0.01527	2.35146	0.02856	2.35146	0.04535
2.35261	0.00241	2.35261	0.00699	2.35261	0.01522	2.35261	0.02848	2.35261	0.04527
2.35377	0.0024	2.35377	0.00697	2.35377	0.01517	2.35377	0.02841	2.35377	0.0452
2.35492	0.00239	2.35492	0.00694	2.35492	0.01512	2.35492	0.02834	2.35492	0.04512
2.35607	0.00238	2.35607	0.00691	2.35607	0.01507	2.35607	0.02827	2.35607	0.04505
2.35722	0.00237	2.35722	0.00689	2.35722	0.01503	2.35722	0.0282	2.35722	0.04497
2.35837	0.00236	2.35837	0.00686	2.35837	0.01498	2.35837	0.02812	2.35837	0.04489
2.35952	0.00235	2.35952	0.00683	2.35952	0.01493	2.35952	0.02805	2.35952	0.04482
2.36067	0.00234	2.36067	0.00681	2.36067	0.01488	2.36067	0.02798	2.36067	0.04474
2.36182	0.00233	2.36182	0.00678	2.36182	0.01483	2.36182	0.02791	2.36182	0.04467
2.36297	0.00232	2.36297	0.00675	2.36297	0.01479	2.36297	0.02784	2.36297	0.04459
2.36413	0.00231	2.36413	0.00673	2.36413	0.01474	2.36413	0.02777	2.36413	0.04452
2.36528	0.0023	2.36528	0.0067	2.36528	0.01469	2.36528	0.0277	2.36528	0.04444
2.36643	0.00229	2.36643	0.00668	2.36643	0.01464	2.36643	0.02763	2.36643	0.04437
2.36758	0.00228	2.36758	0.00665	2.36758	0.0146	2.36758	0.02756	2.36758	0.04429
2.36873	0.00228	2.36873	0.00663	2.36873	0.01455	2.36873	0.02749	2.36873	0.04422
2.36988	0.00227	2.36988	0.0066	2.36988	0.0145	2.36988	0.02742	2.36988	0.04414
2.37103	0.00226	2.37103	0.00657	2.37103	0.01446	2.37103	0.02735	2.37103	0.04407
2.37218	0.00225	2.37218	0.00655	2.37218	0.01441	2.37218	0.02728	2.37218	0.04399
2.37333	0.00224	2.37333	0.00652	2.37333	0.01436	2.37333	0.02721	2.37333	0.04392
2.37449	0.00223	2.37449	0.0065	2.37449	0.01432	2.37449	0.02715	2.37449	0.04384
2.37564	0.00222	2.37564	0.00647	2.37564	0.01427	2.37564	0.02708	2.37564	0.04377
2.37679	0.00221	2.37679	0.00645	2.37679	0.01423	2.37679	0.02701	2.37679	0.0437
2.37794	0.0022	2.37794	0.00642	2.37794	0.01418	2.37794	0.02694	2.37794	0.04362
2.37909	0.00219	2.37909	0.0064	2.37909	0.01414	2.37909	0.02687	2.37909	0.04355
2.38024	0.00218	2.38024	0.00637	2.38024	0.01409	2.38024	0.0268	2.38024	0.04348
2.38139	0.00217	2.38139	0.00635	2.38139	0.01404	2.38139	0.02674	2.38139	0.0434
2.38254	0.00217	2.38254	0.00633	2.38254	0.014	2.38254	0.02667	2.38254	0.04333
2.38369	0.00216	2.38369	0.0063	2.38369	0.01395	2.38369	0.0266	2.38369	0.04326
2.38484	0.00215	2.38484	0.00628	2.38484	0.01391	2.38484	0.02653	2.38484	0.04318
2.386	0.00214	2.386	0.00625	2.386	0.01387	2.386	0.02647	2.386	0.04311
2.38715	0.00213	2.38715	0.00623	2.38715	0.01382	2.38715	0.0264	2.38715	0.04304
2.3883	0.00212	2.3883	0.0062	2.3883	0.01378	2.3883	0.02633	2.3883	0.04296
2.38945	0.00211	2.38945	0.00618	2.38945	0.01373	2.38945	0.02627	2.38945	0.04289
2.3906	0.0021	2.3906	0.00616	2.3906	0.01369	2.3906	0.0262	2.3906	0.04282
2.39175	0.0021	2.39175	0.00613	2.39175	0.01364	2.39175	0.02613	2.39175	0.04275
2.3929	0.00209	2.3929	0.00611	2.3929	0.0136	2.3929	0.02607	2.3929	0.04267
2.39405	0.00208	2.39405	0.00609	2.39405	0.01356	2.39405	0.026	2.39405	0.0426
2.3952	0.00207	2.3952	0.00606	2.3952	0.01351	2.3952	0.02594	2.3952	0.04253
2.39636	0.00206	2.39636	0.00604	2.39636	0.01347	2.39636	0.02587	2.39636	0.04246
2.39751	0.00205	2.39751	0.00602	2.39751	0.01343	2.39751	0.02581	2.39751	0.04239
2.39866	0.00204	2.39866	0.00599	2.39866	0.01338	2.39866	0.02574	2.39866	0.04232
2.39981	0.00204	2.39981	0.00597	2.39981	0.01334	2.39981	0.02567	2.39981	0.04224
2.40096	0.00203	2.40096	0.00595	2.40096	0.0133	2.40096	0.02561	2.40096	0.04217
2.40211	0.00202	2.40211	0.00592	2.40211	0.01325	2.40211	0.02555	2.40211	0.0421
2.40326	0.00201	2.40326	0.0059	2.40326	0.01321	2.40326	0.02548	2.40326	0.04203
2.40441	0.002	2.40441	0.00588	2.40441	0.01317	2.40441	0.02542	2.40441	0.04196
2.40556	0.002	2.40556	0.00586	2.40556	0.01313	2.40556	0.02535	2.40556	0.04189
2.40672	0.00199	2.40672	0.00583	2.40672	0.01309	2.40672	0.02529	2.40672	0.04182
2.40787	0.00198	2.40787	0.00581	2.40787	0.01304	2.40787	0.02522	2.40787	0.04175
2.40902	0.00197	2.40902	0.00579	2.40902	0.013	2.40902	0.02516	2.40902	0.04168
2.41017	0.00196	2.41017	0.00577	2.41017	0.01296	2.41017	0.0251	2.41017	0.04161
2.41132	0.00195	2.41132	0.00574	2.41132	0.01292	2.41132	0.02503	2.41132	0.04154
2.41247	0.00195	2.41247	0.00572	2.41247	0.01288	2.41247	0.02497	2.41247	0.04147
2.41362	0.00194	2.41362	0.0057	2.41362	0.01284	2.41362	0.02491	2.41362	0.0414
2.41477	0.00193	2.41477	0.00568	2.41477	0.01279	2.41477	0.02484	2.41477	0.04133
2.41592	0.00192	2.41592	0.00566	2.41592	0.01275	2.41592	0.02478	2.41592	0.04126
2.41708	0.00191	2.41708	0.00563	2.41708	0.01271	2.41708	0.02472	2.41708	0.04119
2.41823	0.00191	2.41823	0.00561	2.41823	0.01267	2.41823	0.02466	2.41823	0.04112
2.41938	0.0019	2.41938	0.00559	2.41938	0.01263	2.41938	0.02459	2.41938	0.04105
2.42053	0.00189	2.42053	0.00557	2.42053	0.01259	2.42053	0.02453	2.42053	0.04098
2.42168	0.00188	2.42168	0.00555	2.42168	0.01255	2.42168	0.02447	2.42168	0.04091
2.42283	0.00188	2.42283	0.00553	2.42283	0.01251	2.42283	0.02441	2.42283	0.04084
2.42398	0.00187	2.42398	0.0055	2.42398	0.01247	2.42398	0.02435	2.42398	0.04077
2.42513	0.00186	2.42513	0.00548	2.42513	0.01243	2.42513	0.02428	2.42513	0.0407
2.42628	0.00185	2.42628	0.00546	2.42628	0.01239	2.42628	0.02422	2.42628	0.04063
2.42743	0.00185	2.42743	0.00544	2.42743	0.01235	2.42743	0.02416	2.42743	0.04057
2.42859	0.00184	2.42859	0.00542	2.42859	0.01231	2.42859	0.0241	2.42859	0.0405
2.42974	0.00183	2.42974	0.0054	2.42974	0.01227	2.42974	0.02404	2.42974	0.04043
2.43089	0.00182	2.43089	0.00538	2.43089	0.01223	2.43089	0.02398	2.43089	0.04036
2.43204	0.00182	2.43204	0.00536	2.43204	0.01219	2.43204	0.02392	2.43204	0.04029
2.43319	0.00181	2.43319	0.00534	2.43319	0.01215	2.43319	0.02386	2.43319	0.04022
2.43434	0.0018	2.43434	0.00532	2.43434	0.01211	2.43434	0.0238	2.43434	0.04016
2.43549	0.00179	2.43549	0.0053	2.43549	0.01207	2.43549	0.02374	2.43549	0.04009
2.43664	0.00179	2.43664	0.00528	2.43664	0.01204	2.43664	0.02368	2.43664	0.04002
2.43779	0.00178	2.43779	0.00526	2.43779	0.012	2.43779	0.02362	2.43779	0.03995
2.43895	0.00177	2.43895	0.00524	2.43895	0.01196	2.43895	0.02356	2.43895	0.03989
2.4401	0.00176	2.4401	0.00522	2.4401	0.01192	2.4401	0.0235	2.4401	0.03982
2.44125	0.00176	2.44125	0.0052	2.44125	0.01188	2.44125	0.02344	2.44125	0.03975
2.4424	0.00175	2.4424	0.00518	2.4424	0.01184	2.4424	0.02338	2.4424	0.03968
2.44355	0.00174	2.44355	0.00516	2.44355	0.01181	2.44355	0.02332	2.44355	0.03962
2.4447	0.00173	2.4447	0.00514	2.4447	0.01177	2.4447	0.02326	2.4447	0.03955
2.44585	0.00173	2.44585	0.00512	2.44585	0.01173	2.44585	0.0232	2.44585	0.03948
2.447	0.00172	2.447	0.0051	2.447	0.01169	2.447	0.02314	2.447	0.03942
2.44815	0.00171	2.44815	0.00508	2.44815	0.01166	2.44815	0.02309	2.44815	0.03935
2.44931	0.00171	2.44931	0.00506	2.44931	0.01162	2.44931	0.02303	2.44931	0.03928
2.45046	0.0017	2.45046	0.00504	2.45046	0.01158	2.45046	0.02297	2.45046	0.03922
2.45161	0.00169	2.45161	0.00502	2.45161	0.01154	2.45161	0.02291	2.45161	0.03915
2.45276	0.00169	2.45276	0.005	2.45276	0.01151	2.45276	0.02285	2.45276	0.03909
2.45391	0.00168	2.45391	0.00498	2.45391	0.01147	2.45391	0.02279	2.45391	0.03902
2.45506	0.00167	2.45506	0.00496	2.45506	0.01143	2.45506	0.02274	2.45506	0.03895
2.45621	0.00166	2.45621	0.00494	2.45621	0.0114	2.45621	0.02268	2.45621	0.03889
2.45736	0.00166	2.45736	0.00492	2.45736	0.01136	2.45736	0.02262	2.45736	0.03882
2.45851	0.00165	2.45851	0.0049	2.45851	0.01132	2.45851	0.02257	2.45851	0.03876
2.45966	0.00164	2.45966	0.00488	2.45966	0.01129	2.45966	0.02251	2.45966	0.03869
2.46082	0.00164	2.46082	0.00487	2.46082	0.01125	2.46082	0.02245	2.46082	0.03863
2.46197	0.00163	2.46197	0.00485	2.46197	0.01121	2.46197	0.02239	2.46197	0.03856
2.46312	0.00162	2.46312	0.00483	2.46312	0.01118	2.46312	0.02234	2.46312	0.0385
2.46427	0.00162	2.46427	0.00481	2.46427	0.01114	2.46427	0.02228	2.46427	0.03843
2.46542	0.00161	2.46542	0.00479	2.46542	0.01111	2.46542	0.02222	2.46542	0.03837
2.46657	0.0016	2.46657	0.00477	2.46657	0.01107	2.46657	0.02217	2.46657	0.0383
2.46772	0.0016	2.46772	0.00475	2.46772	0.01104	2.46772	0.02211	2.46772	0.03824
2.46887	0.00159	2.46887	0.00474	2.46887	0.011	2.46887	0.02206	2.46887	0.03817
2.47002	0.00158	2.47002	0.00472	2.47002	0.01096	2.47002	0.022	2.47002	0.03811
2.47118	0.00158	2.47118	0.0047	2.47118	0.01093	2.47118	0.02195	2.47118	0.03804
2.47233	0.00157	2.47233	0.00468	2.47233	0.01089	2.47233	0.02189	2.47233	0.03798
2.47348	0.00157	2.47348	0.00466	2.47348	0.01086	2.47348	0.02183	2.47348	0.03791
2.47463	0.00156	2.47463	0.00464	2.47463	0.01082	2.47463	0.02178	2.47463	0.03785
2.47578	0.00155	2.47578	0.00463	2.47578	0.01079	2.47578	0.02172	2.47578	0.03779
2.47693	0.00155	2.47693	0.00461	2.47693	0.01075	2.47693	0.02167	2.47693	0.03772
2.47808	0.00154	2.47808	0.00459	2.47808	0.01072	2.47808	0.02161	2.47808	0.03766
2.47923	0.00153	2.47923	0.00457	2.47923	0.01069	2.47923	0.02156	2.47923	0.0376
2.48038	0.00153	2.48038	0.00456	2.48038	0.01065	2.48038	0.02151	2.48038	0.03753
2.48154	0.00152	2.48154	0.00454	2.48154	0.01062	2.48154	0.02145	2.48154	0.03747
2.48269	0.00151	2.48269	0.00452	2.48269	0.01058	2.48269	0.0214	2.48269	0.03741
2.48384	0.00151	2.48384	0.0045	2.48384	0.01055	2.48384	0.02134	2.48384	0.03734
2.48499	0.0015	2.48499	0.00449	2.48499	0.01052	2.48499	0.02129	2.48499	0.03728
2.48614	0.0015	2.48614	0.00447	2.48614	0.01048	2.48614	0.02123	2.48614	0.03722
2.48729	0.00149	2.48729	0.00445	2.48729	0.01045	2.48729	0.02118	2.48729	0.03715
2.48844	0.00148	2.48844	0.00443	2.48844	0.01041	2.48844	0.02113	2.48844	0.03709
2.48959	0.00148	2.48959	0.00442	2.48959	0.01038	2.48959	0.02107	2.48959	0.03703
2.49074	0.00147	2.49074	0.0044	2.49074	0.01035	2.49074	0.02102	2.49074	0.03697
2.4919	0.00147	2.4919	0.00438	2.4919	0.01031	2.4919	0.02097	2.4919	0.0369
2.49305	0.00146	2.49305	0.00437	2.49305	0.01028	2.49305	0.02091	2.49305	0.03684
2.4942	0.00145	2.4942	0.00435	2.4942	0.01025	2.4942	0.02086	2.4942	0.03678
2.49535	0.00145	2.49535	0.00433	2.49535	0.01022	2.49535	0.02081	2.49535	0.03672
2.4965	0.00144	2.4965	0.00432	2.4965	0.01018	2.4965	0.02076	2.4965	0.03666
2.49765	0.00144	2.49765	0.0043	2.49765	0.01015	2.49765	0.0207	2.49765	0.03659
2.4988	0.00143	2.4988	0.00428	2.4988	0.01012	2.4988	0.02065	2.4988	0.03653
2.49995	0.00142	2.49995	0.00427	2.49995	0.01008	2.49995	0.0206	2.49995	0.03647
2.5011	0.00142	2.5011	0.00425	2.5011	0.01005	2.5011	0.02055	2.5011	0.03641
2.50225	0.00141	2.50225	0.00423	2.50225	0.01002	2.50225	0.0205	2.50225	0.03635
2.50341	0.00141	2.50341	0.00422	2.50341	0.00999	2.50341	0.02044	2.50341	0.03629
2.50456	0.0014	2.50456	0.0042	2.50456	0.00996	2.50456	0.02039	2.50456	0.03622
2.50571	0.0014	2.50571	0.00419	2.50571	0.00992	2.50571	0.02034	2.50571	0.03616
2.50686	0.00139	2.50686	0.00417	2.50686	0.00989	2.50686	0.02029	2.50686	0.0361
2.50801	0.00138	2.50801	0.00415	2.50801	0.00986	2.50801	0.02024	2.50801	0.03604
2.50916	0.00138	2.50916	0.00414	2.50916	0.00983	2.50916	0.02019	2.50916	0.03598
2.51031	0.00137	2.51031	0.00412	2.51031	0.0098	2.51031	0.02014	2.51031	0.03592
2.51146	0.00137	2.51146	0.00411	2.51146	0.00977	2.51146	0.02008	2.51146	0.03586
2.51261	0.00136	2.51261	0.00409	2.51261	0.00973	2.51261	0.02003	2.51261	0.0358
2.51377	0.00136	2.51377	0.00407	2.51377	0.0097	2.51377	0.01998	2.51377	0.03574
2.51492	0.00135	2.51492	0.00406	2.51492	0.00967	2.51492	0.01993	2.51492	0.03568
2.51607	0.00134	2.51607	0.00404	2.51607	0.00964	2.51607	0.01988	2.51607	0.03562
2.51722	0.00134	2.51722	0.00403	2.51722	0.00961	2.51722	0.01983	2.51722	0.03556
2.51837	0.00133	2.51837	0.00401	2.51837	0.00958	2.51837	0.01978	2.51837	0.0355
2.51952	0.00133	2.51952	0.004	2.51952	0.00955	2.51952	0.01973	2.51952	0.03544
2.52067	0.00132	2.52067	0.00398	2.52067	0.00952	2.52067	0.01968	2.52067	0.03538
2.52182	0.00132	2.52182	0.00396	2.52182	0.00949	2.52182	0.01963	2.52182	0.03532
2.52297	0.00131	2.52297	0.00395	2.52297	0.00946	2.52297	0.01958	2.52297	0.03526
2.52413	0.00131	2.52413	0.00393	2.52413	0.00943	2.52413	0.01953	2.52413	0.0352
2.52528	0.0013	2.52528	0.00392	2.52528	0.0094	2.52528	0.01948	2.52528	0.03514
2.52643	0.0013	2.52643	0.0039	2.52643	0.00937	2.52643	0.01943	2.52643	0.03508
2.52758	0.00129	2.52758	0.00389	2.52758	0.00934	2.52758	0.01939	2.52758	0.03502
2.52873	0.00129	2.52873	0.00387	2.52873	0.00931	2.52873	0.01934	2.52873	0.03496
2.52988	0.00128	2.52988	0.00386	2.52988	0.00928	2.52988	0.01929	2.52988	0.0349
2.53103	0.00127	2.53103	0.00384	2.53103	0.00925	2.53103	0.01924	2.53103	0.03484
2.53218	0.00127	2.53218	0.00383	2.53218	0.00922	2.53218	0.01919	2.53218	0.03478
2.53333	0.00126	2.53333	0.00381	2.53333	0.00919	2.53333	0.01914	2.53333	0.03473
2.53448	0.00126	2.53448	0.0038	2.53448	0.00916	2.53448	0.01909	2.53448	0.03467
2.53564	0.00125	2.53564	0.00379	2.53564	0.00913	2.53564	0.01904	2.53564	0.03461
2.53679	0.00125	2.53679	0.00377	2.53679	0.0091	2.53679	0.019	2.53679	0.03455
2.53794	0.00124	2.53794	0.00376	2.53794	0.00907	2.53794	0.01895	2.53794	0.03449
2.53909	0.00124	2.53909	0.00374	2.53909	0.00904	2.53909	0.0189	2.53909	0.03443
2.54024	0.00123	2.54024	0.00373	2.54024	0.00901	2.54024	0.01885	2.54024	0.03438
2.54139	0.00123	2.54139	0.00371	2.54139	0.00898	2.54139	0.01881	2.54139	0.03432
2.54254	0.00122	2.54254	0.0037	2.54254	0.00895	2.54254	0.01876	2.54254	0.03426
2.54369	0.00122	2.54369	0.00368	2.54369	0.00892	2.54369	0.01871	2.54369	0.0342
2.54484	0.00121	2.54484	0.00367	2.54484	0.0089	2.54484	0.01866	2.54484	0.03414
2.546	0.00121	2.546	0.00366	2.546	0.00887	2.546	0.01862	2.546	0.03409
2.54715	0.0012	2.54715	0.00364	2.54715	0.00884	2.54715	0.01857	2.54715	0.03403
2.5483	0.0012	2.5483	0.00363	2.5483	0.00881	2.5483	0.01852	2.5483	0.03397
2.54945	0.00119	2.54945	0.00361	2.54945	0.00878	2.54945	0.01847	2.54945	0.03391
2.5506	0.00119	2.5506	0.0036	2.5506	0.00875	2.5506	0.01843	2.5506	0.03386
2.55175	0.00118	2.55175	0.00359	2.55175	0.00873	2.55175	0.01838	2.55175	0.0338
2.5529	0.00118	2.5529	0.00357	2.5529	0.0087	2.5529	0.01834	2.5529	0.03374
2.55405	0.00117	2.55405	0.00356	2.55405	0.00867	2.55405	0.01829	2.55405	0.03369
2.5552	0.00117	2.5552	0.00355	2.5552	0.00864	2.5552	0.01824	2.5552	0.03363
2.55636	0.00116	2.55636	0.00353	2.55636	0.00861	2.55636	0.0182	2.55636	0.03357
2.55751	0.00116	2.55751	0.00352	2.55751	0.00859	2.55751	0.01815	2.55751	0.03352
2.55866	0.00115	2.55866	0.0035	2.55866	0.00856	2.55866	0.0181	2.55866	0.03346
2.55981	0.00115	2.55981	0.00349	2.55981	0.00853	2.55981	0.01806	2.55981	0.0334
2.56096	0.00115	2.56096	0.00348	2.56096	0.0085	2.56096	0.01801	2.56096	0.03335
2.56211	0.00114	2.56211	0.00346	2.56211	0.00848	2.56211	0.01797	2.56211	0.03329
2.56326	0.00114	2.56326	0.00345	2.56326	0.00845	2.56326	0.01792	2.56326	0.03323
2.56441	0.00113	2.56441	0.00344	2.56441	0.00842	2.56441	0.01788	2.56441	0.03318
2.56556	0.00113	2.56556	0.00342	2.56556	0.0084	2.56556	0.01783	2.56556	0.03312
2.56672	0.00112	2.56672	0.00341	2.56672	0.00837	2.56672	0.01779	2.56672	0.03307
2.56787	0.00112	2.56787	0.0034	2.56787	0.00834	2.56787	0.01774	2.56787	0.03301
2.56902	0.00111	2.56902	0.00338	2.56902	0.00832	2.56902	0.0177	2.56902	0.03295
2.57017	0.00111	2.57017	0.00337	2.57017	0.00829	2.57017	0.01765	2.57017	0.0329
2.57132	0.0011	2.57132	0.00336	2.57132	0.00826	2.57132	0.01761	2.57132	0.03284
2.57247	0.0011	2.57247	0.00335	2.57247	0.00824	2.57247	0.01756	2.57247	0.03279
2.57362	0.00109	2.57362	0.00333	2.57362	0.00821	2.57362	0.01752	2.57362	0.03273
2.57477	0.00109	2.57477	0.00332	2.57477	0.00818	2.57477	0.01747	2.57477	0.03268
2.57592	0.00109	2.57592	0.00331	2.57592	0.00816	2.57592	0.01743	2.57592	0.03262
2.57707	0.00108	2.57707	0.00329	2.57707	0.00813	2.57707	0.01739	2.57707	0.03257
2.57823	0.00108	2.57823	0.00328	2.57823	0.0081	2.57823	0.01734	2.57823	0.03251
2.57938	0.00107	2.57938	0.00327	2.57938	0.00808	2.57938	0.0173	2.57938	0.03246
2.58053	0.00107	2.58053	0.00326	2.58053	0.00805	2.58053	0.01725	2.58053	0.0324
2.58168	0.00106	2.58168	0.00324	2.58168	0.00803	2.58168	0.01721	2.58168	0.03235
2.58283	0.00106	2.58283	0.00323	2.58283	0.008	2.58283	0.01717	2.58283	0.03229
2.58398	0.00105	2.58398	0.00322	2.58398	0.00797	2.58398	0.01712	2.58398	0.03224
2.58513	0.00105	2.58513	0.00321	2.58513	0.00795	2.58513	0.01708	2.58513	0.03218
2.58628	0.00105	2.58628	0.00319	2.58628	0.00792	2.58628	0.01704	2.58628	0.03213
2.58743	0.00104	2.58743	0.00318	2.58743	0.0079	2.58743	0.01699	2.58743	0.03208
2.58859	0.00104	2.58859	0.00317	2.58859	0.00787	2.58859	0.01695	2.58859	0.03202
2.58974	0.00103	2.58974	0.00316	2.58974	0.00785	2.58974	0.01691	2.58974	0.03197
2.59089	0.00103	2.59089	0.00315	2.59089	0.00782	2.59089	0.01687	2.59089	0.03191
2.59204	0.00102	2.59204	0.00313	2.59204	0.0078	2.59204	0.01682	2.59204	0.03186
2.59319	0.00102	2.59319	0.00312	2.59319	0.00777	2.59319	0.01678	2.59319	0.03181
2.59434	0.00102	2.59434	0.00311	2.59434	0.00775	2.59434	0.01674	2.59434	0.03175
2.59549	0.00101	2.59549	0.0031	2.59549	0.00772	2.59549	0.0167	2.59549	0.0317
2.59664	0.00101	2.59664	0.00309	2.59664	0.0077	2.59664	0.01665	2.59664	0.03164
2.59779	0.001	2.59779	0.00307	2.59779	0.00767	2.59779	0.01661	2.59779	0.03159
2.59895	0.001	2.59895	0.00306	2.59895	0.00765	2.59895	0.01657	2.59895	0.03154
2.6001	0.000995903	2.6001	0.00305	2.6001	0.00762	2.6001	0.01653	2.6001	0.03148
2.60125	0.000991818	2.60125	0.00304	2.60125	0.0076	2.60125	0.01649	2.60125	0.03143
2.6024	0.000987748	2.6024	0.00303	2.6024	0.00758	2.6024	0.01644	2.6024	0.03138
2.60355	0.000983696	2.60355	0.00301	2.60355	0.00755	2.60355	0.0164	2.60355	0.03133
2.6047	0.00097966	2.6047	0.003	2.6047	0.00753	2.6047	0.01636	2.6047	0.03127
2.60585	0.000975641	2.60585	0.00299	2.60585	0.0075	2.60585	0.01632	2.60585	0.03122
2.607	0.000971638	2.607	0.00298	2.607	0.00748	2.607	0.01628	2.607	0.03117
2.60815	0.000967652	2.60815	0.00297	2.60815	0.00745	2.60815	0.01624	2.60815	0.03111
2.60931	0.000963682	2.60931	0.00296	2.60931	0.00743	2.60931	0.0162	2.60931	0.03106
2.61046	0.000959728	2.61046	0.00295	2.61046	0.00741	2.61046	0.01616	2.61046	0.03101
2.61161	0.00095579	2.61161	0.00293	2.61161	0.00738	2.61161	0.01611	2.61161	0.03096
2.61276	0.000951869	2.61276	0.00292	2.61276	0.00736	2.61276	0.01607	2.61276	0.0309
2.61391	0.000947964	2.61391	0.00291	2.61391	0.00734	2.61391	0.01603	2.61391	0.03085
2.61506	0.000944074	2.61506	0.0029	2.61506	0.00731	2.61506	0.01599	2.61506	0.0308
2.61621	0.000940201	2.61621	0.00289	2.61621	0.00729	2.61621	0.01595	2.61621	0.03075
2.61736	0.000936344	2.61736	0.00288	2.61736	0.00726	2.61736	0.01591	2.61736	0.0307
2.61851	0.000932502	2.61851	0.00287	2.61851	0.00724	2.61851	0.01587	2.61851	0.03065
2.61966	0.000928676	2.61966	0.00286	2.61966	0.00722	2.61966	0.01583	2.61966	0.03059
2.62082	0.000924866	2.62082	0.00284	2.62082	0.0072	2.62082	0.01579	2.62082	0.03054
2.62197	0.000921072	2.62197	0.00283	2.62197	0.00717	2.62197	0.01575	2.62197	0.03049
2.62312	0.000917293	2.62312	0.00282	2.62312	0.00715	2.62312	0.01571	2.62312	0.03044
2.62427	0.000913529	2.62427	0.00281	2.62427	0.00713	2.62427	0.01567	2.62427	0.03039
2.62542	0.000909781	2.62542	0.0028	2.62542	0.0071	2.62542	0.01563	2.62542	0.03034
2.62657	0.000906049	2.62657	0.00279	2.62657	0.00708	2.62657	0.01559	2.62657	0.03028
2.62772	0.000902331	2.62772	0.00278	2.62772	0.00706	2.62772	0.01555	2.62772	0.03023
2.62887	0.000898629	2.62887	0.00277	2.62887	0.00704	2.62887	0.01551	2.62887	0.03018
2.63002	0.000894943	2.63002	0.00276	2.63002	0.00701	2.63002	0.01547	2.63002	0.03013
2.63118	0.000891271	2.63118	0.00275	2.63118	0.00699	2.63118	0.01544	2.63118	0.03008
2.63233	0.000887614	2.63233	0.00274	2.63233	0.00697	2.63233	0.0154	2.63233	0.03003
2.63348	0.000883972	2.63348	0.00273	2.63348	0.00695	2.63348	0.01536	2.63348	0.02998
2.63463	0.000880346	2.63463	0.00272	2.63463	0.00692	2.63463	0.01532	2.63463	0.02993
2.63578	0.000876734	2.63578	0.00271	2.63578	0.0069	2.63578	0.01528	2.63578	0.02988
2.63693	0.000873137	2.63693	0.0027	2.63693	0.00688	2.63693	0.01524	2.63693	0.02983
2.63808	0.000869555	2.63808	0.00268	2.63808	0.00686	2.63808	0.0152	2.63808	0.02978
2.63923	0.000865987	2.63923	0.00267	2.63923	0.00683	2.63923	0.01516	2.63923	0.02973
2.64038	0.000862434	2.64038	0.00266	2.64038	0.00681	2.64038	0.01513	2.64038	0.02968
2.64154	0.000858896	2.64154	0.00265	2.64154	0.00679	2.64154	0.01509	2.64154	0.02963
2.64269	0.000855372	2.64269	0.00264	2.64269	0.00677	2.64269	0.01505	2.64269	0.02958
2.64384	0.000851863	2.64384	0.00263	2.64384	0.00675	2.64384	0.01501	2.64384	0.02953
2.64499	0.000848368	2.64499	0.00262	2.64499	0.00673	2.64499	0.01497	2.64499	0.02948
2.64614	0.000844887	2.64614	0.00261	2.64614	0.0067	2.64614	0.01494	2.64614	0.02943
2.64729	0.000841421	2.64729	0.0026	2.64729	0.00668	2.64729	0.0149	2.64729	0.02938
2.64844	0.000837968	2.64844	0.00259	2.64844	0.00666	2.64844	0.01486	2.64844	0.02933
2.64959	0.00083453	2.64959	0.00258	2.64959	0.00664	2.64959	0.01482	2.64959	0.02928
2.65074	0.000831107	2.65074	0.00257	2.65074	0.00662	2.65074	0.01479	2.65074	0.02923
2.65189	0.000827697	2.65189	0.00256	2.65189	0.0066	2.65189	0.01475	2.65189	0.02918
2.65305	0.000824301	2.65305	0.00255	2.65305	0.00658	2.65305	0.01471	2.65305	0.02913
2.6542	0.000820919	2.6542	0.00254	2.6542	0.00655	2.6542	0.01467	2.6542	0.02908
2.65535	0.000817551	2.65535	0.00253	2.65535	0.00653	2.65535	0.01464	2.65535	0.02903
2.6565	0.000814197	2.6565	0.00252	2.6565	0.00651	2.6565	0.0146	2.6565	0.02898
2.65765	0.000810856	2.65765	0.00251	2.65765	0.00649	2.65765	0.01456	2.65765	0.02893
2.6588	0.00080753	2.6588	0.0025	2.6588	0.00647	2.6588	0.01453	2.6588	0.02889
2.65995	0.000804217	2.65995	0.00249	2.65995	0.00645	2.65995	0.01449	2.65995	0.02884
2.6611	0.000800917	2.6611	0.00249	2.6611	0.00643	2.6611	0.01445	2.6611	0.02879
2.66225	0.000797631	2.66225	0.00248	2.66225	0.00641	2.66225	0.01442	2.66225	0.02874
2.66341	0.000794359	2.66341	0.00247	2.66341	0.00639	2.66341	0.01438	2.66341	0.02869
2.66456	0.0007911	2.66456	0.00246	2.66456	0.00637	2.66456	0.01434	2.66456	0.02864
2.66571	0.000787854	2.66571	0.00245	2.66571	0.00635	2.66571	0.01431	2.66571	0.02859
2.66686	0.000784622	2.66686	0.00244	2.66686	0.00633	2.66686	0.01427	2.66686	0.02855
2.66801	0.000781402	2.66801	0.00243	2.66801	0.00631	2.66801	0.01423	2.66801	0.0285
2.66916	0.000778197	2.66916	0.00242	2.66916	0.00629	2.66916	0.0142	2.66916	0.02845
2.67031	0.000775004	2.67031	0.00241	2.67031	0.00627	2.67031	0.01416	2.67031	0.0284
2.67146	0.000771824	2.67146	0.0024	2.67146	0.00625	2.67146	0.01413	2.67146	0.02835
2.67261	0.000768658	2.67261	0.00239	2.67261	0.00623	2.67261	0.01409	2.67261	0.02831
2.67377	0.000765504	2.67377	0.00238	2.67377	0.00621	2.67377	0.01406	2.67377	0.02826
2.67492	0.000762363	2.67492	0.00237	2.67492	0.00619	2.67492	0.01402	2.67492	0.02821
2.67607	0.000759235	2.67607	0.00236	2.67607	0.00617	2.67607	0.01398	2.67607	0.02816
2.67722	0.000756121	2.67722	0.00235	2.67722	0.00615	2.67722	0.01395	2.67722	0.02812
2.67837	0.000753018	2.67837	0.00235	2.67837	0.00613	2.67837	0.01391	2.67837	0.02807
2.67952	0.000749929	2.67952	0.00234	2.67952	0.00611	2.67952	0.01388	2.67952	0.02802
2.68067	0.000746852	2.68067	0.00233	2.68067	0.00609	2.68067	0.01384	2.68067	0.02797
2.68182	0.000743788	2.68182	0.00232	2.68182	0.00607	2.68182	0.01381	2.68182	0.02793
2.68297	0.000740736	2.68297	0.00231	2.68297	0.00605	2.68297	0.01377	2.68297	0.02788
2.68413	0.000737697	2.68413	0.0023	2.68413	0.00603	2.68413	0.01374	2.68413	0.02783
2.68528	0.000734671	2.68528	0.00229	2.68528	0.00601	2.68528	0.0137	2.68528	0.02778
2.68643	0.000731657	2.68643	0.00228	2.68643	0.00599	2.68643	0.01367	2.68643	0.02774
2.68758	0.000728655	2.68758	0.00227	2.68758	0.00597	2.68758	0.01363	2.68758	0.02769
2.68873	0.000725665	2.68873	0.00227	2.68873	0.00595	2.68873	0.0136	2.68873	0.02764
2.68988	0.000722688	2.68988	0.00226	2.68988	0.00593	2.68988	0.01357	2.68988	0.0276
2.69103	0.000719723	2.69103	0.00225	2.69103	0.00591	2.69103	0.01353	2.69103	0.02755
2.69218	0.00071677	2.69218	0.00224	2.69218	0.00589	2.69218	0.0135	2.69218	0.0275
2.69333	0.00071383	2.69333	0.00223	2.69333	0.00588	2.69333	0.01346	2.69333	0.02746
2.69448	0.000710901	2.69448	0.00222	2.69448	0.00586	2.69448	0.01343	2.69448	0.02741
2.69564	0.000707984	2.69564	0.00221	2.69564	0.00584	2.69564	0.0134	2.69564	0.02737
2.69679	0.00070508	2.69679	0.0022	2.69679	0.00582	2.69679	0.01336	2.69679	0.02732
2.69794	0.000702187	2.69794	0.0022	2.69794	0.0058	2.69794	0.01333	2.69794	0.02727
2.69909	0.000699306	2.69909	0.00219	2.69909	0.00578	2.69909	0.01329	2.69909	0.02723
2.70024	0.000696437	2.70024	0.00218	2.70024	0.00576	2.70024	0.01326	2.70024	0.02718
2.70139	0.000693579	2.70139	0.00217	2.70139	0.00575	2.70139	0.01323	2.70139	0.02714
2.70254	0.000690734	2.70254	0.00216	2.70254	0.00573	2.70254	0.01319	2.70254	0.02709
2.70369	0.0006879	2.70369	0.00215	2.70369	0.00571	2.70369	0.01316	2.70369	0.02704
2.70484	0.000685078	2.70484	0.00215	2.70484	0.00569	2.70484	0.01313	2.70484	0.027
2.706	0.000682267	2.706	0.00214	2.706	0.00567	2.706	0.01309	2.706	0.02695
2.70715	0.000679468	2.70715	0.00213	2.70715	0.00565	2.70715	0.01306	2.70715	0.02691
2.7083	0.00067668	2.7083	0.00212	2.7083	0.00564	2.7083	0.01303	2.7083	0.02686
2.70945	0.000673904	2.70945	0.00211	2.70945	0.00562	2.70945	0.01299	2.70945	0.02682
2.7106	0.000671139	2.7106	0.00211	2.7106	0.0056	2.7106	0.01296	2.7106	0.02677
2.71175	0.000668386	2.71175	0.0021	2.71175	0.00558	2.71175	0.01293	2.71175	0.02673
2.7129	0.000665643	2.7129	0.00209	2.7129	0.00556	2.7129	0.0129	2.7129	0.02668
2.71405	0.000662912	2.71405	0.00208	2.71405	0.00555	2.71405	0.01286	2.71405	0.02664
2.7152	0.000660193	2.7152	0.00207	2.7152	0.00553	2.7152	0.01283	2.7152	0.02659
2.71636	0.000657484	2.71636	0.00206	2.71636	0.00551	2.71636	0.0128	2.71636	0.02655
2.71751	0.000654786	2.71751	0.00206	2.71751	0.00549	2.71751	0.01277	2.71751	0.0265
2.71866	0.0006521	2.71866	0.00205	2.71866	0.00547	2.71866	0.01273	2.71866	0.02646
2.71981	0.000649425	2.71981	0.00204	2.71981	0.00546	2.71981	0.0127	2.71981	0.02641
2.72096	0.00064676	2.72096	0.00203	2.72096	0.00544	2.72096	0.01267	2.72096	0.02637
2.72211	0.000644107	2.72211	0.00203	2.72211	0.00542	2.72211	0.01264	2.72211	0.02632
2.72326	0.000641464	2.72326	0.00202	2.72326	0.0054	2.72326	0.01261	2.72326	0.02628
2.72441	0.000638832	2.72441	0.00201	2.72441	0.00539	2.72441	0.01257	2.72441	0.02623
2.72556	0.000636211	2.72556	0.002	2.72556	0.00537	2.72556	0.01254	2.72556	0.02619
2.72672	0.000633601	2.72672	0.00199	2.72672	0.00535	2.72672	0.01251	2.72672	0.02615
2.72787	0.000631002	2.72787	0.00199	2.72787	0.00534	2.72787	0.01248	2.72787	0.0261
2.72902	0.000628413	2.72902	0.00198	2.72902	0.00532	2.72902	0.01245	2.72902	0.02606
2.73017	0.000625835	2.73017	0.00197	2.73017	0.0053	2.73017	0.01242	2.73017	0.02601
2.73132	0.000623267	2.73132	0.00196	2.73132	0.00528	2.73132	0.01238	2.73132	0.02597
2.73247	0.00062071	2.73247	0.00196	2.73247	0.00527	2.73247	0.01235	2.73247	0.02593
2.73362	0.000618163	2.73362	0.00195	2.73362	0.00525	2.73362	0.01232	2.73362	0.02588
2.73477	0.000615627	2.73477	0.00194	2.73477	0.00523	2.73477	0.01229	2.73477	0.02584
2.73592	0.000613101	2.73592	0.00193	2.73592	0.00522	2.73592	0.01226	2.73592	0.02579
2.73707	0.000610586	2.73707	0.00193	2.73707	0.0052	2.73707	0.01223	2.73707	0.02575
2.73823	0.000608081	2.73823	0.00192	2.73823	0.00518	2.73823	0.0122	2.73823	0.02571
2.73938	0.000605586	2.73938	0.00191	2.73938	0.00517	2.73938	0.01217	2.73938	0.02566
2.74053	0.000603101	2.74053	0.0019	2.74053	0.00515	2.74053	0.01214	2.74053	0.02562
2.74168	0.000600627	2.74168	0.0019	2.74168	0.00513	2.74168	0.01211	2.74168	0.02558
2.74283	0.000598163	2.74283	0.00189	2.74283	0.00512	2.74283	0.01207	2.74283	0.02553
2.74398	0.000595709	2.74398	0.00188	2.74398	0.0051	2.74398	0.01204	2.74398	0.02549
2.74513	0.000593265	2.74513	0.00187	2.74513	0.00508	2.74513	0.01201	2.74513	0.02545
2.74628	0.000590831	2.74628	0.00187	2.74628	0.00507	2.74628	0.01198	2.74628	0.0254
2.74743	0.000588407	2.74743	0.00186	2.74743	0.00505	2.74743	0.01195	2.74743	0.02536
2.74859	0.000585993	2.74859	0.00185	2.74859	0.00504	2.74859	0.01192	2.74859	0.02532
2.74974	0.000583588	2.74974	0.00185	2.74974	0.00502	2.74974	0.01189	2.74974	0.02528
2.75089	0.000581194	2.75089	0.00184	2.75089	0.005	2.75089	0.01186	2.75089	0.02523
2.75204	0.00057881	2.75204	0.00183	2.75204	0.00499	2.75204	0.01183	2.75204	0.02519
2.75319	0.000576435	2.75319	0.00182	2.75319	0.00497	2.75319	0.0118	2.75319	0.02515
2.75434	0.00057407	2.75434	0.00182	2.75434	0.00496	2.75434	0.01177	2.75434	0.02511
2.75549	0.000571715	2.75549	0.00181	2.75549	0.00494	2.75549	0.01174	2.75549	0.02506
2.75664	0.000569369	2.75664	0.0018	2.75664	0.00492	2.75664	0.01171	2.75664	0.02502
2.75779	0.000567033	2.75779	0.0018	2.75779	0.00491	2.75779	0.01168	2.75779	0.02498
2.75895	0.000564707	2.75895	0.00179	2.75895	0.00489	2.75895	0.01165	2.75895	0.02494
2.7601	0.00056239	2.7601	0.00178	2.7601	0.00488	2.7601	0.01162	2.7601	0.02489
2.76125	0.000560082	2.76125	0.00178	2.76125	0.00486	2.76125	0.0116	2.76125	0.02485
2.7624	0.000557785	2.7624	0.00177	2.7624	0.00484	2.7624	0.01157	2.7624	0.02481
2.76355	0.000555496	2.76355	0.00176	2.76355	0.00483	2.76355	0.01154	2.76355	0.02477
2.7647	0.000553217	2.7647	0.00176	2.7647	0.00481	2.7647	0.01151	2.7647	0.02473
2.76585	0.000550947	2.76585	0.00175	2.76585	0.0048	2.76585	0.01148	2.76585	0.02469
2.767	0.000548687	2.767	0.00174	2.767	0.00478	2.767	0.01145	2.767	0.02464
2.76815	0.000546436	2.76815	0.00174	2.76815	0.00477	2.76815	0.01142	2.76815	0.0246
2.7693	0.000544194	2.7693	0.00173	2.7693	0.00475	2.7693	0.01139	2.7693	0.02456
2.77046	0.000541961	2.77046	0.00172	2.77046	0.00474	2.77046	0.01136	2.77046	0.02452
2.77161	0.000539738	2.77161	0.00172	2.77161	0.00472	2.77161	0.01133	2.77161	0.02448
2.77276	0.000537523	2.77276	0.00171	2.77276	0.00471	2.77276	0.01131	2.77276	0.02444
2.77391	0.000535318	2.77391	0.0017	2.77391	0.00469	2.77391	0.01128	2.77391	0.0244
2.77506	0.000533122	2.77506	0.0017	2.77506	0.00468	2.77506	0.01125	2.77506	0.02435
2.77621	0.000530934	2.77621	0.00169	2.77621	0.00466	2.77621	0.01122	2.77621	0.02431
2.77736	0.000528756	2.77736	0.00168	2.77736	0.00465	2.77736	0.01119	2.77736	0.02427
2.77851	0.000526587	2.77851	0.00168	2.77851	0.00463	2.77851	0.01116	2.77851	0.02423
2.77966	0.000524426	2.77966	0.00167	2.77966	0.00462	2.77966	0.01114	2.77966	0.02419
2.78082	0.000522275	2.78082	0.00166	2.78082	0.0046	2.78082	0.01111	2.78082	0.02415
2.78197	0.000520132	2.78197	0.00166	2.78197	0.00459	2.78197	0.01108	2.78197	0.02411
2.78312	0.000517998	2.78312	0.00165	2.78312	0.00457	2.78312	0.01105	2.78312	0.02407
2.78427	0.000515873	2.78427	0.00164	2.78427	0.00456	2.78427	0.01102	2.78427	0.02403
2.78542	0.000513756	2.78542	0.00164	2.78542	0.00454	2.78542	0.01099	2.78542	0.02399
2.78657	0.000511649	2.78657	0.00163	2.78657	0.00453	2.78657	0.01097	2.78657	0.02395
2.78772	0.000509549	2.78772	0.00163	2.78772	0.00451	2.78772	0.01094	2.78772	0.02391
2.78887	0.000507459	2.78887	0.00162	2.78887	0.0045	2.78887	0.01091	2.78887	0.02387
2.79002	0.000505377	2.79002	0.00161	2.79002	0.00449	2.79002	0.01088	2.79002	0.02383
2.79118	0.000503303	2.79118	0.00161	2.79118	0.00447	2.79118	0.01086	2.79118	0.02378
2.79233	0.000501238	2.79233	0.0016	2.79233	0.00446	2.79233	0.01083	2.79233	0.02374
2.79348	0.000499182	2.79348	0.00159	2.79348	0.00444	2.79348	0.0108	2.79348	0.0237
2.79463	0.000497134	2.79463	0.00159	2.79463	0.00443	2.79463	0.01077	2.79463	0.02366
2.79578	0.000495094	2.79578	0.00158	2.79578	0.00441	2.79578	0.01075	2.79578	0.02362
2.79693	0.000493063	2.79693	0.00158	2.79693	0.0044	2.79693	0.01072	2.79693	0.02358
2.79808	0.00049104	2.79808	0.00157	2.79808	0.00439	2.79808	0.01069	2.79808	0.02354
2.79923	0.000489026	2.79923	0.00156	2.79923	0.00437	2.79923	0.01067	2.79923	0.02351
2.80038	0.000487019	2.80038	0.00156	2.80038	0.00436	2.80038	0.01064	2.80038	0.02347
2.80154	0.000485021	2.80154	0.00155	2.80154	0.00434	2.80154	0.01061	2.80154	0.02343
2.80269	0.000483031	2.80269	0.00155	2.80269	0.00433	2.80269	0.01059	2.80269	0.02339
2.80384	0.000481049	2.80384	0.00154	2.80384	0.00432	2.80384	0.01056	2.80384	0.02335
2.80499	0.000479076	2.80499	0.00153	2.80499	0.0043	2.80499	0.01053	2.80499	0.02331
2.80614	0.00047711	2.80614	0.00153	2.80614	0.00429	2.80614	0.01051	2.80614	0.02327
2.80729	0.000475153	2.80729	0.00152	2.80729	0.00427	2.80729	0.01048	2.80729	0.02323
2.80844	0.000473203	2.80844	0.00152	2.80844	0.00426	2.80844	0.01045	2.80844	0.02319
2.80959	0.000471262	2.80959	0.00151	2.80959	0.00425	2.80959	0.01043	2.80959	0.02315
2.81074	0.000469329	2.81074	0.0015	2.81074	0.00423	2.81074	0.0104	2.81074	0.02311
2.81189	0.000467403	2.81189	0.0015	2.81189	0.00422	2.81189	0.01037	2.81189	0.02307
2.81305	0.000465485	2.81305	0.00149	2.81305	0.00421	2.81305	0.01035	2.81305	0.02303
2.8142	0.000463576	2.8142	0.00149	2.8142	0.00419	2.8142	0.01032	2.8142	0.02299
2.81535	0.000461674	2.81535	0.00148	2.81535	0.00418	2.81535	0.01029	2.81535	0.02296
2.8165	0.00045978	2.8165	0.00148	2.8165	0.00417	2.8165	0.01027	2.8165	0.02292
2.81765	0.000457893	2.81765	0.00147	2.81765	0.00415	2.81765	0.01024	2.81765	0.02288
2.8188	0.000456015	2.8188	0.00146	2.8188	0.00414	2.8188	0.01022	2.8188	0.02284
2.81995	0.000454144	2.81995	0.00146	2.81995	0.00413	2.81995	0.01019	2.81995	0.0228
2.8211	0.00045228	2.8211	0.00145	2.8211	0.00411	2.8211	0.01017	2.8211	0.02276
2.82225	0.000450425	2.82225	0.00145	2.82225	0.0041	2.82225	0.01014	2.82225	0.02272
2.82341	0.000448577	2.82341	0.00144	2.82341	0.00409	2.82341	0.01011	2.82341	0.02269
2.82456	0.000446736	2.82456	0.00144	2.82456	0.00407	2.82456	0.01009	2.82456	0.02265
2.82571	0.000444904	2.82571	0.00143	2.82571	0.00406	2.82571	0.01006	2.82571	0.02261
2.82686	0.000443078	2.82686	0.00143	2.82686	0.00405	2.82686	0.01004	2.82686	0.02257
2.82801	0.00044126	2.82801	0.00142	2.82801	0.00403	2.82801	0.01001	2.82801	0.02253
2.82916	0.00043945	2.82916	0.00141	2.82916	0.00402	2.82916	0.00999	2.82916	0.0225
2.83031	0.000437647	2.83031	0.00141	2.83031	0.00401	2.83031	0.00996	2.83031	0.02246
2.83146	0.000435852	2.83146	0.0014	2.83146	0.00399	2.83146	0.00994	2.83146	0.02242
2.83261	0.000434063	2.83261	0.0014	2.83261	0.00398	2.83261	0.00991	2.83261	0.02238
2.83377	0.000432282	2.83377	0.00139	2.83377	0.00397	2.83377	0.00989	2.83377	0.02234
2.83492	0.000430509	2.83492	0.00139	2.83492	0.00396	2.83492	0.00986	2.83492	0.02231
2.83607	0.000428743	2.83607	0.00138	2.83607	0.00394	2.83607	0.00984	2.83607	0.02227
2.83722	0.000426984	2.83722	0.00138	2.83722	0.00393	2.83722	0.00981	2.83722	0.02223
2.83837	0.000425232	2.83837	0.00137	2.83837	0.00392	2.83837	0.00979	2.83837	0.02219
2.83952	0.000423487	2.83952	0.00137	2.83952	0.00391	2.83952	0.00976	2.83952	0.02216
2.84067	0.00042175	2.84067	0.00136	2.84067	0.00389	2.84067	0.00974	2.84067	0.02212
2.84182	0.000420019	2.84182	0.00136	2.84182	0.00388	2.84182	0.00971	2.84182	0.02208
2.84297	0.000418296	2.84297	0.00135	2.84297	0.00387	2.84297	0.00969	2.84297	0.02204
2.84413	0.00041658	2.84413	0.00135	2.84413	0.00386	2.84413	0.00966	2.84413	0.02201
2.84528	0.000414871	2.84528	0.00134	2.84528	0.00384	2.84528	0.00964	2.84528	0.02197
2.84643	0.000413169	2.84643	0.00133	2.84643	0.00383	2.84643	0.00961	2.84643	0.02193
2.84758	0.000411474	2.84758	0.00133	2.84758	0.00382	2.84758	0.00959	2.84758	0.0219
2.84873	0.000409785	2.84873	0.00132	2.84873	0.00381	2.84873	0.00957	2.84873	0.02186
2.84988	0.000408104	2.84988	0.00132	2.84988	0.00379	2.84988	0.00954	2.84988	0.02182
2.85103	0.00040643	2.85103	0.00131	2.85103	0.00378	2.85103	0.00952	2.85103	0.02178
2.85218	0.000404762	2.85218	0.00131	2.85218	0.00377	2.85218	0.00949	2.85218	0.02175
2.85333	0.000403102	2.85333	0.0013	2.85333	0.00376	2.85333	0.00947	2.85333	0.02171
2.85448	0.000401448	2.85448	0.0013	2.85448	0.00375	2.85448	0.00945	2.85448	0.02167
2.85564	0.000399801	2.85564	0.00129	2.85564	0.00373	2.85564	0.00942	2.85564	0.02164
2.85679	0.000398161	2.85679	0.00129	2.85679	0.00372	2.85679	0.0094	2.85679	0.0216
2.85794	0.000396527	2.85794	0.00128	2.85794	0.00371	2.85794	0.00937	2.85794	0.02156
2.85909	0.0003949	2.85909	0.00128	2.85909	0.0037	2.85909	0.00935	2.85909	0.02153
2.86024	0.00039328	2.86024	0.00127	2.86024	0.00369	2.86024	0.00933	2.86024	0.02149
2.86139	0.000391667	2.86139	0.00127	2.86139	0.00367	2.86139	0.0093	2.86139	0.02146
2.86254	0.00039006	2.86254	0.00126	2.86254	0.00366	2.86254	0.00928	2.86254	0.02142
2.86369	0.000388459	2.86369	0.00126	2.86369	0.00365	2.86369	0.00926	2.86369	0.02138
2.86484	0.000386866	2.86484	0.00125	2.86484	0.00364	2.86484	0.00923	2.86484	0.02135
2.866	0.000385278	2.866	0.00125	2.866	0.00363	2.866	0.00921	2.866	0.02131
2.86715	0.000383698	2.86715	0.00125	2.86715	0.00362	2.86715	0.00919	2.86715	0.02128
2.8683	0.000382123	2.8683	0.00124	2.8683	0.0036	2.8683	0.00916	2.8683	0.02124
2.86945	0.000380556	2.86945	0.00124	2.86945	0.00359	2.86945	0.00914	2.86945	0.0212
2.8706	0.000378994	2.8706	0.00123	2.8706	0.00358	2.8706	0.00912	2.8706	0.02117
2.87175	0.000377439	2.87175	0.00123	2.87175	0.00357	2.87175	0.00909	2.87175	0.02113
2.8729	0.000375891	2.8729	0.00122	2.8729	0.00356	2.8729	0.00907	2.8729	0.0211
2.87405	0.000374349	2.87405	0.00122	2.87405	0.00355	2.87405	0.00905	2.87405	0.02106
2.8752	0.000372813	2.8752	0.00121	2.8752	0.00354	2.8752	0.00902	2.8752	0.02103
2.87636	0.000371283	2.87636	0.00121	2.87636	0.00352	2.87636	0.009	2.87636	0.02099
2.87751	0.00036976	2.87751	0.0012	2.87751	0.00351	2.87751	0.00898	2.87751	0.02095
2.87866	0.000368243	2.87866	0.0012	2.87866	0.0035	2.87866	0.00896	2.87866	0.02092
2.87981	0.000366732	2.87981	0.00119	2.87981	0.00349	2.87981	0.00893	2.87981	0.02088
2.88096	0.000365228	2.88096	0.00119	2.88096	0.00348	2.88096	0.00891	2.88096	0.02085
2.88211	0.000363729	2.88211	0.00118	2.88211	0.00347	2.88211	0.00889	2.88211	0.02081
2.88326	0.000362237	2.88326	0.00118	2.88326	0.00346	2.88326	0.00887	2.88326	0.02078
2.88441	0.000360751	2.88441	0.00118	2.88441	0.00345	2.88441	0.00884	2.88441	0.02074
2.88556	0.000359271	2.88556	0.00117	2.88556	0.00343	2.88556	0.00882	2.88556	0.02071
2.88671	0.000357797	2.88671	0.00117	2.88671	0.00342	2.88671	0.0088	2.88671	0.02067
2.88787	0.000356329	2.88787	0.00116	2.88787	0.00341	2.88787	0.00878	2.88787	0.02064
2.88902	0.000354867	2.88902	0.00116	2.88902	0.0034	2.88902	0.00875	2.88902	0.0206
2.89017	0.000353411	2.89017	0.00115	2.89017	0.00339	2.89017	0.00873	2.89017	0.02057
2.89132	0.000351961	2.89132	0.00115	2.89132	0.00338	2.89132	0.00871	2.89132	0.02053
2.89247	0.000350517	2.89247	0.00114	2.89247	0.00337	2.89247	0.00869	2.89247	0.0205
2.89362	0.000349079	2.89362	0.00114	2.89362	0.00336	2.89362	0.00867	2.89362	0.02046
2.89477	0.000347647	2.89477	0.00114	2.89477	0.00335	2.89477	0.00864	2.89477	0.02043
2.89592	0.00034622	2.89592	0.00113	2.89592	0.00334	2.89592	0.00862	2.89592	0.0204
2.89707	0.0003448	2.89707	0.00113	2.89707	0.00333	2.89707	0.0086	2.89707	0.02036
2.89823	0.000343385	2.89823	0.00112	2.89823	0.00332	2.89823	0.00858	2.89823	0.02033
2.89938	0.000341976	2.89938	0.00112	2.89938	0.0033	2.89938	0.00856	2.89938	0.02029
2.90053	0.000340573	2.90053	0.00111	2.90053	0.00329	2.90053	0.00854	2.90053	0.02026
2.90168	0.000339176	2.90168	0.00111	2.90168	0.00328	2.90168	0.00851	2.90168	0.02022
2.90283	0.000337784	2.90283	0.0011	2.90283	0.00327	2.90283	0.00849	2.90283	0.02019
2.90398	0.000336399	2.90398	0.0011	2.90398	0.00326	2.90398	0.00847	2.90398	0.02016
2.90513	0.000335018	2.90513	0.0011	2.90513	0.00325	2.90513	0.00845	2.90513	0.02012
2.90628	0.000333644	2.90628	0.00109	2.90628	0.00324	2.90628	0.00843	2.90628	0.02009
2.90743	0.000332275	2.90743	0.00109	2.90743	0.00323	2.90743	0.00841	2.90743	0.02005
2.90859	0.000330912	2.90859	0.00108	2.90859	0.00322	2.90859	0.00839	2.90859	0.02002
2.90974	0.000329554	2.90974	0.00108	2.90974	0.00321	2.90974	0.00836	2.90974	0.01999
2.91089	0.000328202	2.91089	0.00108	2.91089	0.0032	2.91089	0.00834	2.91089	0.01995
2.91204	0.000326856	2.91204	0.00107	2.91204	0.00319	2.91204	0.00832	2.91204	0.01992
2.91319	0.000325515	2.91319	0.00107	2.91319	0.00318	2.91319	0.0083	2.91319	0.01988
2.91434	0.000324179	2.91434	0.00106	2.91434	0.00317	2.91434	0.00828	2.91434	0.01985
2.91549	0.000322849	2.91549	0.00106	2.91549	0.00316	2.91549	0.00826	2.91549	0.01982
2.91664	0.000321525	2.91664	0.00105	2.91664	0.00315	2.91664	0.00824	2.91664	0.01978
2.91779	0.000320205	2.91779	0.00105	2.91779	0.00314	2.91779	0.00822	2.91779	0.01975
2.91895	0.000318892	2.91895	0.00105	2.91895	0.00313	2.91895	0.0082	2.91895	0.01972
2.9201	0.000317583	2.9201	0.00104	2.9201	0.00312	2.9201	0.00818	2.9201	0.01968
2.92125	0.00031628	2.92125	0.00104	2.92125	0.00311	2.92125	0.00816	2.92125	0.01965
2.9224	0.000314983	2.9224	0.00103	2.9224	0.0031	2.9224	0.00814	2.9224	0.01962
2.92355	0.00031369	2.92355	0.00103	2.92355	0.00309	2.92355	0.00811	2.92355	0.01958
2.9247	0.000312403	2.9247	0.00103	2.9247	0.00308	2.9247	0.00809	2.9247	0.01955
2.92585	0.000311122	2.92585	0.00102	2.92585	0.00307	2.92585	0.00807	2.92585	0.01952
2.927	0.000309845	2.927	0.00102	2.927	0.00306	2.927	0.00805	2.927	0.01949
2.92815	0.000308574	2.92815	0.00101	2.92815	0.00305	2.92815	0.00803	2.92815	0.01945
2.9293	0.000307308	2.9293	0.00101	2.9293	0.00304	2.9293	0.00801	2.9293	0.01942
2.93046	0.000306047	2.93046	0.00101	2.93046	0.00303	2.93046	0.00799	2.93046	0.01939
2.93161	0.000304792	2.93161	0.001	2.93161	0.00302	2.93161	0.00797	2.93161	0.01935
2.93276	0.000303541	2.93276	0.000999347	2.93276	0.00301	2.93276	0.00795	2.93276	0.01932
2.93391	0.000302296	2.93391	0.000995497	2.93391	0.003	2.93391	0.00793	2.93391	0.01929
2.93506	0.000301056	2.93506	0.000991661	2.93506	0.00299	2.93506	0.00791	2.93506	0.01926
2.93621	0.00029982	2.93621	0.000987841	2.93621	0.00298	2.93621	0.00789	2.93621	0.01922
2.93736	0.00029859	2.93736	0.000984035	2.93736	0.00297	2.93736	0.00787	2.93736	0.01919
2.93851	0.000297365	2.93851	0.000980243	2.93851	0.00296	2.93851	0.00785	2.93851	0.01916
2.93966	0.000296145	2.93966	0.000976466	2.93966	0.00295	2.93966	0.00783	2.93966	0.01913
2.94082	0.00029493	2.94082	0.000972704	2.94082	0.00294	2.94082	0.00781	2.94082	0.01909
2.94197	0.00029372	2.94197	0.000968956	2.94197	0.00293	2.94197	0.00779	2.94197	0.01906
2.94312	0.000292515	2.94312	0.000965223	2.94312	0.00292	2.94312	0.00777	2.94312	0.01903
2.94427	0.000291315	2.94427	0.000961504	2.94427	0.00291	2.94427	0.00775	2.94427	0.019
2.94542	0.00029012	2.94542	0.0009578	2.94542	0.00291	2.94542	0.00773	2.94542	0.01897
2.94657	0.00028893	2.94657	0.000954109	2.94657	0.0029	2.94657	0.00771	2.94657	0.01893
2.94772	0.000287744	2.94772	0.000950433	2.94772	0.00289	2.94772	0.00769	2.94772	0.0189
2.94887	0.000286564	2.94887	0.000946771	2.94887	0.00288	2.94887	0.00767	2.94887	0.01887
2.95002	0.000285388	2.95002	0.000943123	2.95002	0.00287	2.95002	0.00766	2.95002	0.01884
2.95118	0.000284217	2.95118	0.00093949	2.95118	0.00286	2.95118	0.00764	2.95118	0.01881
2.95233	0.000283051	2.95233	0.00093587	2.95233	0.00285	2.95233	0.00762	2.95233	0.01877
2.95348	0.00028189	2.95348	0.000932264	2.95348	0.00284	2.95348	0.0076	2.95348	0.01874
2.95463	0.000280733	2.95463	0.000928672	2.95463	0.00283	2.95463	0.00758	2.95463	0.01871
2.95578	0.000279581	2.95578	0.000925094	2.95578	0.00282	2.95578	0.00756	2.95578	0.01868
2.95693	0.000278434	2.95693	0.00092153	2.95693	0.00281	2.95693	0.00754	2.95693	0.01865
2.95808	0.000277292	2.95808	0.000917979	2.95808	0.0028	2.95808	0.00752	2.95808	0.01862
2.95923	0.000276154	2.95923	0.000914442	2.95923	0.0028	2.95923	0.0075	2.95923	0.01859
2.96038	0.000275021	2.96038	0.000910919	2.96038	0.00279	2.96038	0.00748	2.96038	0.01855
2.96154	0.000273893	2.96154	0.000907409	2.96154	0.00278	2.96154	0.00746	2.96154	0.01852
2.96269	0.000272769	2.96269	0.000903913	2.96269	0.00277	2.96269	0.00745	2.96269	0.01849
2.96384	0.00027165	2.96384	0.00090043	2.96384	0.00276	2.96384	0.00743	2.96384	0.01846
2.96499	0.000270536	2.96499	0.000896961	2.96499	0.00275	2.96499	0.00741	2.96499	0.01843
2.96614	0.000269426	2.96614	0.000893505	2.96614	0.00274	2.96614	0.00739	2.96614	0.0184
2.96729	0.00026832	2.96729	0.000890063	2.96729	0.00273	2.96729	0.00737	2.96729	0.01837
2.96844	0.000267219	2.96844	0.000886633	2.96844	0.00272	2.96844	0.00735	2.96844	0.01834
2.96959	0.000266123	2.96959	0.000883217	2.96959	0.00272	2.96959	0.00733	2.96959	0.01831
2.97074	0.000265031	2.97074	0.000879814	2.97074	0.00271	2.97074	0.00731	2.97074	0.01827
2.97189	0.000263944	2.97189	0.000876424	2.97189	0.0027	2.97189	0.0073	2.97189	0.01824
2.97305	0.000262861	2.97305	0.000873048	2.97305	0.00269	2.97305	0.00728	2.97305	0.01821
2.9742	0.000261783	2.9742	0.000869684	2.9742	0.00268	2.9742	0.00726	2.9742	0.01818
2.97535	0.000260709	2.97535	0.000866333	2.97535	0.00267	2.97535	0.00724	2.97535	0.01815
2.9765	0.000259639	2.9765	0.000862995	2.9765	0.00266	2.9765	0.00722	2.9765	0.01812
2.97765	0.000258574	2.97765	0.00085967	2.97765	0.00266	2.97765	0.0072	2.97765	0.01809
2.9788	0.000257513	2.9788	0.000856358	2.9788	0.00265	2.9788	0.00719	2.9788	0.01806
2.97995	0.000256456	2.97995	0.000853058	2.97995	0.00264	2.97995	0.00717	2.97995	0.01803
2.9811	0.000255404	2.9811	0.000849772	2.9811	0.00263	2.9811	0.00715	2.9811	0.018
2.98225	0.000254356	2.98225	0.000846498	2.98225	0.00262	2.98225	0.00713	2.98225	0.01797
2.98341	0.000253313	2.98341	0.000843236	2.98341	0.00261	2.98341	0.00711	2.98341	0.01794
2.98456	0.000252273	2.98456	0.000839987	2.98456	0.0026	2.98456	0.0071	2.98456	0.01791
2.98571	0.000251238	2.98571	0.000836751	2.98571	0.0026	2.98571	0.00708	2.98571	0.01788
2.98686	0.000250208	2.98686	0.000833527	2.98686	0.00259	2.98686	0.00706	2.98686	0.01785
2.98801	0.000249181	2.98801	0.000830315	2.98801	0.00258	2.98801	0.00704	2.98801	0.01782
2.98916	0.000248159	2.98916	0.000827116	2.98916	0.00257	2.98916	0.00702	2.98916	0.01779
2.99031	0.000247141	2.99031	0.000823929	2.99031	0.00256	2.99031	0.00701	2.99031	0.01776
2.99146	0.000246127	2.99146	0.000820755	2.99146	0.00255	2.99146	0.00699	2.99146	0.01773
2.99261	0.000245117	2.99261	0.000817593	2.99261	0.00255	2.99261	0.00697	2.99261	0.0177
2.99377	0.000244111	2.99377	0.000814442	2.99377	0.00254	2.99377	0.00695	2.99377	0.01767
2.99492	0.00024311	2.99492	0.000811304	2.99492	0.00253	2.99492	0.00694	2.99492	0.01764
2.99607	0.000242112	2.99607	0.000808179	2.99607	0.00252	2.99607	0.00692	2.99607	0.01761
2.99722	0.000241119	2.99722	0.000805065	2.99722	0.00251	2.99722	0.0069	2.99722	0.01758
2.99837	0.00024013	2.99837	0.000801963	2.99837	0.00251	2.99837	0.00688	2.99837	0.01755
2.99952	0.000239145	2.99952	0.000798873	2.99952	0.0025	2.99952	0.00687	2.99952	0.01752
3.00067	0.000238163	3.00067	0.000795795	3.00067	0.00249	3.00067	0.00685	3.00067	0.01749
3.00182	0.000237186	3.00182	0.000792729	3.00182	0.00248	3.00182	0.00683	3.00182	0.01746
3.00297	0.000236213	3.00297	0.000789675	3.00297	0.00247	3.00297	0.00681	3.00297	0.01743
3.00412	0.000235244	3.00412	0.000786632	3.00412	0.00247	3.00412	0.0068	3.00412	0.0174
3.00528	0.000234279	3.00528	0.000783601	3.00528	0.00246	3.00528	0.00678	3.00528	0.01737
3.00643	0.000233318	3.00643	0.000780582	3.00643	0.00245	3.00643	0.00676	3.00643	0.01734
3.00758	0.00023236	3.00758	0.000777575	3.00758	0.00244	3.00758	0.00675	3.00758	0.01731
3.00873	0.000231407	3.00873	0.000774579	3.00873	0.00243	3.00873	0.00673	3.00873	0.01728
3.00988	0.000230458	3.00988	0.000771594	3.00988	0.00243	3.00988	0.00671	3.00988	0.01725
3.01103	0.000229512	3.01103	0.000768621	3.01103	0.00242	3.01103	0.00669	3.01103	0.01722
3.01218	0.000228571	3.01218	0.00076566	3.01218	0.00241	3.01218	0.00668	3.01218	0.0172
3.01333	0.000227633	3.01333	0.00076271	3.01333	0.0024	3.01333	0.00666	3.01333	0.01717
3.01448	0.000226699	3.01448	0.000759771	3.01448	0.0024	3.01448	0.00664	3.01448	0.01714
3.01564	0.000225769	3.01564	0.000756844	3.01564	0.00239	3.01564	0.00663	3.01564	0.01711
3.01679	0.000224843	3.01679	0.000753928	3.01679	0.00238	3.01679	0.00661	3.01679	0.01708
3.01794	0.00022392	3.01794	0.000751023	3.01794	0.00237	3.01794	0.00659	3.01794	0.01705
3.01909	0.000223001	3.01909	0.000748129	3.01909	0.00237	3.01909	0.00658	3.01909	0.01702
3.02024	0.000222086	3.02024	0.000745247	3.02024	0.00236	3.02024	0.00656	3.02024	0.01699
3.02139	0.000221175	3.02139	0.000742376	3.02139	0.00235	3.02139	0.00654	3.02139	0.01696
3.02254	0.000220268	3.02254	0.000739515	3.02254	0.00234	3.02254	0.00653	3.02254	0.01694
3.02369	0.000219364	3.02369	0.000736666	3.02369	0.00233	3.02369	0.00651	3.02369	0.01691
3.02484	0.000218464	3.02484	0.000733828	3.02484	0.00233	3.02484	0.00649	3.02484	0.01688
3.026	0.000217568	3.026	0.000731	3.026	0.00232	3.026	0.00648	3.026	0.01685
3.02715	0.000216675	3.02715	0.000728184	3.02715	0.00231	3.02715	0.00646	3.02715	0.01682
3.0283	0.000215786	3.0283	0.000725378	3.0283	0.00231	3.0283	0.00644	3.0283	0.01679
3.02945	0.000214901	3.02945	0.000722583	3.02945	0.0023	3.02945	0.00643	3.02945	0.01677
3.0306	0.000214019	3.0306	0.000719799	3.0306	0.00229	3.0306	0.00641	3.0306	0.01674
3.03175	0.000213141	3.03175	0.000717026	3.03175	0.00228	3.03175	0.0064	3.03175	0.01671
3.0329	0.000212267	3.0329	0.000714263	3.0329	0.00228	3.0329	0.00638	3.0329	0.01668
3.03405	0.000211396	3.03405	0.000711511	3.03405	0.00227	3.03405	0.00636	3.03405	0.01665
3.0352	0.000210529	3.0352	0.00070877	3.0352	0.00226	3.0352	0.00635	3.0352	0.01662
3.03636	0.000209665	3.03636	0.000706039	3.03636	0.00225	3.03636	0.00633	3.03636	0.0166
3.03751	0.000208805	3.03751	0.000703319	3.03751	0.00225	3.03751	0.00632	3.03751	0.01657
3.03866	0.000207948	3.03866	0.000700609	3.03866	0.00224	3.03866	0.0063	3.03866	0.01654
3.03981	0.000207095	3.03981	0.00069791	3.03981	0.00223	3.03981	0.00628	3.03981	0.01651
3.04096	0.000206245	3.04096	0.000695221	3.04096	0.00223	3.04096	0.00627	3.04096	0.01648
3.04211	0.000205399	3.04211	0.000692542	3.04211	0.00222	3.04211	0.00625	3.04211	0.01646
3.04326	0.000204556	3.04326	0.000689874	3.04326	0.00221	3.04326	0.00624	3.04326	0.01643
3.04441	0.000203717	3.04441	0.000687216	3.04441	0.0022	3.04441	0.00622	3.04441	0.0164
3.04556	0.000202881	3.04556	0.000684568	3.04556	0.0022	3.04556	0.0062	3.04556	0.01637
3.04671	0.000202049	3.04671	0.00068193	3.04671	0.00219	3.04671	0.00619	3.04671	0.01635
3.04787	0.00020122	3.04787	0.000679303	3.04787	0.00218	3.04787	0.00617	3.04787	0.01632
3.04902	0.000200394	3.04902	0.000676686	3.04902	0.00218	3.04902	0.00616	3.04902	0.01629
3.05017	0.000199572	3.05017	0.000674078	3.05017	0.00217	3.05017	0.00614	3.05017	0.01626
3.05132	0.000198753	3.05132	0.000671481	3.05132	0.00216	3.05132	0.00613	3.05132	0.01624
3.05247	0.000197938	3.05247	0.000668894	3.05247	0.00215	3.05247	0.00611	3.05247	0.01621
3.05362	0.000197126	3.05362	0.000666317	3.05362	0.00215	3.05362	0.0061	3.05362	0.01618
3.05477	0.000196317	3.05477	0.00066375	3.05477	0.00214	3.05477	0.00608	3.05477	0.01615
3.05592	0.000195512	3.05592	0.000661192	3.05592	0.00213	3.05592	0.00606	3.05592	0.01613
3.05707	0.00019471	3.05707	0.000658645	3.05707	0.00213	3.05707	0.00605	3.05707	0.0161
3.05823	0.000193911	3.05823	0.000656107	3.05823	0.00212	3.05823	0.00603	3.05823	0.01607
3.05938	0.000193115	3.05938	0.000653579	3.05938	0.00211	3.05938	0.00602	3.05938	0.01604
3.06053	0.000192323	3.06053	0.000651061	3.06053	0.00211	3.06053	0.006	3.06053	0.01602
3.06168	0.000191534	3.06168	0.000648552	3.06168	0.0021	3.06168	0.00599	3.06168	0.01599
3.06283	0.000190748	3.06283	0.000646054	3.06283	0.00209	3.06283	0.00597	3.06283	0.01596
3.06398	0.000189965	3.06398	0.000643564	3.06398	0.00209	3.06398	0.00596	3.06398	0.01594
3.06513	0.000189186	3.06513	0.000641085	3.06513	0.00208	3.06513	0.00594	3.06513	0.01591
3.06628	0.00018841	3.06628	0.000638615	3.06628	0.00207	3.06628	0.00593	3.06628	0.01588
3.06743	0.000187637	3.06743	0.000636154	3.06743	0.00207	3.06743	0.00591	3.06743	0.01586
3.06859	0.000186867	3.06859	0.000633703	3.06859	0.00206	3.06859	0.0059	3.06859	0.01583
3.06974	0.0001861	3.06974	0.000631262	3.06974	0.00205	3.06974	0.00588	3.06974	0.0158
3.07089	0.000185337	3.07089	0.000628829	3.07089	0.00205	3.07089	0.00587	3.07089	0.01578
3.07204	0.000184576	3.07204	0.000626407	3.07204	0.00204	3.07204	0.00585	3.07204	0.01575
3.07319	0.000183819	3.07319	0.000623993	3.07319	0.00203	3.07319	0.00584	3.07319	0.01572
3.07434	0.000183065	3.07434	0.000621589	3.07434	0.00203	3.07434	0.00582	3.07434	0.0157
3.07549	0.000182314	3.07549	0.000619194	3.07549	0.00202	3.07549	0.00581	3.07549	0.01567
3.07664	0.000181566	3.07664	0.000616808	3.07664	0.00201	3.07664	0.00579	3.07664	0.01564
3.07779	0.000180821	3.07779	0.000614432	3.07779	0.00201	3.07779	0.00578	3.07779	0.01562
3.07895	0.000180079	3.07895	0.000612064	3.07895	0.002	3.07895	0.00577	3.07895	0.01559
3.0801	0.00017934	3.0801	0.000609706	3.0801	0.00199	3.0801	0.00575	3.0801	0.01556
3.08125	0.000178605	3.08125	0.000607357	3.08125	0.00199	3.08125	0.00574	3.08125	0.01554
3.0824	0.000177872	3.0824	0.000605017	3.0824	0.00198	3.0824	0.00572	3.0824	0.01551
3.08355	0.000177142	3.08355	0.000602686	3.08355	0.00198	3.08355	0.00571	3.08355	0.01549
3.0847	0.000176415	3.0847	0.000600364	3.0847	0.00197	3.0847	0.00569	3.0847	0.01546
3.08585	0.000175691	3.08585	0.000598051	3.08585	0.00196	3.08585	0.00568	3.08585	0.01543
3.087	0.000174971	3.087	0.000595746	3.087	0.00196	3.087	0.00566	3.087	0.01541
3.08815	0.000174253	3.08815	0.000593451	3.08815	0.00195	3.08815	0.00565	3.08815	0.01538
3.0893	0.000173538	3.0893	0.000591165	3.0893	0.00194	3.0893	0.00564	3.0893	0.01536
3.09046	0.000172826	3.09046	0.000588887	3.09046	0.00194	3.09046	0.00562	3.09046	0.01533
3.09161	0.000172117	3.09161	0.000586618	3.09161	0.00193	3.09161	0.00561	3.09161	0.0153
3.09276	0.000171411	3.09276	0.000584358	3.09276	0.00193	3.09276	0.00559	3.09276	0.01528
3.09391	0.000170707	3.09391	0.000582106	3.09391	0.00192	3.09391	0.00558	3.09391	0.01525
3.09506	0.000170007	3.09506	0.000579863	3.09506	0.00191	3.09506	0.00556	3.09506	0.01523
3.09621	0.00016931	3.09621	0.000577629	3.09621	0.00191	3.09621	0.00555	3.09621	0.0152
3.09736	0.000168615	3.09736	0.000575404	3.09736	0.0019	3.09736	0.00554	3.09736	0.01517
3.09851	0.000167923	3.09851	0.000573187	3.09851	0.00189	3.09851	0.00552	3.09851	0.01515
3.09966	0.000167234	3.09966	0.000570978	3.09966	0.00189	3.09966	0.00551	3.09966	0.01512
3.10082	0.000166548	3.10082	0.000568778	3.10082	0.00188	3.10082	0.00549	3.10082	0.0151
3.10197	0.000165865	3.10197	0.000566587	3.10197	0.00188	3.10197	0.00548	3.10197	0.01507
3.10312	0.000165184	3.10312	0.000564404	3.10312	0.00187	3.10312	0.00547	3.10312	0.01505
3.10427	0.000164507	3.10427	0.000562229	3.10427	0.00186	3.10427	0.00545	3.10427	0.01502
3.10542	0.000163832	3.10542	0.000560063	3.10542	0.00186	3.10542	0.00544	3.10542	0.015
3.10657	0.000163159	3.10657	0.000557905	3.10657	0.00185	3.10657	0.00543	3.10657	0.01497
3.10772	0.00016249	3.10772	0.000555756	3.10772	0.00185	3.10772	0.00541	3.10772	0.01495
3.10887	0.000161823	3.10887	0.000553614	3.10887	0.00184	3.10887	0.0054	3.10887	0.01492
3.11002	0.000161159	3.11002	0.000551481	3.11002	0.00183	3.11002	0.00538	3.11002	0.0149
3.11118	0.000160498	3.11118	0.000549357	3.11118	0.00183	3.11118	0.00537	3.11118	0.01487
3.11233	0.00015984	3.11233	0.00054724	3.11233	0.00182	3.11233	0.00536	3.11233	0.01485
3.11348	0.000159184	3.11348	0.000545131	3.11348	0.00182	3.11348	0.00534	3.11348	0.01482
3.11463	0.000158531	3.11463	0.000543031	3.11463	0.00181	3.11463	0.00533	3.11463	0.0148
3.11578	0.00015788	3.11578	0.000540939	3.11578	0.00181	3.11578	0.00532	3.11578	0.01477
3.11693	0.000157233	3.11693	0.000538855	3.11693	0.0018	3.11693	0.0053	3.11693	0.01475
3.11808	0.000156588	3.11808	0.000536778	3.11808	0.00179	3.11808	0.00529	3.11808	0.01472
3.11923	0.000155945	3.11923	0.00053471	3.11923	0.00179	3.11923	0.00528	3.11923	0.0147
3.12038	0.000155305	3.12038	0.00053265	3.12038	0.00178	3.12038	0.00526	3.12038	0.01467
3.12153	0.000154668	3.12153	0.000530598	3.12153	0.00178	3.12153	0.00525	3.12153	0.01465
3.12269	0.000154034	3.12269	0.000528554	3.12269	0.00177	3.12269	0.00524	3.12269	0.01462
3.12384	0.000153402	3.12384	0.000526517	3.12384	0.00177	3.12384	0.00522	3.12384	0.0146
3.12499	0.000152772	3.12499	0.000524488	3.12499	0.00176	3.12499	0.00521	3.12499	0.01457
3.12614	0.000152146	3.12614	0.000522468	3.12614	0.00175	3.12614	0.0052	3.12614	0.01455
3.12729	0.000151521	3.12729	0.000520455	3.12729	0.00175	3.12729	0.00518	3.12729	0.01452
3.12844	0.0001509	3.12844	0.000518449	3.12844	0.00174	3.12844	0.00517	3.12844	0.0145
3.12959	0.000150281	3.12959	0.000516452	3.12959	0.00174	3.12959	0.00516	3.12959	0.01447
3.13074	0.000149664	3.13074	0.000514462	3.13074	0.00173	3.13074	0.00514	3.13074	0.01445
3.13189	0.00014905	3.13189	0.00051248	3.13189	0.00173	3.13189	0.00513	3.13189	0.01442
3.13305	0.000148438	3.13305	0.000510505	3.13305	0.00172	3.13305	0.00512	3.13305	0.0144
3.1342	0.000147829	3.1342	0.000508538	3.1342	0.00171	3.1342	0.00511	3.1342	0.01438
3.13535	0.000147223	3.13535	0.000506579	3.13535	0.00171	3.13535	0.00509	3.13535	0.01435
3.1365	0.000146619	3.1365	0.000504627	3.1365	0.0017	3.1365	0.00508	3.1365	0.01433
3.13765	0.000146017	3.13765	0.000502683	3.13765	0.0017	3.13765	0.00507	3.13765	0.0143
3.1388	0.000145418	3.1388	0.000500746	3.1388	0.00169	3.1388	0.00505	3.1388	0.01428
3.13995	0.000144822	3.13995	0.000498817	3.13995	0.00169	3.13995	0.00504	3.13995	0.01426
3.1411	0.000144228	3.1411	0.000496895	3.1411	0.00168	3.1411	0.00503	3.1411	0.01423
3.14225	0.000143636	3.14225	0.00049498	3.14225	0.00168	3.14225	0.00502	3.14225	0.01421
3.14341	0.000143047	3.14341	0.000493073	3.14341	0.00167	3.14341	0.005	3.14341	0.01418
3.14456	0.00014246	3.14456	0.000491173	3.14456	0.00167	3.14456	0.00499	3.14456	0.01416
3.14571	0.000141875	3.14571	0.000489281	3.14571	0.00166	3.14571	0.00498	3.14571	0.01414
3.14686	0.000141293	3.14686	0.000487396	3.14686	0.00166	3.14686	0.00497	3.14686	0.01411
3.14801	0.000140713	3.14801	0.000485518	3.14801	0.00165	3.14801	0.00495	3.14801	0.01409
3.14916	0.000140136	3.14916	0.000483647	3.14916	0.00164	3.14916	0.00494	3.14916	0.01406
3.15031	0.000139561	3.15031	0.000481784	3.15031	0.00164	3.15031	0.00493	3.15031	0.01404
3.15146	0.000138989	3.15146	0.000479928	3.15146	0.00163	3.15146	0.00492	3.15146	0.01402
3.15261	0.000138418	3.15261	0.000478078	3.15261	0.00163	3.15261	0.0049	3.15261	0.01399
3.15377	0.00013785	3.15377	0.000476236	3.15377	0.00162	3.15377	0.00489	3.15377	0.01397
3.15492	0.000137285	3.15492	0.000474402	3.15492	0.00162	3.15492	0.00488	3.15492	0.01395
3.15607	0.000136722	3.15607	0.000472574	3.15607	0.00161	3.15607	0.00487	3.15607	0.01392
3.15722	0.000136161	3.15722	0.000470753	3.15722	0.00161	3.15722	0.00485	3.15722	0.0139
3.15837	0.000135602	3.15837	0.000468939	3.15837	0.0016	3.15837	0.00484	3.15837	0.01388
3.15952	0.000135046	3.15952	0.000467132	3.15952	0.0016	3.15952	0.00483	3.15952	0.01385
3.16067	0.000134492	3.16067	0.000465333	3.16067	0.00159	3.16067	0.00482	3.16067	0.01383
3.16182	0.00013394	3.16182	0.00046354	3.16182	0.00159	3.16182	0.0048	3.16182	0.0138
3.16297	0.00013339	3.16297	0.000461754	3.16297	0.00158	3.16297	0.00479	3.16297	0.01378
3.16412	0.000132843	3.16412	0.000459975	3.16412	0.00158	3.16412	0.00478	3.16412	0.01376
3.16528	0.000132298	3.16528	0.000458202	3.16528	0.00157	3.16528	0.00477	3.16528	0.01374
3.16643	0.000131755	3.16643	0.000456437	3.16643	0.00157	3.16643	0.00476	3.16643	0.01371
3.16758	0.000131215	3.16758	0.000454678	3.16758	0.00156	3.16758	0.00474	3.16758	0.01369
3.16873	0.000130676	3.16873	0.000452927	3.16873	0.00156	3.16873	0.00473	3.16873	0.01367
3.16988	0.00013014	3.16988	0.000451181	3.16988	0.00155	3.16988	0.00472	3.16988	0.01364
3.17103	0.000129606	3.17103	0.000449443	3.17103	0.00155	3.17103	0.00471	3.17103	0.01362
3.17218	0.000129075	3.17218	0.000447711	3.17218	0.00154	3.17218	0.0047	3.17218	0.0136
3.17333	0.000128545	3.17333	0.000445986	3.17333	0.00154	3.17333	0.00468	3.17333	0.01357
3.17448	0.000128018	3.17448	0.000444268	3.17448	0.00153	3.17448	0.00467	3.17448	0.01355
3.17564	0.000127492	3.17564	0.000442556	3.17564	0.00153	3.17564	0.00466	3.17564	0.01353
3.17679	0.000126969	3.17679	0.000440851	3.17679	0.00152	3.17679	0.00465	3.17679	0.01351
3.17794	0.000126448	3.17794	0.000439153	3.17794	0.00152	3.17794	0.00464	3.17794	0.01348
3.17909	0.00012593	3.17909	0.000437461	3.17909	0.00151	3.17909	0.00463	3.17909	0.01346
3.18024	0.000125413	3.18024	0.000435775	3.18024	0.00151	3.18024	0.00461	3.18024	0.01344
3.18139	0.000124898	3.18139	0.000434096	3.18139	0.0015	3.18139	0.0046	3.18139	0.01341
3.18254	0.000124386	3.18254	0.000432424	3.18254	0.0015	3.18254	0.00459	3.18254	0.01339
3.18369	0.000123876	3.18369	0.000430758	3.18369	0.00149	3.18369	0.00458	3.18369	0.01337
3.18484	0.000123367	3.18484	0.000429098	3.18484	0.00149	3.18484	0.00457	3.18484	0.01335
3.186	0.000122861	3.186	0.000427445	3.186	0.00148	3.186	0.00456	3.186	0.01332
3.18715	0.000122357	3.18715	0.000425798	3.18715	0.00148	3.18715	0.00454	3.18715	0.0133
3.1883	0.000121855	3.1883	0.000424157	3.1883	0.00147	3.1883	0.00453	3.1883	0.01328
3.18945	0.000121355	3.18945	0.000422523	3.18945	0.00147	3.18945	0.00452	3.18945	0.01326
3.1906	0.000120857	3.1906	0.000420895	3.1906	0.00146	3.1906	0.00451	3.1906	0.01323
3.19175	0.000120362	3.19175	0.000419273	3.19175	0.00146	3.19175	0.0045	3.19175	0.01321
3.1929	0.000119868	3.1929	0.000417658	3.1929	0.00146	3.1929	0.00449	3.1929	0.01319
3.19405	0.000119376	3.19405	0.000416049	3.19405	0.00145	3.19405	0.00448	3.19405	0.01317
3.1952	0.000118886	3.1952	0.000414446	3.1952	0.00145	3.1952	0.00446	3.1952	0.01314
3.19636	0.000118398	3.19636	0.000412849	3.19636	0.00144	3.19636	0.00445	3.19636	0.01312
3.19751	0.000117913	3.19751	0.000411258	3.19751	0.00144	3.19751	0.00444	3.19751	0.0131
3.19866	0.000117429	3.19866	0.000409674	3.19866	0.00143	3.19866	0.00443	3.19866	0.01308
3.19981	0.000116947	3.19981	0.000408095	3.19981	0.00143	3.19981	0.00442	3.19981	0.01306
3.20096	0.000116467	3.20096	0.000406523	3.20096	0.00142	3.20096	0.00441	3.20096	0.01303
3.20211	0.000115989	3.20211	0.000404957	3.20211	0.00142	3.20211	0.0044	3.20211	0.01301
3.20326	0.000115514	3.20326	0.000403396	3.20326	0.00141	3.20326	0.00439	3.20326	0.01299
3.20441	0.00011504	3.20441	0.000401842	3.20441	0.00141	3.20441	0.00438	3.20441	0.01297
3.20556	0.000114568	3.20556	0.000400294	3.20556	0.0014	3.20556	0.00436	3.20556	0.01295
3.20671	0.000114098	3.20671	0.000398751	3.20671	0.0014	3.20671	0.00435	3.20671	0.01292
3.20787	0.00011363	3.20787	0.000397215	3.20787	0.0014	3.20787	0.00434	3.20787	0.0129
3.20902	0.000113163	3.20902	0.000395685	3.20902	0.00139	3.20902	0.00433	3.20902	0.01288
3.21017	0.000112699	3.21017	0.00039416	3.21017	0.00139	3.21017	0.00432	3.21017	0.01286
3.21132	0.000112237	3.21132	0.000392641	3.21132	0.00138	3.21132	0.00431	3.21132	0.01284
3.21247	0.000111776	3.21247	0.000391129	3.21247	0.00138	3.21247	0.0043	3.21247	0.01282
3.21362	0.000111318	3.21362	0.000389622	3.21362	0.00137	3.21362	0.00429	3.21362	0.01279
3.21477	0.000110861	3.21477	0.00038812	3.21477	0.00137	3.21477	0.00428	3.21477	0.01277
3.21592	0.000110406	3.21592	0.000386625	3.21592	0.00136	3.21592	0.00427	3.21592	0.01275
3.21707	0.000109953	3.21707	0.000385135	3.21707	0.00136	3.21707	0.00426	3.21707	0.01273
3.21823	0.000109502	3.21823	0.000383652	3.21823	0.00136	3.21823	0.00424	3.21823	0.01271
3.21938	0.000109053	3.21938	0.000382173	3.21938	0.00135	3.21938	0.00423	3.21938	0.01269
3.22053	0.000108605	3.22053	0.000380701	3.22053	0.00135	3.22053	0.00422	3.22053	0.01267
3.22168	0.00010816	3.22168	0.000379234	3.22168	0.00134	3.22168	0.00421	3.22168	0.01264
3.22283	0.000107716	3.22283	0.000377773	3.22283	0.00134	3.22283	0.0042	3.22283	0.01262
3.22398	0.000107274	3.22398	0.000376317	3.22398	0.00133	3.22398	0.00419	3.22398	0.0126
3.22513	0.000106834	3.22513	0.000374867	3.22513	0.00133	3.22513	0.00418	3.22513	0.01258
3.22628	0.000106396	3.22628	0.000373423	3.22628	0.00133	3.22628	0.00417	3.22628	0.01256
3.22743	0.000105959	3.22743	0.000371984	3.22743	0.00132	3.22743	0.00416	3.22743	0.01254
3.22859	0.000105524	3.22859	0.000370551	3.22859	0.00132	3.22859	0.00415	3.22859	0.01252
3.22974	0.000105091	3.22974	0.000369123	3.22974	0.00131	3.22974	0.00414	3.22974	0.0125
3.23089	0.00010466	3.23089	0.000367701	3.23089	0.00131	3.23089	0.00413	3.23089	0.01247
3.23204	0.000104231	3.23204	0.000366285	3.23204	0.0013	3.23204	0.00412	3.23204	0.01245
3.23319	0.000103803	3.23319	0.000364873	3.23319	0.0013	3.23319	0.00411	3.23319	0.01243
3.23434	0.000103377	3.23434	0.000363467	3.23434	0.0013	3.23434	0.0041	3.23434	0.01241
3.23549	0.000102953	3.23549	0.000362067	3.23549	0.00129	3.23549	0.00409	3.23549	0.01239
3.23664	0.000102531	3.23664	0.000360672	3.23664	0.00129	3.23664	0.00408	3.23664	0.01237
3.23779	0.00010211	3.23779	0.000359282	3.23779	0.00128	3.23779	0.00407	3.23779	0.01235
3.23894	0.000101691	3.23894	0.000357898	3.23894	0.00128	3.23894	0.00406	3.23894	0.01233
3.2401	0.000101274	3.2401	0.000356519	3.2401	0.00128	3.2401	0.00404	3.2401	0.01231
3.24125	0.000100859	3.24125	0.000355146	3.24125	0.00127	3.24125	0.00403	3.24125	0.01229
3.2424	0.000100445	3.2424	0.000353777	3.2424	0.00127	3.2424	0.00402	3.2424	0.01227
3.24355	0.000100033	3.24355	0.000352414	3.24355	0.00126	3.24355	0.00401	3.24355	0.01224
3.2447	9.96222e-05	3.2447	0.000351056	3.2447	0.00126	3.2447	0.004	3.2447	0.01222
3.24585	9.92135e-05	3.24585	0.000349704	3.24585	0.00126	3.24585	0.00399	3.24585	0.0122
3.247	9.88065e-05	3.247	0.000348356	3.247	0.00125	3.247	0.00398	3.247	0.01218
3.24815	9.84011e-05	3.24815	0.000347014	3.24815	0.00125	3.24815	0.00397	3.24815	0.01216
3.2493	9.79974e-05	3.2493	0.000345677	3.2493	0.00124	3.2493	0.00396	3.2493	0.01214
3.25046	9.75953e-05	3.25046	0.000344345	3.25046	0.00124	3.25046	0.00395	3.25046	0.01212
3.25161	9.71949e-05	3.25161	0.000343019	3.25161	0.00124	3.25161	0.00394	3.25161	0.0121
3.25276	9.67961e-05	3.25276	0.000341697	3.25276	0.00123	3.25276	0.00393	3.25276	0.01208
3.25391	9.6399e-05	3.25391	0.00034038	3.25391	0.00123	3.25391	0.00392	3.25391	0.01206
3.25506	9.60035e-05	3.25506	0.000339069	3.25506	0.00122	3.25506	0.00391	3.25506	0.01204
3.25621	9.56096e-05	3.25621	0.000337763	3.25621	0.00122	3.25621	0.0039	3.25621	0.01202
3.25736	9.52174e-05	3.25736	0.000336461	3.25736	0.00122	3.25736	0.00389	3.25736	0.012
3.25851	9.48267e-05	3.25851	0.000335165	3.25851	0.00121	3.25851	0.00388	3.25851	0.01198
3.25966	9.44376e-05	3.25966	0.000333873	3.25966	0.00121	3.25966	0.00387	3.25966	0.01196
3.26082	9.40502e-05	3.26082	0.000332587	3.26082	0.0012	3.26082	0.00386	3.26082	0.01194
3.26197	9.36643e-05	3.26197	0.000331306	3.26197	0.0012	3.26197	0.00385	3.26197	0.01192
3.26312	9.32801e-05	3.26312	0.000330029	3.26312	0.0012	3.26312	0.00385	3.26312	0.0119
3.26427	9.28973e-05	3.26427	0.000328758	3.26427	0.00119	3.26427	0.00384	3.26427	0.01188
3.26542	9.25162e-05	3.26542	0.000327491	3.26542	0.00119	3.26542	0.00383	3.26542	0.01186
3.26657	9.21366e-05	3.26657	0.000326229	3.26657	0.00118	3.26657	0.00382	3.26657	0.01184
3.26772	9.17586e-05	3.26772	0.000324972	3.26772	0.00118	3.26772	0.00381	3.26772	0.01182
3.26887	9.13822e-05	3.26887	0.00032372	3.26887	0.00118	3.26887	0.0038	3.26887	0.0118
3.27002	9.10072e-05	3.27002	0.000322473	3.27002	0.00117	3.27002	0.00379	3.27002	0.01178
3.27118	9.06339e-05	3.27118	0.00032123	3.27118	0.00117	3.27118	0.00378	3.27118	0.01176
3.27233	9.0262e-05	3.27233	0.000319993	3.27233	0.00117	3.27233	0.00377	3.27233	0.01174
3.27348	8.98917e-05	3.27348	0.00031876	3.27348	0.00116	3.27348	0.00376	3.27348	0.01172
3.27463	8.95229e-05	3.27463	0.000317532	3.27463	0.00116	3.27463	0.00375	3.27463	0.0117
3.27578	8.91556e-05	3.27578	0.000316308	3.27578	0.00115	3.27578	0.00374	3.27578	0.01168
3.27693	8.87898e-05	3.27693	0.000315089	3.27693	0.00115	3.27693	0.00373	3.27693	0.01166
3.27808	8.84255e-05	3.27808	0.000313875	3.27808	0.00115	3.27808	0.00372	3.27808	0.01164
3.27923	8.80628e-05	3.27923	0.000312666	3.27923	0.00114	3.27923	0.00371	3.27923	0.01162
3.28038	8.77015e-05	3.28038	0.000311461	3.28038	0.00114	3.28038	0.0037	3.28038	0.0116
3.28153	8.73416e-05	3.28153	0.000310261	3.28153	0.00114	3.28153	0.00369	3.28153	0.01158
3.28269	8.69833e-05	3.28269	0.000309066	3.28269	0.00113	3.28269	0.00368	3.28269	0.01156
3.28384	8.66264e-05	3.28384	0.000307875	3.28384	0.00113	3.28384	0.00367	3.28384	0.01154
3.28499	8.6271e-05	3.28499	0.000306689	3.28499	0.00113	3.28499	0.00366	3.28499	0.01152
3.28614	8.59171e-05	3.28614	0.000305507	3.28614	0.00112	3.28614	0.00366	3.28614	0.0115
3.28729	8.55646e-05	3.28729	0.00030433	3.28729	0.00112	3.28729	0.00365	3.28729	0.01148
3.28844	8.52135e-05	3.28844	0.000303158	3.28844	0.00111	3.28844	0.00364	3.28844	0.01146
3.28959	8.48639e-05	3.28959	0.00030199	3.28959	0.00111	3.28959	0.00363	3.28959	0.01144
3.29074	8.45157e-05	3.29074	0.000300826	3.29074	0.00111	3.29074	0.00362	3.29074	0.01143
3.29189	8.4169e-05	3.29189	0.000299667	3.29189	0.0011	3.29189	0.00361	3.29189	0.01141
3.29305	8.38237e-05	3.29305	0.000298512	3.29305	0.0011	3.29305	0.0036	3.29305	0.01139
3.2942	8.34798e-05	3.2942	0.000297362	3.2942	0.0011	3.2942	0.00359	3.2942	0.01137
3.29535	8.31373e-05	3.29535	0.000296217	3.29535	0.00109	3.29535	0.00358	3.29535	0.01135
3.2965	8.27962e-05	3.2965	0.000295075	3.2965	0.00109	3.2965	0.00357	3.2965	0.01133
3.29765	8.24565e-05	3.29765	0.000293938	3.29765	0.00109	3.29765	0.00356	3.29765	0.01131
3.2988	8.21182e-05	3.2988	0.000292806	3.2988	0.00108	3.2988	0.00356	3.2988	0.01129
3.29995	8.17813e-05	3.29995	0.000291678	3.29995	0.00108	3.29995	0.00355	3.29995	0.01127
3.3011	8.14457e-05	3.3011	0.000290554	3.3011	0.00108	3.3011	0.00354	3.3011	0.01125
3.30225	8.11116e-05	3.30225	0.000289434	3.30225	0.00107	3.30225	0.00353	3.30225	0.01123
3.30341	8.07788e-05	3.30341	0.000288319	3.30341	0.00107	3.30341	0.00352	3.30341	0.01121
3.30456	8.04474e-05	3.30456	0.000287208	3.30456	0.00107	3.30456	0.00351	3.30456	0.0112
3.30571	8.01173e-05	3.30571	0.000286102	3.30571	0.00106	3.30571	0.0035	3.30571	0.01118
3.30686	7.97886e-05	3.30686	0.000285	3.30686	0.00106	3.30686	0.00349	3.30686	0.01116
3.30801	7.94613e-05	3.30801	0.000283901	3.30801	0.00106	3.30801	0.00348	3.30801	0.01114
3.30916	7.91353e-05	3.30916	0.000282808	3.30916	0.00105	3.30916	0.00347	3.30916	0.01112
3.31031	7.88106e-05	3.31031	0.000281718	3.31031	0.00105	3.31031	0.00347	3.31031	0.0111
3.31146	7.84873e-05	3.31146	0.000280633	3.31146	0.00105	3.31146	0.00346	3.31146	0.01108
3.31261	7.81653e-05	3.31261	0.000279551	3.31261	0.00104	3.31261	0.00345	3.31261	0.01106
3.31377	7.78446e-05	3.31377	0.000278474	3.31377	0.00104	3.31377	0.00344	3.31377	0.01105
3.31492	7.75252e-05	3.31492	0.000277401	3.31492	0.00104	3.31492	0.00343	3.31492	0.01103
3.31607	7.72071e-05	3.31607	0.000276332	3.31607	0.00103	3.31607	0.00342	3.31607	0.01101
3.31722	7.68904e-05	3.31722	0.000275268	3.31722	0.00103	3.31722	0.00341	3.31722	0.01099
3.31837	7.65749e-05	3.31837	0.000274207	3.31837	0.00103	3.31837	0.00341	3.31837	0.01097
3.31952	7.62607e-05	3.31952	0.000273151	3.31952	0.00102	3.31952	0.0034	3.31952	0.01095
3.32067	7.59478e-05	3.32067	0.000272098	3.32067	0.00102	3.32067	0.00339	3.32067	0.01093
3.32182	7.56363e-05	3.32182	0.00027105	3.32182	0.00102	3.32182	0.00338	3.32182	0.01092
3.32297	7.53259e-05	3.32297	0.000270006	3.32297	0.00101	3.32297	0.00337	3.32297	0.0109
3.32412	7.50169e-05	3.32412	0.000268965	3.32412	0.00101	3.32412	0.00336	3.32412	0.01088
3.32528	7.47091e-05	3.32528	0.000267929	3.32528	0.00101	3.32528	0.00335	3.32528	0.01086
3.32643	7.44026e-05	3.32643	0.000266897	3.32643	0.001	3.32643	0.00335	3.32643	0.01084
3.32758	7.40973e-05	3.32758	0.000265868	3.32758	0.000999115	3.32758	0.00334	3.32758	0.01082
3.32873	7.37933e-05	3.32873	0.000264844	3.32873	0.000995908	3.32873	0.00333	3.32873	0.01081
3.32988	7.34906e-05	3.32988	0.000263824	3.32988	0.00099271	3.32988	0.00332	3.32988	0.01079
3.33103	7.31891e-05	3.33103	0.000262807	3.33103	0.000989523	3.33103	0.00331	3.33103	0.01077
3.33218	7.28888e-05	3.33218	0.000261794	3.33218	0.000986347	3.33218	0.0033	3.33218	0.01075
3.33333	7.25898e-05	3.33333	0.000260786	3.33333	0.00098318	3.33333	0.0033	3.33333	0.01073

## Sheet: Figure 4c
Time (h)	Current Density (mA/cm2)
0.000277778	-0.04388
0.000555556	-0.03695
0.000833333	-0.03695
0.00111	-0.03926
0.00139	-0.03695
0.00167	-0.03695
0.00194	-0.03695
0.00222	-0.03695
0.0025	-0.03695
0.00278	-0.03695
0.00306	-0.03695
0.00333	-0.03695
0.00361	-0.03464
0.00389	-0.02771
0.00417	-0.94919
0.00444	-9.50115
0.00472	-32.4757
0.005	-32.3164
0.00528	-32.2517
0.00556	-32.351
0.00583	-32.358
0.00611	-32.4273
0.00639	-32.3441
0.00667	-32.3302
0.00694	-32.3418
0.00722	-32.3557
0.0075	-32.4411
0.00778	-32.2679
0.00806	-32.3441
0.00833	-32.3972
0.00861	-32.5566
0.00889	-32.5104
0.00917	-32.6305
0.00944	-32.3949
0.00972	-32.4804
0.01	-32.2956
0.01028	-32.358
0.01056	-32.3764
0.01083	-32.2587
0.01111	-32.2102
0.01139	-32.3118
0.01167	-32.3441
0.01194	-32.2563
0.01222	-32.4042
0.0125	-32.4157
0.01278	-32.3649
0.01306	-32.3025
0.01333	-32.3279
0.01361	-32.3626
0.01389	-32.1155
0.01417	-32.1686
0.01444	-32.2309
0.01472	-32.1709
0.015	-32.1455
0.01528	-32.2356
0.01556	-32.1848
0.01583	-32.1709
0.01611	-32.2748
0.01639	-32.2587
0.01667	-32.1709
0.01694	-32.03
0.01722	-32.3049
0.0175	-32.2563
0.01778	-32.3764
0.01806	-32.2517
0.01833	-32.2494
0.01861	-32.2818
0.01889	-32.2425
0.01917	-32.1155
0.01944	-32.2494
0.01972	-32.0855
0.02	-32.0231
0.02028	-32.0323
0.02056	-31.873
0.02083	-32.1617
0.02111	-32.0369
0.02139	-32.0508
0.02167	-31.8845
0.02194	-32.157
0.02222	-32.1755
0.0225	-32.0462
0.02278	-31.933
0.02306	-32.0439
0.02333	-31.9515
0.02361	-31.9192
0.02389	-31.9053
0.02417	-31.8176
0.02444	-31.9192
0.02472	-31.7921
0.025	-32.0624
0.02528	-31.9053
0.02556	-31.9584
0.02583	-32.1039
0.02611	-31.9769
0.02639	-32.0046
0.02667	-32.0762
0.02694	-32.1617
0.02722	-32.2702
0.0275	-31.9561
0.02778	-31.7806
0.02806	-31.746
0.02833	-31.7205
0.02861	-31.6721
0.02889	-31.7529
0.02917	-31.6467
0.02944	-31.7506
0.02972	-31.6859
0.03	-31.7321
0.03028	-31.7898
0.03056	-31.8129
0.03083	-31.7506
0.03111	-31.933
0.03139	-32.0369
0.03167	-31.9238
0.03194	-32.0762
0.03222	-31.9399
0.0325	-31.8314
0.03278	-31.8106
0.03306	-31.7667
0.03333	-31.739
0.03361	-31.7436
0.03389	-31.7991
0.03417	-31.7205
0.03444	-31.7667
0.03472	-31.7644
0.035	-31.5196
0.03528	-31.5335
0.03556	-31.5404
0.03583	-31.4804
0.03611	-31.5219
0.03639	-31.679
0.03667	-31.6212
0.03694	-31.515
0.03722	-31.6212
0.0375	-31.3857
0.03778	-31.7436
0.03806	-31.5843
0.03833	-31.5381
0.03861	-31.4273
0.03889	-31.4157
0.03917	-31.4018
0.03944	-31.4596
0.03972	-31.4157
0.04	-31.3718
0.04028	-31.4203
0.04056	-31.3095
0.04083	-31.3811
0.04111	-31.3418
0.04139	-31.4734
0.04167	-31.5219
0.04194	-31.4596
0.04222	-31.4919
0.0425	-31.6051
0.04278	-31.448
0.04306	-31.4665
0.04333	-31.515
0.04361	-31.5589
0.04389	-31.5751
0.04417	-31.4873
0.04444	-31.4989
0.04472	-31.545
0.045	-31.5612
0.04528	-31.5727
0.04556	-31.6605
0.04583	-31.3626
0.04611	-31.3949
0.04639	-31.2818
0.04667	-31.2125
0.04694	-31.3187
0.04722	-31.2818
0.0475	-31.3418
0.04778	-31.3072
0.04806	-31.3279
0.04833	-31.2748
0.04861	-31.3072
0.04889	-31.3349
0.04917	-31.4157
0.04944	-31.2748
0.04972	-31.3072
0.05	-31.1155
0.05028	-31.3349
0.05056	-31.3141
0.05083	-31.4388
0.05111	-31.3395
0.05139	-31.3788
0.05167	-31.4665
0.05194	-31.5543
0.05222	-31.4319
0.0525	-31.6051
0.05278	-31.5381
0.05306	-31.515
0.05333	-31.3718
0.05361	-31.4619
0.05389	-31.6374
0.05417	-31.6836
0.05444	-31.6905
0.05472	-31.6143
0.055	-31.6051
0.05528	-31.545
0.05556	-31.5912
0.05583	-31.5312
0.05611	-31.7205
0.05639	-31.4734
0.05667	-31.3626
0.05694	-31.9492
0.05722	-32.0115
0.0575	-31.8914
0.05778	-31.963
0.05806	-31.9492
0.05833	-31.7898
0.05861	-31.7852
0.05889	-31.7644
0.05917	-31.8037
0.05944	-31.7275
0.05972	-31.679
0.06	-31.7506
0.06028	-31.7714
0.06056	-31.6513
0.06083	-31.8314
0.06111	-31.746
0.06139	-31.6836
0.06167	-31.7714
0.06194	-31.7136
0.06222	-31.7136
0.0625	-31.7044
0.06278	-31.6443
0.06306	-31.7275
0.06333	-31.6744
0.06361	-31.6721
0.06389	-31.5912
0.06417	-31.5127
0.06444	-31.6651
0.06472	-31.6328
0.065	-31.6998
0.06528	-31.746
0.06556	-31.6975
0.06583	-31.8337
0.06611	-31.7852
0.06639	-31.5404
0.06667	-31.4527
0.06694	-31.3949
0.06722	-31.3626
0.0675	-31.4804
0.06778	-31.4665
0.06806	-31.4249
0.06833	-31.3995
0.06861	-31.545
0.06889	-31.6721
0.06917	-31.5219
0.06944	-31.6605
0.06972	-31.5912
0.07	-31.5866
0.07028	-31.515
0.07056	-31.5751
0.07083	-31.4273
0.07111	-31.5381
0.07139	-31.5335
0.07167	-31.5381
0.07194	-31.4688
0.07222	-31.4781
0.0725	-31.4157
0.07278	-31.4596
0.07306	-32.1501
0.07333	-32.1709
0.07361	-32.0508
0.07389	-32.1224
0.07417	-32.0624
0.07444	-32.0624
0.07472	-31.8522
0.075	-31.8961
0.07528	-31.873
0.07556	-32.2217
0.07583	-32.03
0.07611	-32.0185
0.07639	-32.0115
0.07667	-32.0393
0.07694	-31.9769
0.07722	-31.8568
0.0775	-31.8268
0.07778	-31.7136
0.07806	-31.7667
0.07833	-31.7506
0.07861	-31.7067
0.07889	-31.9399
0.07917	-31.7436
0.07944	-31.7898
0.07972	-31.7783
0.08	-31.8914
0.08028	-31.7529
0.08056	-31.7067
0.08083	-31.6836
0.08111	-31.7598
0.08139	-31.8776
0.08167	-31.7714
0.08194	-31.8129
0.08222	-31.7598
0.0825	-31.7067
0.08278	-31.7436
0.08306	-31.7067
0.08333	-31.7852
0.08361	-32.7136
0.08389	-32.3764
0.08417	-32.4226
0.08444	-32.3418
0.08472	-32.3949
0.085	-32.418
0.08528	-32.5774
0.08556	-32.5774
0.08583	-32.6813
0.08611	-32.6236
0.08639	-32.642
0.08667	-32.5035
0.08694	-32.642
0.08722	-32.7021
0.0875	-32.8083
0.08778	-32.9423
0.08806	-32.642
0.08833	-32.5889
0.08861	-32.6143
0.08889	-32.6536
0.08917	-32.649
0.08944	-32.5035
0.08972	-32.515
0.09	-32.4965
0.09028	-32.5866
0.09056	-32.5173
0.09083	-32.5427
0.09111	-32.5866
0.09139	-32.5751
0.09167	-32.4827
0.09194	-32.418
0.09222	-32.4827
0.0925	-32.388
0.09278	-32.5473
0.09306	-32.4088
0.09333	-32.4411
0.09361	-32.5012
0.09389	-32.2748
0.09417	-32.2979
0.09444	-32.3557
0.09472	-32.4157
0.095	-32.4157
0.09528	-32.2633
0.09556	-32.3349
0.09583	-32.3349
0.09611	-32.1686
0.09639	-32.4226
0.09667	-32.3049
0.09694	-32.3349
0.09722	-32.164
0.0975	-32.1155
0.09778	-32.0924
0.09806	-32.0716
0.09833	-32.1178
0.09861	-32.1293
0.09889	-32.1363
0.09917	-32.1316
0.09944	-32.1086
0.09972	-32.1386
0.1	-32.0162
0.10028	-32.2379
0.10056	-32.1848
0.10083	-32.164
0.10111	-32.1247
0.10139	-32.2102
0.10167	-32.164
0.10194	-32.1778
0.10222	-32.2171
0.1025	-32.1086
0.10278	-32.1894
0.10306	-32.1386
0.10333	-32.1778
0.10361	-32.1386
0.10389	-32.1316
0.10417	-32.0855
0.10444	-32.1709
0.10472	-32.157
0.105	-32.2587
0.10528	-32.0323
0.10556	-31.8961
0.10583	-31.963
0.10611	-31.9307
0.10639	-32.0508
0.10667	-32.0162
0.10694	-31.8568
0.10722	-31.9099
0.1075	-31.8799
0.10778	-31.9261
0.10806	-31.97
0.10833	-31.9515
0.10861	-31.8984
0.10889	-31.9261
0.10917	-31.8129
0.10944	-31.8383
0.10972	-31.8591
0.11	-31.8661
0.11028	-31.746
0.11056	-31.7136
0.11083	-31.8637
0.11111	-31.873
0.11139	-31.8914
0.11167	-31.933
0.11194	-31.873
0.11222	-31.8106
0.1125	-31.8568
0.11278	-31.7113
0.11306	-31.8129
0.11333	-31.8984
0.11361	-31.9169
0.11389	-31.8707
0.11417	-31.8499
0.11444	-31.7991
0.11472	-31.8037
0.115	-31.7714
0.11528	-31.6536
0.11556	-31.6374
0.11583	-31.5127
0.11611	-31.6905
0.11639	-31.679
0.11667	-31.6536
0.11694	-31.6282
0.11722	-31.6212
0.1175	-31.5266
0.11778	-31.6513
0.11806	-31.4596
0.11833	-31.4273
0.11861	-31.5058
0.11889	-31.5843
0.11917	-31.4804
0.11944	-31.5843
0.11972	-31.3926
0.12	-31.4619
0.12028	-31.4088
0.12056	-31.6397
0.12083	-31.4989
0.12111	-31.545
0.12139	-31.5127
0.12167	-31.5381
0.12194	-31.4873
0.12222	-31.4249
0.1225	-31.3141
0.12278	-31.3187
0.12306	-31.388
0.12333	-31.455
0.12361	-31.3418
0.12389	-31.2933
0.12417	-31.2217
0.12444	-31.2032
0.12472	-31.3557
0.125	-31.3256
0.12528	-31.3557
0.12556	-31.1871
0.12583	-32.3811
0.12611	-32.3418
0.12639	-32.2679
0.12667	-32.3279
0.12694	-32.3764
0.12722	-32.4504
0.1275	-32.418
0.12778	-32.2286
0.12806	-32.3949
0.12833	-32.3626
0.12861	-32.1617
0.12889	-32.2356
0.12917	-32.1917
0.12944	-32.2032
0.12972	-32.1917
0.13	-32.2286
0.13028	-32.1755
0.13056	-32.2356
0.13083	-32.1224
0.13111	-32.1755
0.13139	-32.1617
0.13167	-32.0693
0.13194	-32.0693
0.13222	-32.1363
0.1325	-32.1986
0.13278	-32.2494
0.13306	-32.1108
0.13333	-32.1247
0.13361	-32.0393
0.13389	-32.0716
0.13417	-32.0924
0.13444	-32.0762
0.13472	-32.0092
0.135	-31.9792
0.13528	-31.9977
0.13556	-32.0693
0.13583	-32.0393
0.13611	-32.0647
0.13639	-31.8868
0.13667	-31.9769
0.13694	-31.9122
0.13722	-31.9908
0.1375	-31.9861
0.13778	-32.0647
0.13806	-31.9861
0.13833	-31.9515
0.13861	-32.0577
0.13889	-32.0693
0.13917	-32.0162
0.13944	-31.8383
0.13972	-31.8245
0.14	-31.8961
0.14028	-31.8568
0.14056	-31.9099
0.14083	-31.8961
0.14111	-31.8453
0.14139	-32.3487
0.14167	-32.0577
0.14194	-32.0462
0.14222	-32.1524
0.1425	-31.8961
0.14278	-31.933
0.14306	-32.1086
0.14333	-31.7806
0.14361	-31.7852
0.14389	-31.7044
0.14417	-31.6975
0.14444	-31.7898
0.14472	-31.7921
0.145	-31.7205
0.14528	-31.8383
0.14556	-31.8176
0.14583	-31.746
0.14611	-31.7898
0.14639	-31.8961
0.14667	-31.7644
0.14694	-31.746
0.14722	-31.6536
0.1475	-31.7252
0.14778	-31.7205
0.14806	-31.7205
0.14833	-31.9122
0.14861	-31.8637
0.14889	-31.806
0.14917	-31.8499
0.14944	-31.8129
0.14972	-31.8314
0.15	-31.8383
0.15028	-31.8707
0.15056	-31.7806
0.15083	-31.7067
0.15111	-31.7598
0.15139	-31.7136
0.15167	-31.7898
0.15194	-31.5473
0.15222	-31.552
0.1525	-31.4919
0.15278	-31.552
0.15306	-31.4804
0.15333	-31.3603
0.15361	-31.3256
0.15389	-31.4018
0.15417	-31.2656
0.15444	-31.3487
0.15472	-31.3187
0.155	-31.2333
0.15528	-31.3857
0.15556	-31.3349
0.15583	-31.261
0.15611	-31.3718
0.15639	-31.3626
0.15667	-31.3395
0.15694	-31.3002
0.15722	-31.2956
0.1575	-31.3741
0.15778	-31.2564
0.15806	-31.1755
0.15833	-31.3187
0.15861	-31.1755
0.15889	-31.2125
0.15917	-31.1501
0.15944	-31.0739
0.15972	-31.127
0.16	-31.0601
0.16028	-31.03
0.16056	-31.0439
0.16083	-31.037
0.16111	-30.9145
0.16139	-30.9353
0.16167	-30.903
0.16194	-30.8776
0.16222	-30.8014
0.1625	-30.7552
0.16278	-30.7367
0.16306	-30.6975
0.16333	-30.7367
0.16361	-30.6952
0.16389	-30.7021
0.16417	-30.6305
0.16444	-30.7898
0.16472	-30.843
0.165	-30.9469
0.16528	-30.7945
0.16556	-30.8707
0.16583	-30.8499
0.16611	-30.9677
0.16639	-31.0901
0.16667	-31.0069
0.16694	-31.0208
0.16722	-31.1409
0.1675	-31.1363
0.16778	-30.9076
0.16806	-31.0485
0.16833	-31.5058
0.16861	-31.4065
0.16889	-31.3464
0.16917	-31.03
0.16944	-31.2402
0.16972	-31.1894
0.17	-31.6674
0.17028	-31.6744
0.17056	-31.8314
0.17083	-31.5196
0.17111	-31.7506
0.17139	-31.6074
0.17167	-32.2563
0.17194	-32.0508
0.17222	-32.1178
0.1725	-32.164
0.17278	-32.1755
0.17306	-32.1316
0.17333	-32.0369
0.17361	-32.0439
0.17389	-32.1986
0.17417	-32.1778
0.17444	-32.1709
0.17472	-32.1755
0.175	-32.1108
0.17528	-32.2448
0.17556	-32.0624
0.17583	-32.0762
0.17611	-32.1501
0.17639	-32.164
0.17667	-32.1363
0.17694	-31.963
0.17722	-32.1986
0.1775	-32.2633
0.17778	-32.2309
0.17806	-32.157
0.17833	-32.0231
0.17861	-31.9492
0.17889	-32.0855
0.17917	-31.8799
0.17944	-31.9723
0.17972	-31.843
0.18	-31.8845
0.18028	-31.8245
0.18056	-32.0393
0.18083	-32.0115
0.18111	-31.9446
0.18139	-31.9169
0.18167	-31.9792
0.18194	-31.9769
0.18222	-31.8268
0.1825	-31.963
0.18278	-31.9261
0.18306	-31.9908
0.18333	-31.6975
0.18361	-31.7598
0.18389	-31.7275
0.18417	-31.7367
0.18444	-31.6998
0.18472	-31.6212
0.185	-31.6467
0.18528	-31.5589
0.18556	-31.6905
0.18583	-31.5982
0.18611	-31.6051
0.18639	-31.6212
0.18667	-31.7598
0.18694	-31.7182
0.18722	-31.6582
0.1875	-31.6397
0.18778	-31.6721
0.18806	-31.746
0.18833	-31.7205
0.18861	-31.7921
0.18889	-31.6651
0.18917	-31.7852
0.18944	-31.7252
0.18972	-31.8453
0.19	-31.7598
0.19028	-31.8499
0.19056	-31.6467
0.19083	-31.3857
0.19111	-31.3141
0.19139	-31.2032
0.19167	-31.2887
0.19194	-31.2402
0.19222	-31.2286
0.1925	-31.2748
0.19278	-31.261
0.19306	-31.2564
0.19333	-31.2194
0.19361	-31.2425
0.19389	-31.2933
0.19417	-31.1963
0.19444	-31.2864
0.19472	-31.254
0.195	-31.3326
0.19528	-31.2263
0.19556	-31.1224
0.19583	-31.2402
0.19611	-31.1894
0.19639	-31.261
0.19667	-31.1801
0.19694	-31.0554
0.19722	-31.1963
0.1975	-31.2333
0.19778	-31.2217
0.19806	-31.0208
0.19833	-31.0878
0.19861	-31.0554
0.19889	-31.1086
0.19917	-31.0092
0.19944	-31.0601
0.19972	-31.1016
0.2	-31.1593
0.20028	-31.1132
0.20056	-31.0601
0.20083	-31
0.20111	-31.037
0.20139	-31.0092
0.20167	-30.8938
0.20194	-30.9423
0.20222	-31.0439
0.2025	-30.9376
0.20278	-32.164
0.20306	-32.2171
0.20333	-32.1894
0.20361	-32.3949
0.20389	-32.3418
0.20417	-32.4757
0.20444	-32.4157
0.20472	-32.3903
0.205	-32.2748
0.20528	-32.0647
0.20556	-32.0647
0.20583	-32.1155
0.20611	-32.1524
0.20639	-32.0023
0.20667	-32.157
0.20694	-32.1039
0.20722	-32.1224
0.2075	-32.1316
0.20778	-32.157
0.20806	-32.2702
0.20833	-32.0647
0.20861	-31.9977
0.20889	-31.9977
0.20917	-32.0624
0.20944	-32.0924
0.20972	-32.0993
0.21	-32.0901
0.21028	-32.1848
0.21056	-32.1039
0.21083	-32.1086
0.21111	-32.0993
0.21139	-32.1894
0.21167	-32.1224
0.21194	-32.164
0.21222	-32.1778
0.2125	-32.2563
0.21278	-32.0554
0.21306	-32.2217
0.21333	-32.0023
0.21361	-32.1363
0.21389	-31.9515
0.21417	-31.8961
0.21444	-31.8591
0.21472	-31.8799
0.215	-31.8337
0.21528	-31.8568
0.21556	-31.9376
0.21583	-31.8245
0.21611	-31.8661
0.21639	-31.8037
0.21667	-31.8129
0.21694	-31.746
0.21722	-31.7644
0.2175	-31.7205
0.21778	-31.8868
0.21806	-31.8383
0.21833	-31.7436
0.21861	-31.7113
0.21889	-31.8522
0.21917	-31.7783
0.21944	-31.6836
0.21972	-31.7113
0.22	-31.7044
0.22028	-31.612
0.22056	-31.7252
0.22083	-31.6212
0.22111	-31.7714
0.22139	-31.7644
0.22167	-31.8037
0.22194	-31.5797
0.22222	-31.6836
0.2225	-31.6467
0.22278	-31.6443
0.22306	-31.6975
0.22333	-31.6536
0.22361	-31.6905
0.22389	-31.4665
0.22417	-31.3418
0.22444	-31.4411
0.22472	-31.3811
0.225	-31.3741
0.22528	-31.3464
0.22556	-31.3672
0.22583	-31.4411
0.22611	-31.3672
0.22639	-31.3857
0.22667	-31.4273
0.22694	-31.3256
0.22722	-31.4203
0.2275	-31.4273
0.22778	-31.3995
0.22806	-31.4688
0.22833	-31.4157
0.22861	-31.3533
0.22889	-31.4527
0.22917	-31.3603
0.22944	-31.4249
0.22972	-31.3672
0.23	-31.4319
0.23028	-31.4734
0.23056	-31.4942
0.23083	-31.3002
0.23111	-31.4088
0.23139	-31.3187
0.23167	-31.2818
0.23194	-31.3718
0.23222	-31.2079
0.2325	-31.321
0.23278	-31.2217
0.23306	-31.1432
0.23333	-31.2402
0.23361	-31.2725
0.23389	-31.261
0.23417	-31.7968
0.23444	-31.7252
0.23472	-31.6282
0.235	-31.448
0.23528	-31.3487
0.23556	-31.3626
0.23583	-31.3926
0.23611	-31.2494
0.23639	-31.3072
0.23667	-31.2679
0.23694	-31.3095
0.23722	-31.2263
0.2375	-31.2009
0.23778	-31.2079
0.23806	-31.2009
0.23833	-31.2356
0.23861	-31.2356
0.23889	-31.0947
0.23917	-31.1501
0.23944	-31.1293
0.23972	-31.194
0.24	-31.0439
0.24028	-31.0346
0.24056	-31.1363
0.24083	-31.1224
0.24111	-31.0624
0.24139	-31.1871
0.24167	-31.1755
0.24194	-31.1593
0.24222	-31.1547
0.2425	-31.1409
0.24278	-31.2494
0.24306	-31.3256
0.24333	-31.2818
0.24361	-31.2194
0.24389	-31.2032
0.24417	-31.321
0.24444	-31.2333
0.24472	-31.3995
0.245	-31.388
0.24528	-31.3187
0.24556	-31.455
0.24583	-31.4088
0.24611	-31.067
0.24639	-31.1801
0.24667	-31.2656
0.24694	-31.2286
0.24722	-31.1894
0.2475	-31.2032
0.24778	-31.2656
0.24806	-31.1894
0.24833	-31.1593
0.24861	-31.1547
0.24889	-31.2564
0.24917	-31.1963
0.24944	-31.1547
0.24972	-31.2402
0.25	-31.0601
0.25028	-31.0762
0.25056	-31.1016
0.25083	-31.1293
0.25111	-31.0416
0.25139	-31.2263
0.25167	-31.2263
0.25194	-31.1732
0.25222	-31.1339
0.2525	-31.0947
0.25278	-31.0485
0.25306	-31.1663
0.25333	-31.0739
0.25361	-31.03
0.25389	-30.8222
0.25417	-30.7829
0.25444	-30.7783
0.25472	-30.6767
0.255	-30.7714
0.25528	-31.7275
0.25556	-31.5081
0.25583	-31.5081
0.25611	-31.545
0.25639	-31.4688
0.25667	-31.5589
0.25694	-31.4734
0.25722	-31.4411
0.2575	-31.4596
0.25778	-31.4804
0.25806	-31.545
0.25833	-31.4919
0.25861	-32.164
0.25889	-31.933
0.25917	-31.7714
0.25944	-31.8914
0.25972	-31.8383
0.26	-31.7575
0.26028	-31.7737
0.26056	-31.7367
0.26083	-31.8176
0.26111	-31.6374
0.26139	-31.6998
0.26167	-31.679
0.26194	-31.5912
0.26222	-31.6189
0.2625	-31.7644
0.26278	-31.739
0.26306	-31.6443
0.26333	-31.5543
0.26361	-31.6212
0.26389	-31.5935
0.26417	-31.515
0.26444	-31.4018
0.26472	-31.3533
0.265	-31.3626
0.26528	-31.5081
0.26556	-31.4527
0.26583	-31.4734
0.26611	-31.4619
0.26639	-31.3603
0.26667	-31.3326
0.26694	-31.2656
0.26722	-31.2887
0.2675	-31.3002
0.26778	-31.2402
0.26806	-31.2194
0.26833	-31.1593
0.26861	-31.1501
0.26889	-31.1732
0.26917	-31.097
0.26944	-31.8129
0.26972	-31.6744
0.27	-31.6605
0.27028	-31.7806
0.27056	-31.6859
0.27083	-31.8037
0.27111	-31.7714
0.27139	-31.6513
0.27167	-31.6905
0.27194	-31.6443
0.27222	-31.7898
0.2725	-31.6259
0.27278	-31.6859
0.27306	-31.6513
0.27333	-31.5219
0.27361	-31.6374
0.27389	-31.455
0.27417	-31.4249
0.27444	-31.5081
0.27472	-31.448
0.275	-31.3187
0.27528	-31.4527
0.27556	-31.4619
0.27583	-31.3557
0.27611	-31.3072
0.27639	-31.3741
0.27667	-31.4411
0.27694	-31.3949
0.27722	-31.4088
0.2775	-31.5727
0.27778	-31.6605
0.27806	-31.5727
0.27833	-31.5335
0.27861	-31.5335
0.27889	-31.4134
0.27917	-31.3718
0.27944	-31.3072
0.27972	-31.3464
0.28	-31.3926
0.28028	-31.3141
0.28056	-31.3603
0.28083	-31.2818
0.28111	-31.2656
0.28139	-31.448
0.28167	-31.2471
0.28194	-31.3256
0.28222	-31.2864
0.2825	-31.2956
0.28278	-31.1801
0.28306	-31.2471
0.28333	-31.2286
0.28361	-31.2217
0.28389	-31.1617
0.28417	-31.1547
0.28444	-31.2425
0.28472	-31.1016
0.285	-31.1478
0.28528	-31.2471
0.28556	-31.0624
0.28583	-31.1363
0.28611	-31.1062
0.28639	-31.0808
0.28667	-31.0693
0.28694	-31.0092
0.28722	-31.0485
0.2875	-31.097
0.28778	-31.1062
0.28806	-31.037
0.28833	-31.0947
0.28861	-31.1617
0.28889	-31.0277
0.28917	-30.8892
0.28944	-31.0485
0.28972	-30.9076
0.29	-30.9815
0.29028	-32.164
0.29056	-32.2356
0.29083	-32.1501
0.29111	-32.097
0.29139	-32.157
0.29167	-32.0693
0.29194	-32.0046
0.29222	-31.9584
0.2925	-32.03
0.29278	-32.0554
0.29306	-32.0369
0.29333	-32.0254
0.29361	-31.9908
0.29389	-32.0716
0.29417	-31.97
0.29444	-32.0716
0.29472	-31.8845
0.295	-31.963
0.29528	-31.9654
0.29556	-31.9561
0.29583	-31.9838
0.29611	-31.9654
0.29639	-32.0185
0.29667	-31.9654
0.29694	-31.9584
0.29722	-31.873
0.2975	-31.9931
0.29778	-32.0624
0.29806	-31.8591
0.29833	-31.8568
0.29861	-31.903
0.29889	-31.7667
0.29917	-31.8591
0.29944	-31.6513
0.29972	-31.8245
0.3	-31.7737
0.30028	-31.7806
0.30056	-31.7921
0.30083	-31.6836
0.30111	-31.7529
0.30139	-31.9515
0.30167	-31.9561
0.30194	-31.9861
0.30222	-31.9838
0.3025	-31.873
0.30278	-31.8868
0.30306	-31.6744
0.30333	-31.6282
0.30361	-31.6051
0.30389	-31.6282
0.30417	-31.5681
0.30444	-31.5058
0.30472	-31.4942
0.305	-31.4919
0.30528	-31.6513
0.30556	-31.6605
0.30583	-31.545
0.30611	-31.5543
0.30639	-31.5866
0.30667	-31.5658
0.30694	-31.5866
0.30722	-31.4873
0.3075	-31.5681
0.30778	-31.612
0.30806	-31.4596
0.30833	-31.515
0.30861	-31.5658
0.30889	-31.515
0.30917	-31.515
0.30944	-31.5312
0.30972	-31.6397
0.31	-31.5219
0.31028	-31.5011
0.31056	-31.5473
0.31083	-31.552
0.31111	-31.5727
0.31139	-31.6859
0.31167	-31.5727
0.31194	-31.8984
0.31222	-31.873
0.3125	-31.8314
0.31278	-31.8868
0.31306	-31.6467
0.31333	-31.7783
0.31361	-31.6721
0.31389	-31.6928
0.31417	-31.6051
0.31444	-31.4665
0.31472	-31.4942
0.315	-31.5058
0.31528	-31.4388
0.31556	-31.4688
0.31583	-31.4411
0.31611	-31.3395
0.31639	-31.4249
0.31667	-31.552
0.31694	-31.4781
0.31722	-31.3603
0.3175	-31.4134
0.31778	-31.3603
0.31806	-31.3349
0.31833	-31.3279
0.31861	-31.2656
0.31889	-31.4273
0.31917	-31.2795
0.31944	-31.321
0.31972	-31.3095
0.32	-31.3741
0.32028	-31.4273
0.32056	-31.3926
0.32083	-31.4203
0.32111	-31.2864
0.32139	-31.3672
0.32167	-31.3557
0.32194	-31.3464
0.32222	-31.3025
0.3225	-31.3811
0.32278	-31.2402
0.32306	-31.1547
0.32333	-31.0808
0.32361	-31.1478
0.32389	-31.0485
0.32417	-31.1755
0.32444	-31.0601
0.32472	-31.0624
0.325	-31.0808
0.32528	-31.1432
0.32556	-31.1062
0.32583	-31.1363
0.32611	-31.0624
0.32639	-31.0762
0.32667	-31.1132
0.32694	-30.9908
0.32722	-30.963
0.3275	-30.9607
0.32778	-30.9908
0.32806	-30.963
0.32833	-30.9353
0.32861	-30.8684
0.32889	-30.8176
0.32917	-30.7483
0.32944	-30.8568
0.32972	-30.9076
0.33	-30.6767
0.33028	-30.6975
0.33056	-30.6698
0.33083	-30.7113
0.33111	-30.6374
0.33139	-30.7644
0.33167	-30.7552
0.33194	-30.8014
0.33222	-30.8106
0.3325	-30.8106
0.33278	-30.7367
0.33306	-30.7483
0.33333	-30.836
0.33361	-31.6605
0.33389	-31.5473
0.33417	-31.5473
0.33444	-31.5543
0.33472	-31.6143
0.335	-31.4619
0.33528	-31.4873
0.33556	-31.4942
0.33583	-31.5219
0.33611	-31.552
0.33639	-31.5058
0.33667	-31.515
0.33694	-31.388
0.33722	-31.4065
0.3375	-31.4134
0.33778	-31.4018
0.33806	-31.3002
0.33833	-31.3025
0.33861	-31.3487
0.33889	-31.2194
0.33917	-31.3187
0.33944	-31.2933
0.33972	-31.2402
0.34	-31.3718
0.34028	-31.3626
0.34056	-31.2471
0.34083	-31.2818
0.34111	-31.3487
0.34139	-31.3741
0.34167	-31.2494
0.34194	-31.2148
0.34222	-31.2402
0.3425	-31.3464
0.34278	-31.2471
0.34306	-31.3002
0.34333	-31.3072
0.34361	-31.2009
0.34389	-31.2564
0.34417	-31.2125
0.34444	-31.2032
0.34472	-31.3141
0.345	-31.2356
0.34528	-31.2887
0.34556	-31.2402
0.34583	-31.1062
0.34611	-31.1409
0.34639	-31.1432
0.34667	-31.4018
0.34694	-31.4249
0.34722	-31.3487
0.3475	-31.4457
0.34778	-31.4088
0.34806	-31.5058
0.34833	-31.2956
0.34861	-31.2956
0.34889	-31.2009
0.34917	-31.3464
0.34944	-31.254
0.34972	-31.1224
0.35	-31.1801
0.35028	-31.1501
0.35056	-31.1801
0.35083	-31.254
0.35111	-31.1201
0.35139	-31.3187
0.35167	-31.1155
0.35194	-31.1963
0.35222	-31.2125
0.3525	-31.1363
0.35278	-31.9446
0.35306	-31.873
0.35333	-31.8337
0.35361	-31.843
0.35389	-31.9307
0.35417	-31.8499
0.35444	-31.963
0.35472	-31.7598
0.355	-31.7898
0.35528	-31.7714
0.35556	-31.7991
0.35583	-31.806
0.35611	-31.7506
0.35639	-31.7598
0.35667	-31.7506
0.35694	-31.7667
0.35722	-31.6744
0.3575	-31.7113
0.35778	-31.5335
0.35806	-31.5658
0.35833	-31.6074
0.35861	-31.6443
0.35889	-31.545
0.35917	-31.6282
0.35944	-31.545
0.35972	-31.4989
0.36	-31.4873
0.36028	-31.5011
0.36056	-31.5681
0.36083	-31.5843
0.36111	-31.4249
0.36139	-31.3995
0.36167	-31.4734
0.36194	-31.515
0.36222	-31.3857
0.3625	-31.5312
0.36278	-31.6051
0.36306	-31.612
0.36333	-31.6074
0.36361	-31.6282
0.36389	-31.6443
0.36417	-31.6189
0.36444	-31.5866
0.36472	-31.448
0.365	-31.5081
0.36528	-31.4134
0.36556	-31.2956
0.36583	-31.4527
0.36611	-31.4319
0.36639	-31.4342
0.36667	-31.2818
0.36694	-31.3557
0.36722	-31.4688
0.3675	-31.5011
0.36778	-31.4134
0.36806	-31.4527
0.36833	-31.3995
0.36861	-31.4203
0.36889	-31.3626
0.36917	-31.485
0.36944	-32.0624
0.36972	-32.0323
0.37	-31.9122
0.37028	-32.0508
0.37056	-32.1039
0.37083	-32.0577
0.37111	-31.7598
0.37139	-31.8661
0.37167	-31.6859
0.37194	-31.7852
0.37222	-31.7275
0.3725	-31.7667
0.37278	-31.6998
0.37306	-31.7898
0.37333	-31.6189
0.37361	-31.7575
0.37389	-31.7321
0.37417	-31.7044
0.37444	-31.6536
0.37472	-31.6328
0.375	-31.6536
0.37528	-31.6582
0.37556	-31.5612
0.37583	-31.545
0.37611	-31.5404
0.37639	-31.3926
0.37667	-31.4619
0.37694	-31.4065
0.37722	-31.515
0.3775	-31.448
0.37778	-31.8522
0.37806	-31.515
0.37833	-31.4804
0.37861	-31.3256
0.37889	-31.3326
0.37917	-31.3718
0.37944	-31.2679
0.37972	-31.2956
0.38	-31.3279
0.38028	-31.3141
0.38056	-31.4619
0.38083	-31.4157
0.38111	-31.4411
0.38139	-31.4249
0.38167	-31.4457
0.38194	-31.4249
0.38222	-31.3072
0.3825	-31.2864
0.38278	-31.2956
0.38306	-31.3995
0.38333	-31.3533
0.38361	-31.3857
0.38389	-31.2887
0.38417	-31.3533
0.38444	-31.2471
0.38472	-31.2933
0.385	-31.0624
0.38528	-31.067
0.38556	-31.0231
0.38583	-31.0601
0.38611	-30.9769
0.38639	-30.9838
0.38667	-31.0208
0.38694	-31.067
0.38722	-31.03
0.3875	-31.0208
0.38778	-30.9238
0.38806	-31.0346
0.38833	-30.8938
0.38861	-30.8684
0.38889	-30.9238
0.38917	-30.9677
0.38944	-30.9215
0.38972	-30.8476
0.39	-30.8222
0.39028	-30.9769
0.39056	-31.1201
0.39083	-31.2032
0.39111	-31.1686
0.39139	-31.2194
0.39167	-31.2032
0.39194	-31.2656
0.39222	-31.1732
0.3925	-31.2425
0.39278	-31.5219
0.39306	-31.3718
0.39333	-31.3557
0.39361	-31.448
0.39389	-31.3626
0.39417	-31.3741
0.39444	-31.2679
0.39472	-31.3141
0.395	-31.3141
0.39528	-31.3557
0.39556	-31.3788
0.39583	-31.3464
0.39611	-31.3395
0.39639	-31.4619
0.39667	-31.455
0.39694	-31.4203
0.39722	-31.5196
0.3975	-31.3626
0.39778	-31.4319
0.39806	-31.4942
0.39833	-31.4989
0.39861	-31.388
0.39889	-31.2795
0.39917	-31.388
0.39944	-31.2402
0.39972	-31.2956
0.4	-31.3025
0.40028	-31.3279
0.40056	-31.2494
0.40083	-31.0739
0.40111	-31.2656
0.40139	-31.1501
0.40167	-31.2748
0.40194	-31.2009
0.40222	-31.0624
0.4025	-31.2818
0.40278	-31.1363
0.40306	-31.0901
0.40333	-31.1501
0.40361	-31.2032
0.40389	-31.1547
0.40417	-31.0878
0.40444	-31.0485
0.40472	-31.1755
0.405	-31.1478
0.40528	-31.0693
0.40556	-31.0554
0.40583	-31.0069
0.40611	-31.0277
0.40639	-31.0554
0.40667	-31.0416
0.40694	-31.1293
0.40722	-31.0808
0.4075	-31.0901
0.40778	-31.0092
0.40806	-30.9169
0.40833	-30.9307
0.40861	-30.8614
0.40889	-30.776
0.40917	-30.7691
0.40944	-30.6813
0.40972	-30.6767
0.41	-31.545
0.41028	-31.4134
0.41056	-31.4342
0.41083	-31.3788
0.41111	-31.3811
0.41139	-31.4319
0.41167	-31.4596
0.41194	-31.3926
0.41222	-31.3949
0.4125	-31.3788
0.41278	-31.3672
0.41306	-31.485
0.41333	-31.4319
0.41361	-31.5266
0.41389	-31.4596
0.41417	-31.448
0.41444	-31.4065
0.41472	-31.6051
0.415	-31.4203
0.41528	-31.3995
0.41556	-31.4619
0.41583	-31.4804
0.41611	-31.4134
0.41639	-31.3788
0.41667	-31.2263
0.41694	-31.2818
0.41722	-31.3418
0.4175	-31.1547
0.41778	-31.1062
0.41806	-31.0947
0.41833	-31.1663
0.41861	-31.0439
0.41889	-31.0831
0.41917	-31.2356
0.41944	-31.0947
0.41972	-30.9908
0.42	-30.97
0.42028	-30.9954
0.42056	-30.9169
0.42083	-30.9423
0.42111	-30.8845
0.42139	-30.7644
0.42167	-30.8961
0.42194	-30.8314
0.42222	-30.9561
0.4225	-30.9076
0.42278	-30.8614
0.42306	-30.8637
0.42333	-30.9561
0.42361	-30.8707
0.42389	-31.0901
0.42417	-31.1547
0.42444	-30.9677
0.42472	-30.903
0.425	-30.9885
0.42528	-30.9238
0.42556	-30.7552
0.42583	-30.7621
0.42611	-30.776
0.42639	-30.7898
0.42667	-30.7621
0.42694	-30.6582
0.42722	-30.6721
0.4275	-30.7413
0.42778	-30.6513
0.42806	-30.6166
0.42833	-30.5496
0.42861	-30.5496
0.42889	-30.3926
0.42917	-30.4527
0.42944	-30.4042
0.42972	-30.4249
0.43	-30.3903
0.43028	-30.4596
0.43056	-31.2425
0.43083	-31.2125
0.43111	-31.2217
0.43139	-31.9908
0.43167	-31.7044
0.43194	-31.6212
0.43222	-31.5751
0.4325	-31.5058
0.43278	-31.5196
0.43306	-31.5081
0.43333	-31.5612
0.43361	-31.5751
0.43389	-31.552
0.43417	-31.5543
0.43444	-31.4411
0.43472	-31.6513
0.435	-31.5797
0.43528	-31.5751
0.43556	-31.6189
0.43583	-31.5589
0.43611	-31.5404
0.43639	-31.6212
0.43667	-31.5589
0.43694	-31.6051
0.43722	-31.5543
0.4375	-31.6651
0.43778	-31.612
0.43806	-31.4388
0.43833	-31.3741
0.43861	-31.4411
0.43889	-31.4596
0.43917	-31.485
0.43944	-31.448
0.43972	-31.4342
0.44	-31.5681
0.44028	-31.485
0.44056	-31.4688
0.44083	-31.4919
0.44111	-31.4942
0.44139	-31.5219
0.44167	-31.3949
0.44194	-31.4457
0.44222	-31.4273
0.4425	-31.3926
0.44278	-31.4527
0.44306	-31.4734
0.44333	-31.4411
0.44361	-31.3025
0.44389	-31.4319
0.44417	-31.4596
0.44444	-31.3788
0.44472	-31.3487
0.445	-31.4065
0.44528	-31.4203
0.44556	-31.4688
0.44583	-31.3926
0.44611	-31.2725
0.44639	-31.1963
0.44667	-31.1732
0.44694	-31.1339
0.44722	-31.1224
0.4475	-30.9954
0.44778	-31.0092
0.44806	-31.0831
0.44833	-31.0693
0.44861	-31.1432
0.44889	-31.0439
0.44917	-31
0.44944	-30.963
0.44972	-31.0485
0.45	-30.9885
0.45028	-31.0624
0.45056	-31.1062
0.45083	-30.9746
0.45111	-31.0416
0.45139	-31.0554
0.45167	-31.0162
0.45194	-30.8614
0.45222	-30.9076
0.4525	-30.9215
0.45278	-30.9076
0.45306	-30.9099
0.45333	-30.9954
0.45361	-30.9838
0.45389	-31.0346
0.45417	-30.9145
0.45444	-30.903
0.45472	-30.8845
0.455	-30.9307
0.45528	-30.9076
0.45556	-30.843
0.45583	-30.8614
0.45611	-30.8614
0.45639	-30.7691
0.45667	-30.8083
0.45694	-30.903
0.45722	-31.2356
0.4575	-31.0624
0.45778	-31.0416
0.45806	-30.9215
0.45833	-30.8314
0.45861	-30.8037
0.45889	-30.7506
0.45917	-30.7945
0.45944	-30.7783
0.45972	-30.836
0.46	-30.7021
0.46028	-30.7252
0.46056	-30.7159
0.46083	-30.7252
0.46111	-30.6582
0.46139	-30.7506
0.46167	-30.7483
0.46194	-30.6905
0.46222	-30.7436
0.4625	-30.6721
0.46278	-30.7044
0.46306	-30.6443
0.46333	-30.6351
0.46361	-30.6651
0.46389	-30.7044
0.46417	-30.5774
0.46444	-30.6767
0.46472	-30.6628
0.465	-30.776
0.46528	-30.7413
0.46556	-30.7252
0.46583	-30.6836
0.46611	-30.709
0.46639	-30.6028
0.46667	-30.5427
0.46694	-30.6767
0.46722	-30.6628
0.4675	-30.485
0.46778	-30.4989
0.46806	-30.5635
0.46833	-30.552
0.46861	-30.6259
0.46889	-30.5982
0.46917	-30.642
0.46944	-30.6651
0.46972	-30.6097
0.47	-30.7875
0.47028	-31.873
0.47056	-31.9192
0.47083	-31.8568
0.47111	-31.8868
0.47139	-31.7921
0.47167	-31.7275
0.47194	-31.8245
0.47222	-31.8984
0.4725	-31.8522
0.47278	-31.8176
0.47306	-31.9192
0.47333	-31.7991
0.47361	-31.6859
0.47389	-31.7436
0.47417	-31.5797
0.47444	-31.6928
0.47472	-31.7806
0.475	-31.7921
0.47528	-31.7275
0.47556	-31.8383
0.47583	-31.6467
0.47611	-31.6721
0.47639	-31.6928
0.47667	-31.6905
0.47694	-31.679
0.47722	-31.6605
0.4775	-31.7436
0.47778	-31.6605
0.47806	-31.6397
0.47833	-31.6582
0.47861	-31.5127
0.47889	-31.5658
0.47917	-31.4781
0.47944	-31.5266
0.47972	-31.6051
0.48	-31.5219
0.48028	-31.5266
0.48056	-31.5727
0.48083	-31.4665
0.48111	-31.4619
0.48139	-31.5058
0.48167	-31.4873
0.48194	-31.5196
0.48222	-31.4457
0.4825	-31.4018
0.48278	-31.4527
0.48306	-31.485
0.48333	-31.4411
0.48361	-31.5196
0.48389	-31.4273
0.48417	-31.4665
0.48444	-31.4249
0.48472	-31.3788
0.485	-31.3418
0.48528	-31.3533
0.48556	-31.388
0.48583	-31.4203
0.48611	-31.3811
0.48639	-31.2725
0.48667	-31.2725
0.48694	-31.2564
0.48722	-31.2425
0.4875	-31.2402
0.48778	-31.2356
0.48806	-31.1871
0.48833	-31.4065
0.48861	-31.3464
0.48889	-31.2887
0.48917	-31.3025
0.48944	-31.1824
0.48972	-31.3256
0.49	-31.2009
0.49028	-31.5612
0.49056	-31.5081
0.49083	-31.6397
0.49111	-31.5473
0.49139	-31.5266
0.49167	-31.545
0.49194	-31.4388
0.49222	-31.5081
0.4925	-31.3557
0.49278	-31.3926
0.49306	-31.4273
0.49333	-31.3141
0.49361	-31.4134
0.49389	-31.2864
0.49417	-31.2286
0.49444	-31.2402
0.49472	-31.2494
0.495	-31.3349
0.49528	-31.3187
0.49556	-31.2333
0.49583	-31.6859
0.49611	-31.6744
0.49639	-31.6744
0.49667	-31.7044
0.49694	-31.5658
0.49722	-31.5589
0.4975	-31.6328
0.49778	-31.5681
0.49806	-31.5589
0.49833	-31.5681
0.49861	-31.5658
0.49889	-31.515
0.49917	-31.5751
0.49944	-31.4065
0.49972	-31.4734
0.5	-31.4388
0.50028	-31.485
0.50056	-31.5335
0.50083	-31.4873
0.50111	-31.4619
0.50139	-31.4411
0.50167	-31.3926
0.50194	-31.3857
0.50222	-31.321
0.5025	-31.2356
0.50278	-31.2286
0.50306	-31.2402
0.50333	-31.1501
0.50361	-31.2494
0.50389	-31.2564
0.50417	-31.2125
0.50444	-31.1478
0.50472	-31.1871
0.505	-31.1871
0.50528	-31.1547
0.50556	-31.127
0.50583	-31.1155
0.50611	-31.2009
0.50639	-31.1732
0.50667	-31.2217
0.50694	-31.194
0.50722	-31.1871
0.5075	-31.127
0.50778	-31.0485
0.50806	-31.0416
0.50833	-31.03
0.50861	-31.0901
0.50889	-31.0762
0.50917	-31.0762
0.50944	-31.1224
0.50972	-30.9677
0.51	-30.9492
0.51028	-30.9238
0.51056	-30.9885
0.51083	-30.97
0.51111	-31.0162
0.51139	-30.9169
0.51167	-30.8753
0.51194	-30.8245
0.51222	-30.843
0.5125	-30.9169
0.51278	-30.7621
0.51306	-30.7182
0.51333	-30.7898
0.51361	-30.7483
0.51389	-30.6952
0.51417	-30.9284
0.51444	-30.7875
0.51472	-30.8083
0.515	-30.8291
0.51528	-30.7298
0.51556	-30.7483
0.51583	-30.5774
0.51611	-30.5427
0.51639	-30.6513
0.51667	-30.6236
0.51694	-30.5958
0.51722	-31.1871
0.5175	-31.1132
0.51778	-30.9746
0.51806	-31.0208
0.51833	-31.5219
0.51861	-32.3834
0.51889	-32.8822
0.51917	-32.7159
0.51944	-32.6143
0.51972	-32.515
0.52	-32.515
0.52028	-32.5751
0.52056	-32.5889
0.52083	-32.3764
0.52111	-32.0439
0.52139	-31.9261
0.52167	-31.9399
0.52194	-31.8268
0.52222	-31.7529
0.5225	-31.9053
0.52278	-31.7921
0.52306	-31.7991
0.52333	-31.7044
0.52361	-31.7367
0.52389	-31.7644
0.52417	-31.8129
0.52444	-31.8383
0.52472	-31.8268
0.525	-31.7252
0.52528	-31.6189
0.52556	-31.6975
0.52583	-31.7575
0.52611	-31.6189
0.52639	-31.6651
0.52667	-31.6212
0.52694	-31.6005
0.52722	-31.2725
0.5275	-31.3811
0.52778	-31.2402
0.52806	-31.3718
0.52833	-31.3418
0.52861	-31.5312
0.52889	-31.4619
0.52917	-31.4873
0.52944	-31.5011
0.52972	-31.4619
0.53	-31.5473
0.53028	-31.4873
0.53056	-31.4273
0.53083	-31.2263
0.53111	-31.2864
0.53139	-31.2795
0.53167	-31.2333
0.53194	-31.4457
0.53222	-31.2864
0.5325	-31.2356
0.53278	-31.1871
0.53306	-31.2356
0.53333	-31.1547
0.53361	-31.2356
0.53389	-31.1363
0.53417	-31.261
0.53444	-31.1478
0.53472	-31.1617
0.535	-31.2263
0.53528	-31.0831
0.53556	-30.9746
0.53583	-30.9908
0.53611	-31.0693
0.53639	-31.0831
0.53667	-30.8938
0.53694	-31.0139
0.53722	-30.8707
0.5375	-31.6536
0.53778	-31.388
0.53806	-31.3533
0.53833	-31.2887
0.53861	-31.3187
0.53889	-31.2032
0.53917	-31.2564
0.53944	-31.1617
0.53972	-31.2125
0.54	-31.1086
0.54028	-31.1871
0.54056	-31.0023
0.54083	-31.1963
0.54111	-30.9815
0.54139	-31.0601
0.54167	-31.1363
0.54194	-31.0416
0.54222	-31.0277
0.5425	-31.03
0.54278	-31.0808
0.54306	-31.0901
0.54333	-31.0762
0.54361	-30.9284
0.54389	-31.0416
0.54417	-31.067
0.54444	-30.9954
0.54472	-31.2263
0.545	-31.0439
0.54528	-31.0346
0.54556	-31.0208
0.54583	-31.0277
0.54611	-31.0554
0.54639	-31.0808
0.54667	-31.067
0.54694	-31.0092
0.54722	-30.9169
0.5475	-30.8314
0.54778	-30.7829
0.54806	-30.6836
0.54833	-30.7252
0.54861	-30.7783
0.54889	-30.642
0.54917	-30.649
0.54944	-30.6975
0.54972	-30.7436
0.55	-30.6189
0.55028	-30.7021
0.55056	-30.612
0.55083	-30.7113
0.55111	-30.6236
0.55139	-30.7714
0.55167	-30.7021
0.55194	-30.6905
0.55222	-30.7483
0.5525	-31.0554
0.55278	-30.903
0.55306	-30.7182
0.55333	-30.7159
0.55361	-30.6443
0.55389	-30.6351
0.55417	-30.649
0.55444	-30.5912
0.55472	-30.5658
0.555	-30.6582
0.55528	-30.5381
[truncated: 26,801 more rows]

## Sheet: Figure 4d
Time (h)	Current Density (mA/cm2)
0.000277778	-0.01559
0.000555556	-0.01559
0.000833333	-0.01559
0.00111	-0.01559
0.00139	-0.01559
0.00167	-0.01559
0.00194	-0.01559
0.00222	-0.01336
0.0025	-0.07572
0.00278	-0.91537
0.00306	-9.16036
0.00333	-34.4387
0.00361	-34.4967
0.00389	-34.3942
0.00417	-34.2071
0.00444	-34.363
0.00472	-34.3809
0.005	-34.5301
0.00528	-34.4521
0.00556	-34.5345
0.00583	-34.4343
0.00611	-34.5033
0.00639	-34.1893
0.00667	-34.4387
0.00694	-34.4499
0.00722	-34.6392
0.0075	-34.4276
0.00778	-34.5145
0.00806	-34.5301
0.00833	-34.3185
0.00861	-34.098
0.00889	-34.5969
0.00917	-34.5011
0.00944	-34.6615
0.00972	-34.2784
0.01	-34.2071
0.01028	-34.4521
0.01056	-34.5457
0.01083	-34.1871
0.01111	-34.4566
0.01139	-34.4699
0.01167	-34.2962
0.01194	-34.4009
0.01222	-34.2539
0.0125	-34.5212
0.01278	-34.4254
0.01306	-34.3296
0.01333	-34.3385
0.01361	-34.5457
0.01389	-34.657
0.01417	-34.5613
0.01444	-34.5657
0.01472	-34.5234
0.015	-34.6437
0.01528	-34.3942
0.01556	-34.5724
0.01583	-34.1626
0.01611	-34.7016
0.01639	-34.4387
0.01667	-34.6236
0.01694	-34.6325
0.01722	-34.3942
0.0175	-34.4722
0.01778	-34.4766
0.01806	-34.6503
0.01833	-34.5791
0.01861	-34.6837
0.01889	-34.5278
0.01917	-34.6303
0.01944	-34.5813
0.01972	-34.3029
0.02	-34.6169
0.02028	-34.5167
0.02056	-34.2405
0.02083	-34.5033
0.02111	-34.6503
0.02139	-34.7416
0.02167	-34.5145
0.02194	-34.5033
0.02222	-34.5791
0.0225	-34.4343
0.02278	-34.5791
0.02306	-34.392
0.02333	-34.4499
0.02361	-34.5679
0.02389	-34.5301
0.02417	-34.4833
0.02444	-34.6191
0.02472	-34.5813
0.025	-34.784
0.02528	-34.6325
0.02556	-34.6169
0.02583	-34.4566
0.02611	-34.4922
0.02639	-34.4967
0.02667	-34.6169
0.02694	-34.5345
0.02722	-34.4588
0.0275	-34.5301
0.02778	-34.4877
0.02806	-34.5857
0.02833	-34.5367
0.02861	-34.4143
0.02889	-34.5167
0.02917	-34.6637
0.02944	-34.5924
0.02972	-34.4143
0.03	-34.5523
0.03028	-34.6191
0.03056	-34.6548
0.03083	-34.5078
0.03111	-34.3853
0.03139	-34.6704
0.03167	-34.4566
0.03194	-34.5746
0.03222	-34.6503
0.0325	-34.7416
0.03278	-34.7639
0.03306	-34.4833
0.03333	-34.5523
0.03361	-34.3764
0.03389	-34.7327
0.03417	-34.5234
0.03444	-34.2962
0.03472	-34.6882
0.035	-34.4254
0.03528	-34.4187
0.03556	-34.3675
0.03583	-34.4009
0.03611	-34.6548
0.03639	-34.49
0.03667	-34.51
0.03694	-34.2962
0.03722	-34.3497
0.0375	-34.3185
0.03778	-34.4432
0.03806	-34.4321
0.03833	-34.6815
0.03861	-34.5546
0.03889	-34.412
0.03917	-34.5412
0.03944	-34.363
0.03972	-34.6392
0.04	-34.49
0.04028	-34.5167
0.04056	-34.5657
0.04083	-34.245
0.04111	-34.3252
0.04139	-34.5724
0.04167	-34.4922
0.04194	-34.2673
0.04222	-34.6058
0.0425	-34.4499
0.04278	-34.4521
0.04306	-34.5969
0.04333	-34.5991
0.04361	-34.6125
0.04389	-34.4432
0.04417	-34.3608
0.04444	-34.2272
0.04472	-34.5991
0.045	-34.51
0.04528	-34.6258
0.04556	-34.4877
0.04583	-34.4454
0.04611	-34.2873
0.04639	-34.4387
0.04667	-34.6258
0.04694	-34.7906
0.04722	-34.4788
0.0475	-34.6036
0.04778	-34.5078
0.04806	-34.4877
0.04833	-34.4009
0.04861	-34.5857
0.04889	-34.4387
0.04917	-34.5813
0.04944	-34.4655
0.04972	-34.4343
0.05	-34.2584
0.05028	-34.5033
0.05056	-34.6882
0.05083	-34.6303
0.05111	-34.4432
0.05139	-34.5212
0.05167	-34.412
0.05194	-34.5412
0.05222	-34.2962
0.0525	-34.3252
0.05278	-34.4766
0.05306	-34.5523
0.05333	-34.4499
0.05361	-34.3608
0.05389	-34.6169
0.05417	-34.3051
0.05444	-34.3341
0.05472	-34.559
0.055	-34.5813
0.05528	-34.4633
0.05556	-34.3875
0.05583	-34.4076
0.05611	-34.4321
0.05639	-34.5991
0.05667	-34.3563
0.05694	-34.4833
0.05722	-34.5791
0.0575	-34.4655
0.05778	-34.6637
0.05806	-34.4566
0.05833	-34.3385
0.05861	-34.4633
0.05889	-34.4209
0.05917	-34.245
0.05944	-34.4967
0.05972	-34.3742
0.06	-34.4432
0.06028	-34.3029
0.06056	-34.5234
0.06083	-34.4655
0.06111	-34.3497
0.06139	-34.4321
0.06167	-34.5301
0.06194	-34.3497
0.06222	-34.3697
0.0625	-34.3675
0.06278	-34.637
0.06306	-34.7261
0.06333	-34.4209
0.06361	-34.5746
0.06389	-34.4521
0.06417	-34.4633
0.06444	-34.7216
0.06472	-34.4499
0.065	-34.4499
0.06528	-34.4254
0.06556	-34.4076
0.06583	-34.4209
0.06611	-34.51
0.06639	-34.5523
0.06667	-34.412
0.06694	-34.4967
0.06722	-34.5278
0.0675	-34.5412
0.06778	-34.6191
0.06806	-34.4387
0.06833	-34.4432
0.06861	-34.49
0.06889	-34.5033
0.06917	-34.2717
0.06944	-34.5278
0.06972	-34.5457
0.07	-34.4633
0.07028	-34.216
0.07056	-34.4143
0.07083	-34.6191
0.07111	-34.4588
0.07139	-34.4967
0.07167	-34.4588
0.07194	-34.4499
0.07222	-34.4699
0.0725	-34.5301
0.07278	-34.5278
0.07306	-34.4722
0.07333	-34.4655
0.07361	-34.5813
0.07389	-34.3497
0.07417	-34.4387
0.07444	-34.3363
0.07472	-34.4053
0.075	-34.4722
0.07528	-34.4454
0.07556	-34.3987
0.07583	-34.5212
0.07611	-34.49
0.07639	-34.3742
0.07667	-34.6036
0.07694	-34.4766
0.07722	-34.2383
0.0775	-34.5924
0.07778	-34.2784
0.07806	-34.4499
0.07833	-34.6392
0.07861	-34.4922
0.07889	-34.4009
0.07917	-34.6102
0.07944	-34.5813
0.07972	-34.3764
0.08	-34.559
0.08028	-34.4254
0.08056	-34.4387
0.08083	-34.6036
0.08111	-34.7216
0.08139	-34.5613
0.08167	-34.4143
0.08194	-34.3118
0.08222	-34.7194
0.0825	-34.6169
0.08278	-34.6169
0.08306	-34.6058
0.08333	-34.5011
0.08361	-34.4343
0.08389	-34.5969
0.08417	-34.5145
0.08444	-34.4588
0.08472	-34.6102
0.085	-34.5278
0.08528	-34.4321
0.08556	-34.5679
0.08583	-34.4499
0.08611	-34.4788
0.08639	-34.2873
0.08667	-34.5033
0.08694	-34.2272
0.08722	-34.5523
0.0875	-34.2606
0.08778	-34.3296
0.08806	-34.2918
0.08833	-34.3051
0.08861	-34.5011
0.08889	-34.3853
0.08917	-34.7862
0.08944	-34.3675
0.08972	-34.2739
0.09	-34.2227
0.09028	-34.4187
0.09056	-34.5234
0.09083	-34.7394
0.09111	-34.4387
0.09139	-34.3697
0.09167	-34.4788
0.09194	-34.6058
0.09222	-34.3163
0.0925	-34.3363
0.09278	-34.5345
0.09306	-34.4722
0.09333	-34.588
0.09361	-34.2873
0.09389	-34.3987
0.09417	-34.3341
0.09444	-34.5412
0.09472	-34.4432
0.095	-34.5167
0.09528	-34.2918
0.09556	-34.5301
0.09583	-34.4254
0.09611	-34.4387
0.09639	-34.4432
0.09667	-34.49
0.09694	-34.5212
0.09722	-34.5991
0.0975	-34.4187
0.09778	-34.4699
0.09806	-34.2472
0.09833	-34.4566
0.09861	-34.4967
0.09889	-34.5813
0.09917	-34.5546
0.09944	-34.6837
0.09972	-34.5613
0.1	-34.6102
0.10028	-34.6325
0.10056	-34.4588
0.10083	-34.6748
0.10111	-34.5813
0.10139	-34.3764
0.10167	-34.7595
0.10194	-34.5613
0.10222	-34.4076
0.1025	-34.3096
0.10278	-34.4766
0.10306	-34.3118
0.10333	-34.6258
0.10361	-34.4967
0.10389	-34.5412
0.10417	-34.5033
0.10444	-34.3563
0.10472	-34.4588
0.105	-34.4877
0.10528	-34.3675
0.10556	-34.5613
0.10583	-34.4187
0.10611	-34.5523
0.10639	-34.4432
0.10667	-34.2851
0.10694	-34.6837
0.10722	-34.4922
0.1075	-34.5033
0.10778	-34.4209
0.10806	-34.3809
0.10833	-34.5167
0.10861	-34.4877
0.10889	-34.5078
0.10917	-34.3563
0.10944	-34.5991
0.10972	-34.3229
0.11	-34.5033
0.11028	-34.6125
0.11056	-34.5033
0.11083	-34.3118
0.11111	-34.265
0.11139	-34.6236
0.11167	-34.4209
0.11194	-34.4566
0.11222	-34.5657
0.1125	-34.3764
0.11278	-34.4187
0.11306	-34.4076
0.11333	-34.5924
0.11361	-34.5791
0.11389	-34.3987
0.11417	-34.3764
0.11444	-34.3341
0.11472	-34.3563
0.115	-34.3163
0.11528	-34.5167
0.11556	-34.6392
0.11583	-34.4655
0.11611	-34.637
0.11639	-34.6459
0.11667	-34.4343
0.11694	-34.5724
0.11722	-34.2984
0.1175	-34.6459
0.11778	-34.5278
0.11806	-34.4833
0.11833	-34.3118
0.11861	-34.5679
0.11889	-34.6615
0.11917	-34.5991
0.11944	-34.5791
0.11972	-34.6882
0.12	-34.5011
0.12028	-34.3474
0.12056	-34.4076
0.12083	-34.343
0.12111	-34.3029
0.12139	-34.51
0.12167	-34.5791
0.12194	-34.4187
0.12222	-34.4499
0.1225	-34.6971
0.12278	-34.363
0.12306	-34.5412
0.12333	-34.2584
0.12361	-34.5033
0.12389	-34.4877
0.12417	-34.3697
0.12444	-34.4788
0.12472	-34.4877
0.125	-34.7283
0.12528	-34.3675
0.12556	-34.4699
0.12583	-34.4343
0.12611	-34.7261
0.12639	-34.4655
0.12667	-34.6392
0.12694	-34.392
0.12722	-34.4967
0.1275	-34.5813
0.12778	-34.3875
0.12806	-34.2717
0.12833	-34.4833
0.12861	-34.5167
0.12889	-34.3363
0.12917	-34.6236
0.12944	-34.3163
0.12972	-34.4343
0.13	-34.5345
0.13028	-34.6102
0.13056	-34.4766
0.13083	-34.3764
0.13111	-34.3853
0.13139	-34.4566
0.13167	-34.2338
0.13194	-34.5857
0.13222	-34.5991
0.1325	-34.363
0.13278	-34.4699
0.13306	-34.3341
0.13333	-34.559
0.13361	-34.588
0.13389	-34.6748
0.13417	-34.6303
0.13444	-34.49
0.13472	-34.4633
0.135	-34.4766
0.13528	-34.4387
0.13556	-34.6704
0.13583	-34.392
0.13611	-34.6904
0.13639	-34.245
0.13667	-34.4454
0.13694	-34.5724
0.13722	-34.3541
0.1375	-34.4722
0.13778	-34.5234
0.13806	-34.4209
0.13833	-34.637
0.13861	-34.6815
0.13889	-34.6548
0.13917	-34.3942
0.13944	-34.4699
0.13972	-34.4321
0.14	-34.6437
0.14028	-34.4387
0.14056	-34.3697
0.14083	-34.3942
0.14111	-34.4521
0.14139	-34.5657
0.14167	-34.4699
0.14194	-34.6771
0.14222	-34.5412
0.1425	-34.6102
0.14278	-34.5167
0.14306	-34.3252
0.14333	-34.4922
0.14361	-34.5033
0.14389	-34.5345
0.14417	-34.3942
0.14444	-34.4009
0.14472	-34.6058
0.145	-34.5991
0.14528	-34.4454
0.14556	-34.3608
0.14583	-34.4967
0.14611	-34.5679
0.14639	-34.4588
0.14667	-34.1871
0.14694	-34.5679
0.14722	-34.5969
0.1475	-34.5457
0.14778	-34.6392
0.14806	-34.3987
0.14833	-34.4922
0.14861	-34.4187
0.14889	-34.4566
0.14917	-34.4053
0.14944	-34.5167
0.14972	-34.4967
0.15	-34.2962
0.15028	-34.2606
0.15056	-34.4833
0.15083	-34.4076
0.15111	-34.5813
0.15139	-34.5457
0.15167	-34.6548
0.15194	-34.5457
0.15222	-34.2962
0.1525	-34.3942
0.15278	-34.4187
0.15306	-34.5301
0.15333	-34.5412
0.15361	-34.4922
0.15389	-34.4788
0.15417	-34.4833
0.15444	-34.7149
0.15472	-34.4254
0.155	-34.4566
0.15528	-34.3809
0.15556	-34.49
0.15583	-34.3385
0.15611	-34.637
0.15639	-34.3764
0.15667	-34.6236
0.15694	-34.5033
0.15722	-34.5167
0.1575	-34.392
0.15778	-34.2517
0.15806	-34.4833
0.15833	-34.5078
0.15861	-34.5857
0.15889	-34.4521
0.15917	-34.3229
0.15944	-34.49
0.15972	-34.5367
0.16	-34.5523
0.16028	-34.5924
0.16056	-34.4788
0.16083	-34.5724
0.16111	-34.706
0.16139	-34.392
0.16167	-34.4521
0.16194	-34.6191
0.16222	-34.1826
0.1625	-34.4922
0.16278	-34.4276
0.16306	-34.4566
0.16333	-34.5813
0.16361	-34.6681
0.16389	-34.51
0.16417	-34.3942
0.16444	-34.5657
0.16472	-34.2405
0.165	-34.6125
0.16528	-34.4432
0.16556	-34.6191
0.16583	-34.5613
0.16611	-34.7728
0.16639	-34.5145
0.16667	-34.5345
0.16694	-34.4254
0.16722	-34.3764
0.1675	-34.3875
0.16778	-34.3764
0.16806	-34.6392
0.16833	-34.4387
0.16861	-34.5278
0.16889	-34.5479
0.16917	-34.5546
0.16944	-34.3363
0.16972	-34.7706
0.17	-34.343
0.17028	-34.5033
0.17056	-34.5746
0.17083	-34.6882
0.17111	-34.5145
0.17139	-34.5011
0.17167	-34.3809
0.17194	-34.4276
0.17222	-34.5301
0.1725	-34.5412
0.17278	-34.4209
0.17306	-34.098
0.17333	-34.5078
0.17361	-34.3185
0.17389	-34.4276
0.17417	-34.51
0.17444	-34.6236
0.17472	-34.6815
0.175	-34.7795
0.17528	-34.6392
0.17556	-34.4833
0.17583	-34.5033
0.17611	-34.5278
0.17639	-34.3385
0.17667	-34.5924
0.17694	-34.4967
0.17722	-34.4209
0.1775	-34.5613
0.17778	-34.5969
0.17806	-34.4766
0.17833	-34.5857
0.17861	-34.4076
0.17889	-34.5969
0.17917	-34.3853
0.17944	-34.3541
0.17972	-34.6459
0.18	-34.392
0.18028	-34.7283
0.18056	-34.784
0.18083	-34.2539
0.18111	-34.4076
0.18139	-34.2584
0.18167	-34.6459
0.18194	-34.4387
0.18222	-34.5033
0.1825	-34.4143
0.18278	-34.3942
0.18306	-34.6258
0.18333	-34.5234
0.18361	-34.7728
0.18389	-34.2405
0.18417	-34.4521
0.18444	-34.4788
0.18472	-34.2517
0.185	-34.3497
0.18528	-34.2739
0.18556	-34.5234
0.18583	-34.4321
0.18611	-34.5657
0.18639	-34.4633
0.18667	-34.5546
0.18694	-34.6949
0.18722	-34.5301
0.1875	-34.5457
0.18778	-34.6236
0.18806	-34.4009
0.18833	-34.2338
0.18861	-34.5791
0.18889	-34.4521
0.18917	-34.4722
0.18944	-34.4833
0.18972	-34.5167
0.19	-34.3296
0.19028	-34.5791
0.19056	-34.7906
0.19083	-34.392
0.19111	-34.5033
0.19139	-34.5857
0.19167	-34.3809
0.19194	-34.5546
0.19222	-34.5367
0.1925	-34.4432
0.19278	-34.6615
0.19306	-34.5412
0.19333	-34.4187
0.19361	-34.4432
0.19389	-34.4766
0.19417	-34.4566
0.19444	-34.7416
0.19472	-34.4432
0.195	-34.2383
0.19528	-34.3853
0.19556	-34.5367
0.19583	-34.4877
0.19611	-34.2984
0.19639	-34.5301
0.19667	-34.5412
0.19694	-34.5546
0.19722	-34.7416
0.1975	-34.5523
0.19778	-34.3363
0.19806	-34.5301
0.19833	-34.637
0.19861	-34.6258
0.19889	-34.6748
0.19917	-34.5301
0.19944	-34.7929
0.19972	-34.4788
0.2	-34.3987
0.20028	-34.588
0.20056	-34.4143
0.20083	-34.5345
0.20111	-34.559
0.20139	-34.4877
0.20167	-34.5033
0.20194	-34.6125
0.20222	-34.3385
0.2025	-34.4432
0.20278	-34.5167
0.20306	-34.5679
0.20333	-34.4922
0.20361	-34.6437
0.20389	-34.559
0.20417	-34.5479
0.20444	-34.265
0.20472	-34.49
0.205	-34.6503
0.20528	-34.5167
0.20556	-34.5345
0.20583	-34.4499
0.20611	-34.4209
0.20639	-34.5857
0.20667	-34.4788
0.20694	-34.5479
0.20722	-34.2851
0.2075	-34.3363
0.20778	-34.6459
0.20806	-34.4833
0.20833	-34.5167
0.20861	-34.824
0.20889	-34.3697
0.20917	-34.4521
0.20944	-34.3296
0.20972	-34.2472
0.21	-34.51
0.21028	-34.7461
0.21056	-34.7506
0.21083	-34.4321
0.21111	-34.4254
0.21139	-34.5746
0.21167	-34.5011
0.21194	-34.4722
0.21222	-34.5613
0.2125	-34.5479
0.21278	-34.7216
0.21306	-34.3185
0.21333	-34.4566
0.21361	-34.3742
0.21389	-34.657
0.21417	-34.5991
0.21444	-34.49
0.21472	-34.5078
0.215	-34.5479
0.21528	-34.4499
0.21556	-34.4588
0.21583	-34.6837
0.21611	-34.4655
0.21639	-34.5457
0.21667	-34.4343
0.21694	-34.3563
0.21722	-34.4321
0.2175	-34.6125
0.21778	-34.4053
0.21806	-34.412
0.21833	-34.3853
0.21861	-34.5657
0.21889	-34.2784
0.21917	-34.4588
0.21944	-34.706
0.21972	-34.4833
0.22	-34.7506
0.22028	-34.5679
0.22056	-34.4009
0.22083	-34.5857
0.22111	-34.6548
0.22139	-34.5479
0.22167	-34.5345
0.22194	-34.3675
0.22222	-34.3252
0.2225	-34.392
0.22278	-34.6637
0.22306	-34.6459
0.22333	-34.3764
0.22361	-34.5724
0.22389	-34.3809
0.22417	-34.3942
0.22444	-34.5278
0.22472	-34.657
0.225	-34.5167
0.22528	-34.5523
0.22556	-34.5033
0.22583	-34.5746
0.22611	-34.5791
0.22639	-34.4276
0.22667	-34.637
0.22694	-34.4877
0.22722	-34.4722
0.2275	-34.4143
0.22778	-34.2472
0.22806	-34.3474
0.22833	-34.6637
0.22861	-34.6437
0.22889	-34.824
0.22917	-34.2027
0.22944	-34.4788
0.22972	-34.7149
0.23	-34.4833
0.23028	-34.7082
0.23056	-34.2294
0.23083	-34.3185
0.23111	-34.5991
0.23139	-34.4276
0.23167	-34.5523
0.23194	-34.4588
0.23222	-34.5011
0.2325	-34.4454
0.23278	-34.6748
0.23306	-34.2584
0.23333	-34.4321
0.23361	-34.6169
0.23389	-34.412
0.23417	-34.559
0.23444	-34.4633
0.23472	-34.657
0.235	-34.4521
0.23528	-34.412
0.23556	-34.588
0.23583	-34.4276
0.23611	-34.4276
0.23639	-34.6392
0.23667	-34.4209
0.23694	-34.6503
0.23722	-34.5278
0.2375	-34.51
0.23778	-34.4432
0.23806	-34.4967
0.23833	-34.4209
0.23861	-34.5924
0.23889	-34.3363
0.23917	-34.4655
0.23944	-34.3697
0.23972	-34.3675
0.24	-34.3474
0.24028	-34.3385
0.24056	-34.343
0.24083	-34.7194
0.24111	-34.4699
0.24139	-34.4454
0.24167	-34.4633
0.24194	-34.3608
0.24222	-34.4343
0.2425	-34.6236
0.24278	-34.4009
0.24306	-34.4922
0.24333	-34.5657
0.24361	-34.5613
0.24389	-34.4387
0.24417	-34.5457
0.24444	-34.5791
0.24472	-34.6236
0.245	-34.2984
0.24528	-34.4321
0.24556	-34.412
0.24583	-34.4387
0.24611	-34.4009
0.24639	-34.4588
0.24667	-34.637
0.24694	-34.6392
0.24722	-34.5457
0.2475	-34.6503
0.24778	-34.4143
0.24806	-34.4833
0.24833	-34.706
0.24861	-34.5457
0.24889	-34.51
0.24917	-34.5212
0.24944	-34.4833
0.24972	-34.4454
0.25	-34.4499
0.25028	-34.245
0.25056	-34.4655
0.25083	-34.5278
0.25111	-34.4588
0.25139	-34.5033
0.25167	-34.5724
0.25194	-34.7283
0.25222	-34.5679
0.2525	-34.3742
0.25278	-34.5724
0.25306	-34.4499
0.25333	-34.5679
0.25361	-34.5011
0.25389	-34.2472
0.25417	-34.6392
0.25444	-34.5457
0.25472	-34.412
0.255	-34.5523
0.25528	-34.5234
0.25556	-34.4387
0.25583	-34.6169
0.25611	-34.5457
0.25639	-34.5969
0.25667	-34.4877
0.25694	-34.392
0.25722	-34.4009
0.2575	-34.3497
0.25778	-34.706
0.25806	-34.5367
0.25833	-34.3987
0.25861	-34.5078
0.25889	-34.2405
0.25917	-34.559
0.25944	-34.5412
0.25972	-34.4343
0.26	-34.4254
0.26028	-34.51
0.26056	-34.3875
0.26083	-34.5546
0.26111	-34.5011
0.26139	-34.5924
0.26167	-34.6503
0.26194	-34.3474
0.26222	-34.6904
0.2625	-34.5679
0.26278	-34.4499
0.26306	-34.4053
0.26333	-34.657
0.26361	-34.5613
0.26389	-34.5857
0.26417	-34.4699
0.26444	-34.5212
0.26472	-34.5412
0.265	-34.5078
0.26528	-34.4521
0.26556	-34.4432
0.26583	-34.706
0.26611	-34.6615
0.26639	-34.6615
0.26667	-34.2739
0.26694	-34.5145
0.26722	-34.5679
0.2675	-34.3608
0.26778	-34.5657
0.26806	-34.5212
0.26833	-34.4209
0.26861	-34.3563
0.26889	-34.3341
0.26917	-34.3697
0.26944	-34.5457
0.26972	-34.5746
0.27	-34.5412
0.27028	-34.4321
0.27056	-34.4699
0.27083	-34.4499
0.27111	-34.4254
0.27139	-34.5033
0.27167	-34.7016
0.27194	-34.3051
0.27222	-34.5033
0.2725	-34.5345
0.27278	-34.4588
0.27306	-34.5345
0.27333	-34.5145
0.27361	-34.5746
0.27389	-34.3942
0.27417	-34.5457
0.27444	-34.2806
0.27472	-34.4967
0.275	-34.784
0.27528	-34.3051
0.27556	-34.5167
0.27583	-34.5345
0.27611	-34.6837
0.27639	-34.2918
0.27667	-34.4922
0.27694	-34.4766
0.27722	-34.5078
0.2775	-34.2962
0.27778	-34.4722
0.27806	-34.4788
0.27833	-34.5412
0.27861	-34.4454
0.27889	-34.5011
0.27917	-34.4009
0.27944	-34.5078
0.27972	-34.6036
0.28	-34.5746
0.28028	-34.5033
0.28056	-34.4187
0.28083	-34.6258
0.28111	-34.5301
0.28139	-34.5412
0.28167	-34.6303
0.28194	-34.4521
0.28222	-34.5746
0.2825	-34.4566
0.28278	-34.3675
0.28306	-34.3029
0.28333	-34.5278
0.28361	-34.6748
0.28389	-34.6036
0.28417	-34.5991
0.28444	-34.6615
0.28472	-34.4454
0.285	-34.784
0.28528	-34.6236
0.28556	-34.5011
0.28583	-34.6102
0.28611	-34.6704
0.28639	-34.5033
0.28667	-34.4922
0.28694	-34.5145
0.28722	-34.4009
0.2875	-34.3118
0.28778	-34.5145
0.28806	-34.5857
0.28833	-34.4521
0.28861	-34.3563
0.28889	-34.5367
0.28917	-34.5234
0.28944	-34.5657
0.28972	-34.6392
0.29	-34.6303
0.29028	-34.5746
0.29056	-34.3942
0.29083	-34.6437
0.29111	-34.5078
0.29139	-34.3497
0.29167	-34.412
0.29194	-34.6637
0.29222	-34.51
0.2925	-34.4053
0.29278	-34.4209
0.29306	-34.5746
0.29333	-34.4833
0.29361	-34.3474
0.29389	-34.6236
0.29417	-34.3229
0.29444	-34.7216
0.29472	-34.5991
0.295	-34.6615
0.29528	-34.363
0.29556	-34.7795
0.29583	-34.4343
0.29611	-34.5078
0.29639	-34.3163
0.29667	-34.5546
0.29694	-34.6303
0.29722	-34.3608
0.2975	-34.4877
0.29778	-34.5724
0.29806	-34.3363
0.29833	-34.6058
0.29861	-34.5924
0.29889	-34.5457
0.29917	-34.4833
0.29944	-34.2851
0.29972	-34.4699
0.3	-34.5924
0.30028	-34.5924
0.30056	-34.5969
0.30083	-34.5234
0.30111	-34.637
0.30139	-34.4454
0.30167	-34.5857
0.30194	-34.4655
0.30222	-34.3697
0.3025	-34.265
0.30278	-34.559
0.30306	-34.4053
0.30333	-34.7194
0.30361	-34.559
0.30389	-34.4566
0.30417	-34.4254
0.30444	-34.5523
0.30472	-34.5546
0.305	-34.4588
0.30528	-34.7327
0.30556	-34.4967
0.30583	-34.6459
0.30611	-34.4699
0.30639	-34.6548
0.30667	-34.5679
0.30694	-34.4967
0.30722	-34.6325
0.3075	-34.4454
0.30778	-34.4321
0.30806	-34.5679
0.30833	-34.6459
0.30861	-34.392
0.30889	-34.3563
0.30917	-34.4254
0.30944	-34.5033
0.30972	-34.4254
0.31	-34.5679
0.31028	-34.5479
0.31056	-34.5657
0.31083	-34.4833
0.31111	-34.4588
0.31139	-34.4187
0.31167	-34.559
0.31194	-34.5969
0.31222	-34.735
0.3125	-34.5011
0.31278	-34.5278
0.31306	-34.6102
0.31333	-34.3987
0.31361	-34.5457
0.31389	-34.412
0.31417	-34.6325
0.31444	-34.6437
0.31472	-34.3809
0.315	-34.5145
0.31528	-34.6503
0.31556	-34.4566
0.31583	-34.4766
0.31611	-34.5167
0.31639	-34.5924
0.31667	-34.7261
0.31694	-34.6236
0.31722	-34.588
0.3175	-34.8018
0.31778	-34.412
0.31806	-34.657
0.31833	-34.5212
0.31861	-34.245
0.31889	-34.4833
0.31917	-34.6325
0.31944	-34.5479
0.31972	-34.4321
0.32	-34.6704
0.32028	-34.3942
0.32056	-34.5367
0.32083	-34.2784
0.32111	-34.4187
0.32139	-34.5145
0.32167	-34.637
0.32194	-34.5412
0.32222	-34.4432
0.3225	-34.5479
0.32278	-34.5367
0.32306	-34.5479
0.32333	-34.7506
0.32361	-34.7016
0.32389	-34.4321
0.32417	-34.51
0.32444	-34.4877
0.32472	-34.5523
0.325	-34.4499
0.32528	-34.2405
0.32556	-34.6125
0.32583	-34.5212
0.32611	-34.3385
0.32639	-34.5679
0.32667	-34.4766
0.32694	-34.6548
0.32722	-34.6125
0.3275	-34.3987
0.32778	-34.7127
0.32806	-34.4722
0.32833	-34.7194
0.32861	-34.5345
0.32889	-34.412
0.32917	-34.5278
0.32944	-34.5523
0.32972	-34.4566
0.33	-34.7795
0.33028	-34.5857
0.33056	-34.5991
0.33083	-34.6258
0.33111	-34.3809
0.33139	-34.5813
0.33167	-34.5011
0.33194	-34.4699
0.33222	-34.6704
0.3325	-34.49
0.33278	-34.6102
0.33306	-34.5924
0.33333	-34.4076
0.33361	-34.5301
0.33389	-34.3541
0.33417	-34.4053
0.33444	-34.5212
0.33472	-34.6815
0.335	-34.6503
0.33528	-34.4967
0.33556	-34.5278
0.33583	-34.4922
0.33611	-34.4321
0.33639	-34.5278
0.33667	-34.6704
0.33694	-34.2784
0.33722	-34.5412
0.3375	-34.4967
0.33778	-34.5924
0.33806	-34.5724
0.33833	-34.4633
0.33861	-34.363
0.33889	-34.5078
0.33917	-34.2272
0.33944	-34.4254
0.33972	-34.5479
0.34	-34.4588
0.34028	-34.5523
0.34056	-34.6058
0.34083	-34.4566
0.34111	-34.6392
0.34139	-34.5546
0.34167	-34.5969
0.34194	-34.5011
0.34222	-34.5278
0.3425	-34.3742
0.34278	-34.3608
0.34306	-34.3474
0.34333	-34.49
0.34361	-34.8018
0.34389	-34.559
0.34417	-34.6125
0.34444	-34.7082
0.34472	-34.4521
0.345	-34.7416
0.34528	-34.7706
0.34556	-34.5791
0.34583	-34.6036
0.34611	-34.6615
0.34639	-34.5613
0.34667	-34.4833
0.34694	-34.5746
0.34722	-34.4788
0.3475	-34.5523
0.34778	-34.5078
0.34806	-34.4321
0.34833	-34.5657
0.34861	-34.4699
0.34889	-34.412
0.34917	-34.5078
0.34944	-34.637
0.34972	-34.3853
0.35	-34.5479
0.35028	-34.6637
0.35056	-34.5212
0.35083	-34.3764
0.35111	-34.2405
0.35139	-34.5857
0.35167	-34.4143
0.35194	-34.5078
0.35222	-34.3029
0.3525	-34.4321
0.35278	-34.5367
0.35306	-34.3563
0.35333	-34.5011
0.35361	-34.3229
0.35389	-34.3809
0.35417	-34.4788
0.35444	-34.51
0.35472	-34.6236
0.355	-34.4387
0.35528	-34.4432
0.35556	-34.4499
0.35583	-34.5367
0.35611	-34.5991
0.35639	-34.4922
0.35667	-34.4877
0.35694	-34.5523
0.35722	-34.588
0.3575	-34.4566
0.35778	-34.7194
0.35806	-34.4788
0.35833	-34.4009
0.35861	-34.5234
0.35889	-34.5479
0.35917	-34.2472
0.35944	-34.3942
0.35972	-34.4722
0.36	-34.588
0.36028	-34.4588
0.36056	-34.4833
0.36083	-34.5167
0.36111	-34.5033
0.36139	-34.3875
0.36167	-34.5301
0.36194	-34.6971
0.36222	-34.343
0.3625	-34.6815
0.36278	-34.6036
0.36306	-34.6258
0.36333	-34.5457
0.36361	-34.4454
0.36389	-34.6437
0.36417	-34.4254
0.36444	-34.5657
0.36472	-34.5011
0.365	-34.706
0.36528	-34.5613
0.36556	-34.4521
0.36583	-34.5412
0.36611	-34.7127
0.36639	-34.4521
0.36667	-34.4566
0.36694	-34.7016
0.36722	-34.5791
0.3675	-34.4387
0.36778	-34.4967
0.36806	-34.6169
0.36833	-34.5301
0.36861	-34.7082
0.36889	-34.5145
0.36917	-34.657
0.36944	-34.2984
0.36972	-34.4343
0.37	-34.49
0.37028	-34.6169
0.37056	-34.3875
0.37083	-34.6637
0.37111	-34.7506
0.37139	-34.5991
0.37167	-34.3875
0.37194	-34.4566
0.37222	-34.4566
0.3725	-34.6169
0.37278	-34.5746
0.37306	-34.3229
0.37333	-34.5078
0.37361	-34.4922
0.37389	-34.7773
0.37417	-34.3296
0.37444	-34.5613
0.37472	-34.4276
0.375	-34.6125
0.37528	-34.4143
0.37556	-34.5345
0.37583	-34.6637
0.37611	-34.3474
0.37639	-34.5724
0.37667	-34.3764
0.37694	-34.4566
0.37722	-34.5724
0.3775	-34.4967
0.37778	-34.4566
0.37806	-34.637
0.37833	-34.5345
0.37861	-34.4521
0.37889	-34.4967
0.37917	-34.5145
0.37944	-34.5367
0.37972	-34.4833
0.38	-34.4788
0.38028	-34.6681
0.38056	-34.6637
0.38083	-34.3608
0.38111	-34.5724
0.38139	-34.3474
0.38167	-34.4276
0.38194	-34.5145
0.38222	-34.4922
0.3825	-34.6681
0.38278	-34.4254
0.38306	-34.5969
0.38333	-34.5479
0.38361	-34.4833
0.38389	-34.3675
0.38417	-34.5145
0.38444	-34.6236
0.38472	-34.3252
0.385	-34.5033
0.38528	-34.8441
0.38556	-34.6303
0.38583	-34.5746
0.38611	-34.3675
0.38639	-34.6258
0.38667	-34.5791
0.38694	-34.5234
0.38722	-34.6704
0.3875	-34.5724
0.38778	-34.4922
0.38806	-34.4076
0.38833	-34.7261
0.38861	-34.5991
0.38889	-34.5813
0.38917	-34.5613
0.38944	-34.5078
0.38972	-34.6102
0.39	-34.4655
0.39028	-34.6325
0.39056	-34.5523
0.39083	-34.4833
0.39111	-34.5345
0.39139	-34.5145
0.39167	-34.3742
0.39194	-34.4276
0.39222	-34.2539
0.3925	-34.4276
0.39278	-34.4521
0.39306	-34.4387
0.39333	-34.5679
0.39361	-34.3563
0.39389	-34.3474
0.39417	-34.6548
0.39444	-34.2784
0.39472	-34.5301
0.395	-34.4209
0.39528	-34.4922
0.39556	-34.2851
0.39583	-34.3942
0.39611	-34.7461
0.39639	-34.7572
0.39667	-34.5234
0.39694	-34.4633
0.39722	-34.4922
0.3975	-34.6169
0.39778	-34.5657
0.39806	-34.7149
0.39833	-34.3987
0.39861	-34.5345
0.39889	-34.5011
0.39917	-34.588
0.39944	-34.4922
0.39972	-34.5457
0.4	-34.882
0.40028	-34.5412
0.40056	-34.4588
0.40083	-34.3608
0.40111	-34.5991
0.40139	-34.5212
0.40167	-34.5078
0.40194	-34.3875
0.40222	-34.3296
0.4025	-34.5791
0.40278	-34.5412
0.40306	-34.5746
0.40333	-34.5924
0.40361	-34.3608
0.40389	-34.2806
0.40417	-34.51
0.40444	-34.51
0.40472	-34.4187
0.405	-34.5301
0.40528	-34.3675
0.40556	-34.4143
0.40583	-34.5145
0.40611	-34.6681
0.40639	-34.5167
0.40667	-34.6637
0.40694	-34.6815
0.40722	-34.6681
0.4075	-34.6949
0.40778	-34.559
0.40806	-34.4833
0.40833	-34.4209
0.40861	-34.4566
0.40889	-34.5523
0.40917	-34.4053
0.40944	-34.2472
0.40972	-34.5791
0.41	-34.7082
0.41028	-34.5924
0.41056	-34.363
0.41083	-34.5345
0.41111	-34.5791
0.41139	-34.588
0.41167	-34.6036
0.41194	-34.5301
0.41222	-34.5724
0.4125	-34.4454
0.41278	-34.4967
0.41306	-34.4967
0.41333	-34.5367
0.41361	-34.5857
0.41389	-34.4521
0.41417	-34.5969
0.41444	-34.2806
0.41472	-34.5924
0.415	-34.5546
0.41528	-34.657
0.41556	-34.4833
0.41583	-34.735
0.41611	-34.5167
0.41639	-34.5857
0.41667	-34.4967
0.41694	-34.588
0.41722	-34.4009
0.4175	-34.4187
0.41778	-34.3875
0.41806	-34.4922
0.41833	-34.5234
0.41861	-34.5546
0.41889	-34.5367
0.41917	-34.4076
0.41944	-34.5479
0.41972	-34.5033
0.42	-34.5457
0.42028	-34.5791
0.42056	-34.6503
0.42083	-34.4343
0.42111	-34.49
0.42139	-34.5613
0.42167	-34.6058
0.42194	-34.392
0.42222	-34.5724
0.4225	-34.4833
0.42278	-34.6125
0.42306	-34.4877
0.42333	-34.5746
0.42361	-34.3163
0.42389	-34.5278
0.42417	-34.4788
0.42444	-34.6548
0.42472	-34.7283
0.425	-34.4766
0.42528	-34.5857
0.42556	-34.5479
0.42583	-34.657
0.42611	-34.4588
0.42639	-34.4922
0.42667	-34.51
0.42694	-34.8664
0.42722	-34.3363
0.4275	-34.5924
0.42778	-34.5546
0.42806	-34.4922
0.42833	-34.5011
0.42861	-34.5345
0.42889	-34.3252
0.42917	-34.4276
0.42944	-34.7572
0.42972	-34.3051
0.43	-34.4833
0.43028	-34.5546
0.43056	-34.4209
0.43083	-34.5546
0.43111	-34.7149
0.43139	-34.2205
0.43167	-34.4566
0.43194	-34.6325
0.43222	-34.6036
0.4325	-34.4566
0.43278	-34.6748
0.43306	-34.6169
0.43333	-34.3497
0.43361	-34.4766
0.43389	-34.637
0.43417	-34.4833
0.43444	-34.6815
0.43472	-34.5367
0.435	-34.5746
0.43528	-34.3096
0.43556	-34.5924
0.43583	-34.4521
0.43611	-34.4877
0.43639	-34.4454
0.43667	-34.4499
0.43694	-34.5857
0.43722	-34.245
0.4375	-34.49
0.43778	-34.3096
0.43806	-34.5033
0.43833	-34.4209
0.43861	-34.4009
0.43889	-34.6615
0.43917	-34.6949
0.43944	-34.5212
0.43972	-34.6236
0.44	-34.5345
0.44028	-34.6102
0.44056	-34.5746
0.44083	-34.4922
0.44111	-34.4254
0.44139	-34.5145
0.44167	-34.3697
0.44194	-34.4655
0.44222	-34.4053
0.4425	-34.5523
0.44278	-34.5167
0.44306	-34.4321
0.44333	-34.4387
0.44361	-34.4432
0.44389	-34.6392
0.44417	-34.5412
0.44444	-34.559
0.44472	-34.5657
0.445	-34.6258
0.44528	-34.5167
0.44556	-34.3809
0.44583	-34.5301
0.44611	-34.3809
0.44639	-34.5746
0.44667	-34.5546
0.44694	-34.5145
0.44722	-34.5078
0.4475	-34.6258
0.44778	-34.5924
0.44806	-34.559
0.44833	-34.5145
0.44861	-34.735
0.44889	-34.4143
0.44917	-34.5546
0.44944	-34.3875
0.44972	-34.5546
0.45	-34.5657
0.45028	-34.4566
0.45056	-34.343
0.45083	-34.5078
0.45111	-34.5212
0.45139	-34.5679
0.45167	-34.4788
0.45194	-34.6459
0.45222	-34.7016
0.4525	-34.6503
0.45278	-34.4053
0.45306	-34.8998
0.45333	-34.5011
0.45361	-34.5301
0.45389	-34.4833
0.45417	-34.6169
0.45444	-34.5813
0.45472	-34.5991
0.455	-34.7149
0.45528	-34.4276
0.45556	-34.4387
0.45583	-34.5345
0.45611	-34.5078
0.45639	-34.4722
0.45667	-34.363
0.45694	-34.3809
0.45722	-34.6949
0.4575	-34.5167
0.45778	-34.6058
0.45806	-34.6169
0.45833	-34.4209
0.45861	-34.6036
0.45889	-34.4521
0.45917	-34.4454
0.45944	-34.637
0.45972	-34.4655
0.46	-34.5145
0.46028	-34.5412
0.46056	-34.4521
0.46083	-34.5345
0.46111	-34.6258
0.46139	-34.5301
0.46167	-34.4454
0.46194	-34.412
0.46222	-34.5011
0.4625	-34.6191
0.46278	-34.5212
0.46306	-34.6459
0.46333	-34.4053
0.46361	-34.5791
0.46389	-34.588
0.46417	-34.3608
0.46444	-34.5813
0.46472	-34.4387
0.465	-34.4454
0.46528	-34.5924
0.46556	-34.4076
0.46583	-34.4566
0.46611	-34.4699
0.46639	-34.6503
0.46667	-34.5212
0.46694	-34.4321
0.46722	-34.5145
0.4675	-34.7416
0.46778	-34.5724
0.46806	-34.5145
0.46833	-34.5924
0.46861	-34.6637
0.46889	-34.343
0.46917	-34.3296
0.46944	-34.5969
0.46972	-34.5724
0.47	-34.5969
0.47028	-34.4922
0.47056	-34.7127
0.47083	-34.4053
0.47111	-34.5657
0.47139	-34.6102
0.47167	-34.5011
0.47194	-34.5746
0.47222	-34.4076
0.4725	-34.5457
0.47278	-34.6125
0.47306	-34.196
0.47333	-34.49
0.47361	-34.6949
0.47389	-34.5523
0.47417	-34.5724
0.47444	-34.5212
0.47472	-34.4967
0.475	-34.5011
0.47528	-34.6748
0.47556	-34.4387
0.47583	-34.8285
0.47611	-34.5345
0.47639	-34.5278
0.47667	-34.4722
0.47694	-34.7773
0.47722	-34.343
0.4775	-34.412
0.47778	-34.5991
0.47806	-34.735
0.47833	-34.3809
0.47861	-34.4432
0.47889	-34.8374
0.47917	-34.5724
0.47944	-34.4922
0.47972	-34.3809
0.48	-34.5857
0.48028	-34.5613
0.48056	-34.7016
0.48083	-34.5479
0.48111	-34.4877
0.48139	-34.8552
0.48167	-34.6036
0.48194	-34.4454
0.48222	-34.5278
0.4825	-34.392
0.48278	-34.4922
0.48306	-34.4387
0.48333	-34.3163
0.48361	-34.6058
0.48389	-34.637
0.48417	-34.5212
0.48444	-34.5724
0.48472	-34.4432
0.485	-34.8307
0.48528	-34.6125
0.48556	-34.2918
0.48583	-34.6303
0.48611	-34.4699
0.48639	-34.49
0.48667	-34.5679
0.48694	-34.3541
0.48722	-34.637
0.4875	-34.3809
0.48778	-34.5857
0.48806	-34.5033
0.48833	-34.5301
0.48861	-34.3563
0.48889	-34.4766
0.48917	-34.8151
0.48944	-34.4967
0.48972	-34.5969
0.49	-34.5479
0.49028	-34.1069
0.49056	-34.5857
0.49083	-34.5011
0.49111	-34.3608
0.49139	-34.5033
0.49167	-34.7906
0.49194	-34.735
0.49222	-34.5457
0.4925	-34.5523
0.49278	-34.657
0.49306	-34.5613
0.49333	-34.5724
0.49361	-34.3809
0.49389	-34.8107
0.49417	-34.5301
0.49444	-34.4276
0.49472	-34.5278
0.495	-34.7929
0.49528	-34.1136
0.49556	-34.5679
0.49583	-34.4788
0.49611	-34.4788
0.49639	-34.559
0.49667	-34.559
0.49694	-34.4877
0.49722	-34.412
0.4975	-34.5301
0.49778	-34.5078
0.49806	-34.5412
0.49833	-34.6325
0.49861	-34.5724
0.49889	-34.6548
0.49917	-34.6125
0.49944	-34.5033
0.49972	-34.706
0.5	-34.6236
0.50028	-34.3497
0.50056	-34.5969
0.50083	-34.5791
0.50111	-34.4588
0.50139	-34.3051
0.50167	-34.6637
0.50194	-34.4076
0.50222	-34.5791
0.5025	-34.5167
0.50278	-34.6058
0.50306	-34.5657
0.50333	-34.4343
0.50361	-34.4343
0.50389	-34.4922
0.50417	-34.5813
0.50444	-34.5212
0.50472	-34.4588
0.505	-34.4655
0.50528	-34.6459
0.50556	-34.5523
0.50583	-34.5345
0.50611	-34.3385
0.50639	-34.412
0.50667	-34.3229
0.50694	-34.5679
0.50722	-34.5011
0.5075	-34.4766
0.50778	-34.5278
0.50806	-34.2918
0.50833	-34.5813
0.50861	-34.4633
0.50889	-34.5746
0.50917	-34.5679
0.50944	-34.4922
0.50972	-34.6637
0.51	-34.6169
0.51028	-34.6125
0.51056	-34.4588
0.51083	-34.5278
0.51111	-34.4722
0.51139	-34.5145
0.51167	-34.4588
0.51194	-34.6191
0.51222	-34.51
0.5125	-34.3229
0.51278	-34.4655
0.51306	-34.7194
0.51333	-34.5345
0.51361	-34.4633
0.51389	-34.6949
0.51417	-34.4699
0.51444	-34.5924
0.51472	-34.3252
0.515	-34.5613
0.51528	-34.5991
0.51556	-34.4655
0.51583	-34.5523
0.51611	-34.7506
0.51639	-34.5367
0.51667	-34.3853
0.51694	-34.6637
0.51722	-34.4699
0.5175	-34.4076
0.51778	-34.6615
0.51806	-34.6704
0.51833	-34.5145
0.51861	-34.5657
0.51889	-34.5412
0.51917	-34.7528
0.51944	-34.5924
0.51972	-34.5746
0.52	-34.5033
0.52028	-34.5212
0.52056	-34.6325
0.52083	-34.5212
0.52111	-34.3474
0.52139	-34.3563
0.52167	-34.4343
0.52194	-34.7016
0.52222	-34.6058
0.5225	-34.3809
0.52278	-34.5412
0.52306	-34.3296
0.52333	-34.5969
0.52361	-34.5546
0.52389	-34.6837
0.52417	-34.5412
0.52444	-34.6392
0.52472	-34.5078
0.525	-34.5033
0.52528	-34.5078
0.52556	-34.5746
0.52583	-34.5145
0.52611	-34.637
0.52639	-34.4788
0.52667	-34.3942
0.52694	-34.363
0.52722	-34.1203
0.5275	-34.4499
0.52778	-34.5212
0.52806	-34.6325
0.52833	-34.5301
0.52861	-34.657
0.52889	-34.4053
0.52917	-34.559
0.52944	-34.5301
0.52972	-34.4432
0.53	-34.5813
0.53028	-34.4187
0.53056	-34.4766
0.53083	-34.7461
0.53111	-34.5969
0.53139	-34.588
0.53167	-34.5657
0.53194	-34.4588
0.53222	-34.5523
0.5325	-34.5011
0.53278	-34.3987
0.53306	-34.5078
0.53333	-34.4432
0.53361	-34.804
0.53389	-34.3029
0.53417	-34.5301
0.53444	-34.6615
0.53472	-34.7194
0.535	-34.5167
0.53528	-34.5546
0.53556	-34.5301
0.53583	-34.265
0.53611	-34.4788
0.53639	-34.5457
0.53667	-34.5033
0.53694	-34.3497
0.53722	-34.4633
0.5375	-34.3474
0.53778	-34.4387
0.53806	-34.5033
0.53833	-34.4499
0.53861	-34.5924
0.53889	-34.4633
0.53917	-34.51
0.53944	-34.5991
0.53972	-34.3987
0.54	-34.6949
0.54028	-34.5033
0.54056	-34.5145
0.54083	-34.3541
0.54111	-34.5613
0.54139	-34.5657
0.54167	-34.4566
0.54194	-34.4699
0.54222	-34.6036
0.5425	-34.6437
0.54278	-34.363
0.54306	-34.6771
0.54333	-34.5791
0.54361	-34.5991
0.54389	-34.49
0.54417	-34.3474
0.54444	-34.3809
0.54472	-34.6236
0.545	-34.5813
0.54528	-34.5546
0.54556	-34.6125
0.54583	-34.7595
0.54611	-34.5791
0.54639	-34.4387
0.54667	-34.5167
0.54694	-34.5813
0.54722	-34.4343
0.5475	-34.5546
0.54778	-34.4833
0.54806	-34.6125
0.54833	-34.5145
0.54861	-34.3675
0.54889	-34.5857
0.54917	-34.559
0.54944	-34.392
0.54972	-34.6459
0.55	-34.4521
0.55028	-34.4766
0.55056	-34.5145
0.55083	-34.1559
0.55111	-34.6036
0.55139	-34.6236
0.55167	-34.6058
0.55194	-34.49
0.55222	-34.7082
0.5525	-34.7127
0.55278	-34.4521
0.55306	-34.5679
0.55333	-34.4209
0.55361	-34.559
0.55389	-34.4499
0.55417	-34.5033
0.55444	-34.4076
0.55472	-34.5412
0.555	-34.5657
0.55528	-34.5479
[truncated: 26,799 more rows]
