# Supplementary material for: Stable solar water splitting with wettable organic-layer-protected silicon photocathodes
Source: Nat Commun. 2022 Aug 1;13:4460. doi: 10.1038/s41467-022-32099-1 (PMC9343433; doi:10.1038/s41467-022-32099-1)
Supplement: Supplementary file 5 — Source Data [file 41467_2022_32099_MOESM5_ESM.zip › Source data for SI.xlsx]

## Sheet: Figure S3a
	pn+-Si/TMOS (3500 rpm)/Pt	pn+-Si/TMOS (7500 rpm)/Pt	pn+-Si/TMOS (5500 rpm)/Pt	Dark Current
Potential (V) vs. RHE	Current Density (mA/cm2)
0.597	0.05778	-0.28571	-0.51039	-0.027
0.587	-0.02	-0.32553	-0.76905	-0.027
0.577	-0.17333	-0.42389	-1.18476	-0.027
0.567	-0.47333	-0.65105	-1.75289	-0.027
0.557	-1.00444	-1.08431	-2.46189	-0.026
0.547	-1.82444	-1.82201	-3.30023	-0.026
0.537	-2.96889	-2.87588	-4.26559	-0.026
0.527	-4.44444	-4.25293	-5.34873	-0.026
0.517	-6.15111	-5.86885	-6.47344	-0.026
0.507	-8.04444	-7.72365	-7.72517	-0.025
0.497	-9.89778	-9.60422	-8.95843	-0.025
0.487	-11.7244	-11.541	-10.2079	-0.025
0.477	-13.4622	-13.445	-11.4411	-0.025
0.467	-15.0978	-15.2717	-12.6143	-0.025
0.457	-16.5956	-16.9883	-13.8152	-0.025
0.447	-17.9778	-18.5527	-14.9469	-0.024
0.437	-19.1889	-19.9625	-16.0878	-0.024
0.427	-20.2644	-21.2272	-17.1108	-0.024
0.417	-21.2578	-22.3771	-18.2379	-0.024
0.407	-22.1111	-23.3724	-19.2286	-0.024
0.397	-22.8244	-24.2412	-20.3072	-0.024
0.387	-23.4867	-24.9579	-21.2125	-0.024
0.377	-24.0644	-25.6745	-22.0924	-0.024
0.367	-24.5556	-26.2412	-22.9261	-0.024
0.357	-24.9756	-26.7611	-23.6859	-0.024
0.347	-25.3711	-27.1991	-24.5843	-0.024
0.337	-25.6556	-27.6206	-25.2887	-0.024
0.327	-25.96	-27.9321	-26.0508	-0.024
0.317	-26.2533	-28.2131	-26.739	-0.024
0.307	-26.5089	-28.5386	-27.3256	-0.024
0.297	-26.7089	-28.7096	-27.9007	-0.025
0.287	-26.8978	-28.9742	-28.5473	-0.025
0.277	-27.0844	-29.2178	-28.9908	-0.025
0.267	-27.2178	-29.363	-29.3164	-0.026
0.257	-27.4156	-29.534	-29.7529	-0.026
0.247	-27.5556	-29.6815	-30.0808	-0.027
0.237	-27.6667	-29.7939	-30.4896	-0.028
0.227	-27.7756	-29.9251	-30.7229	-0.029
0.217	-27.8844	-30.0515	-31.097	-0.03
0.207	-27.96	-30.1124	-31.2656	-0.031
0.197	-28.0556	-30.2201	-31.3926	-0.032
0.187	-28.2022	-30.3349	-31.6005	-0.033
0.177	-28.2289	-30.3489	-31.7968	-0.034
0.167	-28.28	-30.4192	-31.746	-0.035
0.157	-28.3444	-30.4895	-31.9053	-0.037
0.147	-28.4133	-30.4965	-32.0577	-0.038
0.137	-28.4178	-30.5363	-32.157	-0.039
0.127	-28.4533	-30.5972	-32.3302	-0.04
0.117	-28.5356	-30.6417	-32.1848	-0.041
0.107	-28.5156	-30.6651	-32.4619	-0.042
0.097	-28.5422	-30.7494	-32.2286	-0.044
0.087	-28.5933	-30.7658	-32.2587	-0.045
0.077	-28.6044	-30.7775	-32.4111	-0.046
0.067	-28.6889	-30.9251	-32.4042	-0.047
0.057	-28.6756	-30.8923	-32.3903	-0.048
0.047	-28.7267	-30.8876	-32.5035	-0.049
0.037	-28.7022	-30.8642	-32.4434	-0.05
0.027	-28.7133	-30.918	-32.4157	-0.051
0.017	-28.7333	-30.8642	-32.3949	-0.053
0.007	-28.7111	-30.8337	-32.321	-0.054
-0.003	-28.7	-30.7986	-32.5427	-0.056
-0.013	-28.6933	-30.8876	-32.5289	-0.057
-0.023	-28.6089	-30.8665	-32.6698	-0.059
-0.033	-28.5911	-30.9649	-32.5751	-0.061
-0.043	-28.54	-30.9672	-32.7529	-0.062
-0.053	-28.5333	-31.0117	-32.5358	-0.063
-0.063	-28.4978	-31.0281	-32.4965	-0.065
-0.073	-28.4689	-30.9719	-32.739	-0.066
-0.083	-28.4511	-30.9344	-32.7921	-0.068
-0.093	-28.44	-30.9789	-32.7298	-0.07
-0.103	-28.4267	-30.8923	-32.7552	-0.072
-0.113	-28.4533	-30.911	-32.6998	-0.074
-0.123	-28.4178	-31.1475	-32.6236	-0.076
-0.133	-28.3178	-31.0656	-32.7275	-0.078
-0.143	-28.2422	-30.9649	-32.6744	-0.08
-0.153	-28.2667	-31.0023	-32.7806	-0.082
-0.163	-28.1978	-31.0679	-32.6859	-0.084
-0.173	-28.1778	-30.9672	-32.806	-0.086
-0.183	-28.1133	-30.9344	-32.8799	-0.088
-0.193	-28.1378	-30.9742	-32.5612	-0.09
-0.203	-28.06	-30.9344	-32.7991	-0.092
-0.213	-28.0089	-30.9461	-32.5635	-0.094
-0.223	-27.9867	-30.918	-32.8014	-0.096
-0.233	-27.9511	-30.8525	-32.7206	-0.098
-0.243	-28.0156	-30.8244	-32.94	-0.1
-0.253	-28.0689	-30.7447	-33.2448	-0.102
-0.263	-28.0044	-30.6838	-33.1455	-0.104
-0.273	-27.9644	-30.5972	-33.1409	-0.106
-0.283	-27.9578	-30.7588	-33.0323	-0.107
-0.293	-27.9133	-30.6347	-33.0808	-0.109
-0.303	-27.8444	-30.6628	-33.0139	-0.111
-0.313	-27.8578	-30.6651	-33.0577	-0.113
-0.323	-27.76	-30.7049	-33.0785	-0.115
-0.333	-27.8133	-30.6417	-33.0462	-0.117
-0.343	-27.7889	-30.6651	-33.2517	-0.118
-0.353	-27.7933	-30.6885	-33.291	-0.12
-0.363	-27.7667	-30.5761	-33.06	-0.122
-0.373	-27.7467	-30.548	-33.1594	-0.123
-0.383	-27.7178	-30.5363	-32.9353	-0.125
-0.393	-27.66	-30.5433	-32.9584	-0.127
-0.403	-27.66	-30.548	-32.9215	-0.128
-0.413	-27.6	-30.5035	-32.873	-0.13
-0.423	-27.5622	-30.4333	-32.9215	-0.132
-0.433	-27.6156	-30.4871	-32.7298	-0.133
-0.443	-27.6444	-30.4403	-32.6928	-0.135
-0.453	-28.0622	-30.5152	-32.8222	-0.137
-0.463	-28.2533	-30.7986	-32.7806	-0.138
-0.473	-28.2089	-30.7377	-32.6028	-0.14
-0.483	-28.1467	-31.0679	-32.8083	-0.141
-0.493	-28.1178	-31.0796	-32.3441	-0.143
-0.503	-28.1378	-31.0796	-32.7275	-0.144

## Sheet: Figure S3b
Rotation Rate (rpm)	Thickness (nm)
3500	10.05
5500	5.3
7500	3.3

## Sheet: Figure S7
Size (nm)
3.94
5.17
5.35
5.79
6.5
6.55
6.94
7.15
7.15
7.32
7.55
7.78
7.78
7.78
7.99
8.25
8.35
8.41
8.439
8.55
8.59
8.71
8.84
9.02
9.17
9.21
9.26
9.65
9.7
9.83
10.08
10.16
10.23
10.33
10.54
10.54
10.69
10.72
10.85
10.88
10.88
11.06
11.07
11.17
11.32
12.18
12.36
12.45
12.82
12.82
12.83
12.84
13.39
13.77
13.77
13.79
15.81

## Sheet: Figure S8a
	pn+-Si/TMOS/Pt (8s)	pn+-Si/TMOS/Pt (4s)	pn+-Si/TMOS/Pt (12s)	Dark Current
Potential (V) vs. RHE	Current Density (mA/cm2)
0.597	-1.07852	-1.22009	-2.43561	-0.006
0.587	-0.68822	-1.22436	-2.42424	-0.007
0.577	-0.65358	-1.23077	-2.40152	-0.007
0.567	-0.68822	-1.24145	-2.41288	-0.007
0.557	-0.58199	-1.2265	-2.43182	-0.008
0.547	-0.69977	-1.24145	-2.39773	-0.008
0.537	-0.87298	-1.26709	-2.38636	-0.008
0.527	-1.11085	-1.30342	-2.40909	-0.009
0.517	-1.44111	-1.36752	-2.45833	-0.009
0.507	-1.85219	-1.45299	-2.57576	-0.009
0.497	-2.35566	-1.5812	-2.76894	-0.009
0.487	-2.95381	-1.79701	-3.10227	-0.01
0.477	-3.64434	-2.07051	-3.47348	-0.01
0.467	-4.40416	-2.40171	-3.94318	-0.01
0.457	-5.25173	-2.76709	-4.45833	-0.01
0.447	-6.16859	-3.17949	-5	-0.011
0.437	-7.15935	-3.6047	-5.55682	-0.011
0.427	-8.14319	-4.07265	-6.14015	-0.011
0.417	-9.18245	-4.57906	-6.76515	-0.011
0.407	-10.2263	-5.05342	-7.33333	-0.012
0.397	-11.2933	-5.55983	-7.97348	-0.012
0.387	-12.3903	-6.10897	-8.51515	-0.012
0.377	-13.4527	-6.62179	-9.14394	-0.012
0.367	-14.545	-7.18803	-9.77652	-0.013
0.357	-15.5473	-7.76709	-10.2083	-0.013
0.347	-16.6513	-8.26709	-10.7992	-0.013
0.337	-17.6212	-8.82692	-11.322	-0.013
0.327	-18.6374	-9.38248	-11.8371	-0.013
0.317	-19.5242	-9.92735	-12.3902	-0.014
0.307	-20.4965	-10.4316	-12.7765	-0.014
0.297	-21.3095	-11.0171	-13.4318	-0.014
0.287	-22.1455	-11.5363	-13.6136	-0.014
0.277	-23.0185	-12.109	-14.0682	-0.014
0.267	-23.8268	-12.6325	-14.5038	-0.015
0.257	-24.5635	-13.156	-14.9962	-0.015
0.247	-25.3279	-13.6816	-15.4091	-0.015
0.237	-25.9561	-14.188	-15.7917	-0.015
0.227	-26.4504	-14.6731	-15.9583	-0.016
0.217	-26.9908	-15.2115	-16.3636	-0.016
0.207	-27.5589	-15.6496	-16.6704	-0.016
0.197	-27.9238	-16.0983	-17.0076	-0.016
0.187	-28.2587	-16.5128	-17.0796	-0.016
0.177	-28.7598	-16.9252	-17.3901	-0.016
0.167	-29.2494	-17.4316	-17.6326	-0.017
0.157	-29.5704	-17.8611	-17.7727	-0.017
0.147	-29.8753	-18.2286	-17.9167	-0.017
0.137	-30.1316	-18.7393	-18.1856	-0.017
0.127	-30.2841	-19.0427	-18.2879	-0.017
0.117	-30.4457	-19.3675	-18.4697	-0.018
0.107	-30.6166	-19.7329	-18.6439	-0.018
0.097	-30.8152	-19.9957	-18.7462	-0.018
0.087	-30.9492	-20.2863	-18.8409	-0.018
0.077	-31.1016	-20.7671	-18.9091	-0.018
0.067	-31.1871	-20.8654	-19.053	-0.019
0.057	-31.2333	-21.2671	-19.2614	-0.019
0.047	-31.2656	-21.4701	-19.2576	-0.019
0.037	-31.4319	-21.9038	-19.5227	-0.019
0.027	-31.3672	-22.0235	-19.2917	-0.019
0.017	-31.2725	-22.2585	-19.4659	-0.019
0.007	-31.5196	-22.4188	-19.3788	-0.02
-0.003	-31.3349	-22.7457	-19.5189	-0.02
-0.013	-31.5404	-22.9679	-19.6212	-0.02
-0.023	-31.6282	-23.0919	-19.6174	-0.02
-0.033	-31.5681	-23.3397	-19.6515	-0.02
-0.043	-31.4619	-23.5171	-19.8296	-0.02
-0.053	-31.5335	-23.6175	-19.7386	-0.021
-0.063	-31.485	-23.8568	-19.7046	-0.021
-0.073	-31.5751	-23.8013	-19.8712	-0.021
-0.083	-31.5011	-23.9615	-19.7803	-0.021
-0.093	-31.5612	-24.3953	-19.553	-0.021
-0.103	-31.6005	-24.1218	-19.8788	-0.021
-0.113	-31.6212	-24.2094	-19.7954	-0.022
-0.123	-31.5727	-24.2094	-19.9886	-0.022
-0.133	-31.6259	-24.4124	-20.0796	-0.022
-0.143	-31.746	-24.4594	-19.8296	-0.022
-0.153	-31.7529	-24.547	-19.8939	-0.022
-0.163	-31.6513	-24.7329	-20.053	-0.022
-0.173	-31.6721	-24.6645	-19.9129	-0.022
-0.183	-31.8176	-24.5598	-20.0227	-0.022
-0.193	-31.5473	-24.6282	-20.053	-0.023
-0.203	-31.6397	-24.6966	-19.803	-0.023
-0.213	-31.6397	-24.5705	-20.2197	-0.023
-0.223	-31.7506	-24.8932	-19.8712	-0.023
-0.233	-31.6998	-24.7756	-19.928	-0.023
-0.243	-31.6674	-24.9466	-20.1629	-0.023
-0.253	-31.7044	-25.0043	-19.9583	-0.024
-0.263	-31.5681	-24.8825	-19.8826	-0.024
-0.273	-31.6074	-24.7949	-19.9811	-0.024
-0.283	-31.7205	-24.7222	-19.9356	-0.024
-0.293	-31.4619	-24.5556	-19.7689	-0.024
-0.303	-31.4804	-24.8013	-19.8901	-0.024
-0.313	-31.5543	-24.6709	-19.9356	-0.025
-0.323	-31.7575	-24.7457	-19.7803	-0.025
-0.333	-31.9792	-24.8504	-19.8258	-0.025
-0.343	-31.7136	-24.8248	-19.9242	-0.025
-0.353	-31.8199	-24.7094	-19.8712	-0.025
-0.363	-31.8661	-24.3633	-19.6742	-0.025
-0.373	-31.8199	-24.8483	-20.0985	-0.025
-0.383	-31.7852	-24.6026	-19.8182	-0.026
-0.393	-31.7067	-24.7885	-19.6439	-0.026
-0.403	-31.6744	-24.765	-19.9697	-0.026
-0.413	-31.448	-24.844	-19.7424	-0.026
-0.423	-31.5658	-24.7949	-20.0644	-0.026
-0.433	-31.6744	-24.485	-19.9886	-0.026
-0.443	-31.8845	-24.3333	-19.9015	-0.026
-0.453	-31.8453	-24.6389	-19.7576	-0.027
-0.463	-32.0115	-24.6538	-19.6401	-0.027
-0.473	-31.6397	-24.4808	-20.0568	-0.027
-0.483	-32.0092	-24.4936	-19.947	-0.027
-0.493	-31.8591	-24.6816	-19.7424	-0.027
-0.503	-31.8499	-24.4722	-19.8144	-0.027

## Sheet: Figure S8b
	FTO	FTO/4s Pt	FTO/8s Pt	FTO/12s Pt
Wavelength (nm)	Transmittance (%)
200	7.458	5.412	3.725	3.932
201	8.167	5.051	4.471	4.214
202	7.626	5.371	4.491	4.158
203	6.725	6.322	4.056	4.373
204	7.436	6.337	4.732	4.622
205	7.588	5.939	4.594	4.184
206	7.214	5.865	4.146	4.358
207	7.402	5.925	4.419	4.419
208	7.195	5.763	4.814	3.889
209	7.013	5.576	4.552	3.615
210	6.992	5.58	4.111	3.912
211	6.892	5.431	4.118	3.851
212	6.808	5.373	4.156	3.68
213	7.103	5.499	4.318	3.813
214	7.339	5.679	4.308	3.868
215	7.117	5.679	4.26	3.757
216	7.033	5.687	4.333	3.845
217	7.132	5.797	4.471	3.957
218	7.141	5.69	4.498	3.922
219	7.088	5.74	4.504	3.799
220	7.069	5.789	4.579	3.848
221	7.176	5.722	4.555	3.928
222	7.39	5.737	4.611	3.888
223	7.309	5.775	4.669	3.909
224	7.222	5.844	4.538	3.911
225	7.257	5.869	4.546	3.888
226	7.077	5.745	4.646	3.838
227	6.657	5.505	4.402	3.783
228	6.407	5.313	4.196	3.712
229	6.29	5.077	4.166	3.618
230	5.896	4.832	3.984	3.413
231	5.58	4.645	3.764	3.241
232	5.447	4.44	3.648	3.108
233	5.141	4.155	3.462	2.881
234	4.77	3.864	3.22	2.736
235	4.465	3.676	3.099	2.623
236	4.279	3.5	2.921	2.472
237	4.073	3.31	2.702	2.292
238	3.723	3.107	2.603	2.164
239	3.445	2.931	2.467	2.034
240	3.252	2.769	2.274	1.895
241	3.078	2.568	2.148	1.767
242	2.896	2.396	2.011	1.633
243	2.692	2.267	1.836	1.534
244	2.47	2.092	1.729	1.434
245	2.287	1.938	1.616	1.32
246	2.126	1.83	1.506	1.212
247	1.965	1.689	1.396	1.114
248	1.826	1.537	1.25	1.021
249	1.66	1.411	1.129	0.929
250	1.491	1.294	1.041	0.867
251	1.367	1.189	0.961	0.795
252	1.274	1.103	0.871	0.716
253	1.173	0.996	0.822	0.667
254	1.067	0.919	0.769	0.621
255	0.998	0.859	0.677	0.565
256	0.916	0.809	0.609	0.504
257	0.832	0.768	0.58	0.465
258	0.769	0.702	0.571	0.435
259	0.711	0.645	0.522	0.406
260	0.671	0.61	0.462	0.386
261	0.626	0.578	0.433	0.359
262	0.595	0.554	0.414	0.337
263	0.557	0.522	0.392	0.32
264	0.516	0.494	0.371	0.294
265	0.5	0.484	0.348	0.276
266	0.479	0.461	0.339	0.262
267	0.447	0.436	0.325	0.253
268	0.435	0.418	0.308	0.243
269	0.424	0.409	0.301	0.221
270	0.388	0.392	0.279	0.215
271	0.369	0.374	0.262	0.208
272	0.365	0.365	0.247	0.198
273	0.337	0.343	0.227	0.177
274	0.317	0.319	0.212	0.16
275	0.294	0.31	0.206	0.156
276	0.272	0.302	0.194	0.146
277	0.267	0.281	0.171	0.14
278	0.255	0.258	0.163	0.128
279	0.23	0.252	0.154	0.114
280	0.206	0.238	0.14	0.101
281	0.191	0.235	0.137	0.093
282	0.186	0.237	0.128	0.084
283	0.171	0.208	0.122	0.078
284	0.16	0.191	0.116	0.078
285	0.156	0.18	0.098	0.07
286	0.136	0.168	0.089	0.061
287	0.116	0.169	0.084	0.06
288	0.116	0.146	0.075	0.052
289	0.113	0.142	0.072	0.049
290	0.11	0.18	0.044	0.06
291	0.119	0.175	0.05	0.082
292	0.128	0.179	0.09	0.098
293	0.162	0.212	0.09	0.079
294	0.215	0.247	0.13	0.096
295	0.252	0.27	0.172	0.15
296	0.294	0.299	0.214	0.15
297	0.391	0.372	0.296	0.204
298	0.533	0.499	0.401	0.342
299	0.711	0.645	0.522	0.462
300	0.929	0.804	0.708	0.592
301	1.205	1.045	0.946	0.784
302	1.57	1.347	1.227	1.028
303	2.043	1.749	1.494	1.3
304	2.625	2.213	1.9	1.63
305	3.323	2.699	2.489	2.055
306	4.12	3.285	3.021	2.615
307	5.023	4.036	3.679	3.284
308	5.954	4.878	4.488	3.871
309	6.967	5.746	5.296	4.492
310	8.261	6.801	6.212	5.324
311	9.641	7.893	7.231	6.23
312	10.922	8.919	8.174	7.098
313	12.224	10.143	9.186	8.154
314	13.657	11.386	10.371	9.288
315	15.23	12.541	11.525	10.342
316	16.849	13.812	12.688	11.473
317	18.416	15.24	13.982	12.613
318	20.087	16.643	15.355	13.754
319	21.898	18.05	16.768	15.085
320	23.663	19.684	18.251	16.617
321	25.514	21.31	19.675	17.976
322	27.505	22.769	21.082	19.278
323	29.468	24.208	22.556	20.616
324	31.586	25.938	24.059	21.86
325	33.575	27.649	25.671	23.137
326	35.313	29.118	27.156	24.448
327	37.323	30.626	28.45	25.879
328	39.346	32.054	29.784	27.309
329	41.248	33.661	31.279	28.461
330	43.196	35.274	32.605	29.514
331	44.977	36.81	33.908	30.681
332	46.6	38.388	35.387	31.851
333	48.546	39.853	36.758	32.863
334	50.452	41.183	37.878	33.774
335	52.225	42.387	38.876	34.7
336	54.164	43.539	39.891	35.727
337	55.914	44.649	40.819	36.676
338	57.483	45.882	41.812	37.184
339	59.003	47.153	42.908	37.631
340	60.464	48.45	43.828	38.46
341	61.873	49.51	44.525	39.203
342	63.193	50.479	45.436	39.775
343	64.418	51.619	46.312	40.311
344	65.649	52.551	46.889	40.948
345	66.924	53.484	47.467	41.518
346	68.027	54.111	48.027	41.716
347	68.68	54.619	48.492	41.835
348	69.464	55.484	49.011	42.171
349	70.39	56.224	49.493	42.543
350	70.871	56.76	49.854	42.723
351	71.179	57.23	50.133	42.921
352	71.512	57.55	50.244	43.152
353	71.855	57.738	50.4	43.263
354	72.208	58.003	50.742	43.469
355	72.383	58.348	50.922	43.788
356	72.482	58.693	51.013	43.814
357	72.649	59.026	51.254	43.874
358	72.786	59.134	51.416	44.057
359	72.847	59.105	51.463	44.11
360	72.911	59.2	51.631	44.15
361	72.701	59.212	51.735	44.266
362	72.473	59.232	51.628	44.409
363	72.261	59.346	51.689	44.62
364	72.165	59.293	51.816	44.887
365	72.202	59.198	51.791	44.997
366	72.105	59.254	51.817	45.038
367	72.008	59.383	52.007	45.119
368	71.747	59.514	52.151	45.271
369	71.516	59.422	52.267	45.32
370	71.327	59.351	52.383	45.41
371	71.408	59.348	52.351	45.638
372	71.393	59.181	52.284	45.74
373	71.153	59.05	52.263	45.763
374	71.059	59.05	52.315	45.795
375	70.953	58.989	52.435	45.956
376	70.923	58.904	52.455	46.106
377	70.889	58.861	52.37	46.3
378	70.824	58.977	52.394	46.466
379	70.853	59.093	52.565	46.561
380	70.992	59.074	52.757	46.747
381	71.095	59.114	52.959	46.852
382	71.257	59.172	53.087	46.988
383	71.461	59.297	53.105	47.238
384	71.681	59.467	53.281	47.491
385	71.812	59.735	53.54	47.653
386	71.997	59.998	53.87	47.871
387	72.441	60.321	54.25	48.07
388	72.783	60.486	54.395	48.181
389	73.111	60.516	54.416	48.387
390	73.468	60.725	54.611	48.584
391	73.799	61.037	54.837	48.776
392	74.191	61.342	54.99	48.99
393	74.582	61.49	55.128	49.057
394	74.945	61.745	55.316	49.193
395	75.301	62.135	55.559	49.338
396	75.668	62.34	55.838	49.449
397	76.196	62.491	55.98	49.637
398	76.64	62.677	56.062	49.739
399	76.904	62.886	56.21	49.791
400	77.17	63.19	56.363	49.864
401	77.539	63.44	56.506	49.963
402	78.012	63.635	56.58	50.052
403	78.325	63.817	56.673	50.101
404	78.525	64.026	56.766	50.177
405	78.798	64.244	56.981	50.208
406	79.173	64.433	57.118	50.134
407	79.553	64.656	57.202	50.194
408	79.843	64.79	57.243	50.32
409	80.09	64.952	57.236	50.354
410	80.426	65.112	57.359	50.305
411	80.759	65.201	57.404	50.258
412	80.995	65.373	57.439	50.294
413	81.279	65.558	57.596	50.369
414	81.554	65.773	57.698	50.374
415	81.827	65.985	57.693	50.281
416	82.05	66.159	57.664	50.186
417	82.162	66.237	57.686	50.203
418	82.307	66.293	57.73	50.188
419	82.536	66.399	57.738	50.096
420	82.768	66.49	57.73	50
421	82.976	66.64	57.799	49.985
422	83.124	66.847	57.927	50.011
423	83.104	66.962	57.962	49.896
424	83.157	67.024	57.936	49.805
425	83.249	67.097	57.951	49.814
426	83.331	67.14	57.993	49.814
427	83.502	67.249	58	49.773
428	83.502	67.293	58	49.759
429	83.459	67.271	57.985	49.706
430	83.601	67.343	57.951	49.669
431	83.649	67.325	57.877	49.641
432	83.559	67.274	57.797	49.583
433	83.495	67.352	57.816	49.623
434	83.521	67.393	57.828	49.657
435	83.517	67.339	57.805	49.594
436	83.383	67.264	57.788	49.489
437	83.302	67.21	57.736	49.428
438	83.269	67.227	57.663	49.377
439	83.179	67.188	57.603	49.341
440	83.116	67.114	57.55	49.379
441	83.138	67.175	57.55	49.338
442	83.057	67.22	57.576	49.261
443	82.994	67.189	57.59	49.248
444	82.93	67.163	57.552	49.274
445	82.852	67.154	57.509	49.297
446	82.825	67.097	57.532	49.219
447	82.715	67.061	57.529	49.168
448	82.6	67.065	57.521	49.19
449	82.614	67.068	57.545	49.248
450	82.594	67.082	57.558	49.277
451	82.376	67.052	57.516	49.243
452	82.256	66.994	57.468	49.277
453	82.205	66.924	57.382	49.31
454	82.101	66.867	57.327	49.251
455	82.068	66.803	57.336	49.246
456	82.111	66.789	57.353	49.319
457	82.066	66.795	57.381	49.284
458	81.943	66.776	57.378	49.213
459	81.877	66.765	57.399	49.255
460	81.763	66.757	57.358	49.295
461	81.689	66.743	57.362	49.344
462	81.691	66.682	57.362	49.335
463	81.673	66.687	57.33	49.326
464	81.633	66.737	57.361	49.38
465	81.616	66.73	57.399	49.419
466	81.625	66.708	57.393	49.422
467	81.621	66.65	57.35	49.385
468	81.63	66.629	57.368	49.376
469	81.583	66.67	57.416	49.394
470	81.511	66.714	57.455	49.455
471	81.499	66.679	57.484	49.466
472	81.583	66.638	57.458	49.443
473	81.564	66.739	57.42	49.471
474	81.534	66.798	57.468	49.512
475	81.578	66.795	57.52	49.547
476	81.526	66.789	57.553	49.504
477	81.544	66.849	57.564	49.532
478	81.577	66.879	57.538	49.625
479	81.534	66.858	57.587	49.6
480	81.598	66.846	57.652	49.586
481	81.586	66.83	57.631	49.654
482	81.631	66.873	57.69	49.683
483	81.773	66.978	57.733	49.658
484	81.801	67.023	57.726	49.69
485	81.812	66.974	57.697	49.692
486	81.815	66.937	57.631	49.657
487	81.87	66.98	57.7	49.657
488	81.935	67.073	57.785	49.666
489	82.019	67.101	57.768	49.672
490	82.074	67.05	57.709	49.68
491	82.124	67.044	57.718	49.664
492	82.19	67.166	57.787	49.664
493	82.245	67.256	57.843	49.687
494	82.333	67.32	57.877	49.667
495	82.372	67.351	57.889	49.648
496	82.445	67.357	57.878	49.641
497	82.507	67.36	57.878	49.658
498	82.541	67.368	57.874	49.693
499	82.611	67.357	57.848	49.706
500	82.729	67.326	57.846	49.696
501	82.834	67.383	57.829	49.678
502	82.834	67.514	57.858	49.66
503	82.838	67.618	57.91	49.672
504	82.928	67.604	57.913	49.672
505	82.953	67.598	57.924	49.625
506	82.951	67.638	57.918	49.632
507	83.109	67.665	57.921	49.672
508	83.252	67.673	57.915	49.664
509	83.305	67.731	57.884	49.661
510	83.368	67.812	57.947	49.654
511	83.446	67.903	58.014	49.654
512	83.513	68.05	58.009	49.625
513	83.51	68.036	57.927	49.614
514	83.54	67.953	57.919	49.605
515	83.664	67.976	57.959	49.565
516	83.658	68.016	57.935	49.545
517	83.667	68.056	57.936	49.495
518	83.759	68.065	57.928	49.483
519	83.829	68.083	57.935	49.483
520	83.908	68.123	57.906	49.464
521	83.943	68.166	57.896	49.452
522	84.021	68.221	57.938	49.405
523	84.097	68.268	57.945	49.365
524	84.073	68.309	57.965	49.35
525	84.039	68.326	57.935	49.365
526	84.039	68.268	57.828	49.356
527	84.059	68.234	57.788	49.298
528	84.113	68.227	57.756	49.309
529	84.171	68.266	57.758	49.338
530	84.241	68.324	57.809	49.304
531	84.221	68.35	57.832	49.287
532	84.18	68.401	57.811	49.295
533	84.244	68.341	57.751	49.263
534	84.296	68.298	57.704	49.251
535	84.332	68.344	57.681	49.257
536	84.338	68.394	57.703	49.208
537	84.294	68.408	57.689	49.124
538	84.305	68.391	57.639	49.097
539	84.373	68.401	57.674	49.107
540	84.456	68.42	57.675	49.077
541	84.48	68.376	57.607	49.046
542	84.427	68.353	57.561	49.04
543	84.398	68.39	57.541	49.023
544	84.401	68.358	57.542	48.982
545	84.378	68.335	57.561	48.929
546	84.344	68.35	57.536	48.836
547	84.325	68.336	57.503	48.79
548	84.36	68.376	57.489	48.824
549	84.483	68.422	57.501	48.849
550	84.523	68.434	57.491	48.842
551	84.454	68.42	57.439	48.788
552	84.39	68.367	57.411	48.726
553	84.306	68.344	57.402	48.75
554	84.241	68.315	57.373	48.77
555	84.261	68.307	57.358	48.717
556	84.303	68.332	57.346	48.674
557	84.322	68.268	57.3	48.64
558	84.279	68.236	57.286	48.621
559	84.174	68.246	57.256	48.615
560	84.076	68.176	57.231	48.579
561	84.073	68.159	57.185	48.567
562	84.129	68.182	57.176	48.546
563	84.056	68.196	57.225	48.52
564	84.018	68.198	57.207	48.508
565	84.027	68.193	57.166	48.486
566	84.033	68.179	57.158	48.454
567	84.07	68.153	57.156	48.398
568	84.035	68.159	57.149	48.358
569	83.958	68.201	57.135	48.38
570	83.929	68.233	57.17	48.372
571	83.972	68.225	57.152	48.329
572	83.975	68.181	57.062	48.341
573	83.98	68.127	56.995	48.358
574	83.948	68.069	56.995	48.354
575	83.873	68.065	57.014	48.305
576	83.849	68.12	57.005	48.26
577	83.815	68.115	57.011	48.244
578	83.78	68.102	57.013	48.236
579	83.762	68.109	57.025	48.201
580	83.716	68.103	56.982	48.152
581	83.691	68.076	56.917	48.134
582	83.646	68.019	56.937	48.097
583	83.592	68.021	56.938	48.074
584	83.615	68.013	56.9	48.071
585	83.684	67.989	56.897	48.093
586	83.672	68.013	56.897	48.122
587	83.58	67.924	56.866	48.065
588	83.527	67.822	56.813	48.039
589	83.467	67.915	56.804	48.033
590	83.498	67.952	56.799	48.009
591	83.598	67.871	56.766	48.004
592	83.612	67.888	56.763	47.971
593	83.607	67.941	56.805	47.974
594	83.592	67.903	56.802	47.984
595	83.531	67.844	56.741	47.92
596	83.464	67.876	56.735	47.864
597	83.44	67.934	56.741	47.847
598	83.417	67.868	56.697	47.81
599	83.376	67.778	56.653	47.803
600	83.398	67.746	56.656	47.8
601	83.424	67.751	56.679	47.797
602	83.411	67.783	56.686	47.801
603	83.406	67.767	56.673	47.775
604	83.336	67.796	56.654	47.752
605	83.336	67.838	56.657	47.742
606	83.406	67.776	56.633	47.707
607	83.409	67.731	56.618	47.678
608	83.388	67.749	56.657	47.672
609	83.376	67.754	56.662	47.652
610	83.4	67.749	56.619	47.644
611	83.435	67.761	56.599	47.662
612	83.447	67.781	56.577	47.652
613	83.481	67.824	56.592	47.626
614	83.444	67.816	56.606	47.633
615	83.372	67.778	56.586	47.62
616	83.383	67.763	56.529	47.549
617	83.36	67.708	56.464	47.462
618	83.366	67.654	56.485	47.462
619	83.391	67.708	56.49	47.499
620	83.388	67.776	56.502	47.499
621	83.406	67.838	56.587	47.43
622	83.427	67.891	56.575	47.388
623	83.473	67.87	56.544	47.409
624	83.488	67.854	56.528	47.394
625	83.516	67.819	56.477	47.383
626	83.58	67.744	56.459	47.356
627	83.56	67.688	56.447	47.316
628	83.501	67.732	56.41	47.318
629	83.521	67.78	56.361	47.293
630	83.572	67.773	56.369	47.227
631	83.62	67.746	56.372	47.191
632	83.63	67.773	56.34	47.214
633	83.612	67.807	56.325	47.221
634	83.662	67.775	56.317	47.208
635	83.67	67.749	56.323	47.177
636	83.74	67.744	56.288	47.157
637	83.788	67.752	56.256	47.153
638	83.788	67.764	56.27	47.098
639	83.818	67.772	56.256	47.05
640	83.832	67.737	56.267	47.029
641	83.885	67.757	56.232	47.028
642	83.897	67.822	56.235	47
643	83.836	67.876	56.256	46.956
644	83.855	67.894	56.233	46.977
645	83.983	67.873	56.252	47.02
646	83.961	67.894	56.219	46.977
647	83.849	67.896	56.177	46.915
648	83.922	67.918	56.181	46.924
649	84.038	67.911	56.171	46.883
650	84.097	67.836	56.117	46.823
651	84.059	67.85	56.129	46.823
652	84.024	67.891	56.181	46.832
653	84.073	67.928	56.174	46.794
654	84.126	67.929	56.149	46.756
655	84.218	67.924	56.081	46.744
656	84.225	67.958	56.052	46.729
657	84.154	67.987	56.058	46.687
658	84.169	67.986	56.073	46.622
659	84.296	67.957	56.087	46.646
660	84.317	67.989	56.036	46.629
661	84.334	67.973	55.98	46.532
662	84.38	67.937	55.963	46.492
663	84.416	67.964	55.949	46.487
664	84.433	68.011	55.971	46.483
665	84.392	68.005	56	46.436
666	84.448	67.996	55.916	46.391
667	84.502	68.054	55.908	46.347
668	84.45	68.092	55.891	46.33
669	84.473	68.042	55.826	46.358
670	84.616	68.025	55.823	46.283
671	84.583	68.03	55.814	46.251
672	84.492	67.97	55.78	46.268
673	84.599	68.031	55.788	46.188
674	84.641	68.069	55.807	46.164
675	84.564	67.95	55.76	46.149
676	84.56	67.896	55.688	46.083
677	84.593	67.917	55.647	46.088
678	84.669	67.955	55.634	46.111
679	84.618	68.045	55.685	46.063
680	84.575	68.088	55.739	46.036
681	84.598	68.039	55.643	46.062
682	84.581	67.987	55.554	46.01
683	84.668	67.999	55.527	45.955
684	84.766	68.008	55.522	45.926
685	84.836	67.982	55.571	45.892
686	84.744	68.031	55.58	45.898
687	84.601	68.088	55.499	45.921
688	84.564	68.044	55.431	45.912
689	84.663	68.013	55.424	45.833
690	84.744	68.015	55.42	45.778
691	84.674	68.053	55.389	45.732
692	84.682	68.004	55.293	45.703
693	84.717	67.946	55.251	45.72
694	84.718	67.947	55.261	45.7
695	84.749	67.921	55.225	45.639
696	84.694	67.871	55.183	45.584
697	84.702	67.813	55.121	45.547
698	84.793	67.889	55.127	45.508
699	84.744	67.937	55.196	45.407
700	84.729	68.018	55.257	45.398
701	84.821	68.036	55.208	45.432
702	84.824	67.883	55.11	45.427
703	84.758	67.867	55.087	45.503
704	84.68	67.845	55.066	45.471
705	84.573	67.828	55.022	45.349
706	84.592	67.844	54.965	45.313
707	84.688	67.795	54.948	45.303
708	84.779	67.816	54.927	45.317
709	84.818	67.838	54.9	45.311
710	84.695	67.786	54.865	45.245
711	84.676	67.825	54.852	45.215
712	84.729	67.926	54.945	45.145
713	84.65	67.888	54.926	45.084
714	84.543	67.851	54.81	45.081
715	84.471	67.816	54.774	45.049
716	84.474	67.767	54.782	45.027
717	84.517	67.757	54.738	45.029
718	84.476	67.81	54.732	44.923
719	84.445	67.828	54.75	44.868
720	84.46	67.744	54.654	44.963
721	84.454	67.703	54.585	44.969
722	84.419	67.674	54.601	44.94
723	84.326	67.648	54.533	44.916
724	84.296	67.61	54.434	44.826
725	84.305	67.537	54.408	44.766
726	84.244	67.529	54.411	44.74
727	84.142	67.612	54.376	44.72
728	84.192	67.648	54.337	44.667
729	84.248	67.641	54.43	44.64
730	84.189	67.65	54.411	44.632
731	84.149	67.63	54.315	44.617
732	84.229	67.578	54.344	44.611
733	84.271	67.528	54.364	44.594
734	84.172	67.468	54.257	44.576
735	84.126	67.491	54.164	44.507
736	84.09	67.54	54.198	44.504
737	83.966	67.445	54.207	44.469
738	83.873	67.331	54.08	44.394
739	83.945	67.274	54.037	44.429
740	83.975	67.249	54.045	44.461
741	83.984	67.346	54.007	44.467
742	83.939	67.352	53.979	44.432
743	83.751	67.299	53.996	44.363
744	83.682	67.291	54.053	44.299
745	83.722	67.297	53.883	44.321
746	83.884	67.287	53.822	44.273
747	83.937	67.084	53.914	44.228
748	83.748	66.899	53.772	44.264
749	83.664	66.917	53.656	44.252
750	83.748	66.956	53.65	44.231
751	83.707	66.992	53.584	44.176
752	83.65	66.997	53.589	44.202
753	83.627	66.866	53.598	44.139
754	83.542	66.887	53.572	44.022
755	83.577	66.962	53.651	44.098
756	83.623	66.931	53.645	44.084
757	83.406	66.928	53.51	44.008
758	83.238	66.902	53.485	44.019
759	83.302	66.914	53.453	44.029
760	83.334	66.896	53.445	43.967
761	83.229	66.847	53.494	43.968
762	83.043	66.815	53.444	44.032
763	83.029	66.742	53.448	44.006
764	83.177	66.736	53.427	43.976
765	83.203	66.643	53.276	43.903
766	83.086	66.423	53.224	43.802
767	83.04	66.377	53.284	43.8
768	82.961	66.525	53.354	43.875
769	82.742	66.606	53.285	43.854
770	82.576	66.525	53.198	43.822
771	82.608	66.469	53.209	43.794
772	82.672	66.563	53.171	43.755
773	82.719	66.615	53.181	43.77
774	82.721	66.475	53.157	43.787
775	82.539	66.434	53.101	43.741
776	82.411	66.451	53.085	43.591
777	82.405	66.307	53.023	43.504
778	82.297	66.191	52.975	43.529
779	82.251	66.2	52.957	43.559
780	82.271	66.15	52.975	43.523
781	82.195	66.188	52.954	43.523
782	82.153	66.255	52.879	43.527
783	82.198	66.107	52.826	43.495
784	82.12	66.075	52.809	43.375
785	82.022	66.173	52.791	43.315
786	81.989	66.154	52.719	43.484
787	81.711	66.032	52.73	43.512
788	81.522	65.938	52.805	43.379
789	81.824	66.006	52.763	43.307
790	82.014	66.196	52.721	43.362
791	81.839	66.127	52.707	43.445
792	81.679	65.833	52.626	43.501
793	81.583	65.576	52.498	43.448
794	81.508	65.578	52.415	43.372
795	81.583	65.785	52.525	43.373
796	81.505	65.866	52.643	43.3
797	81.415	65.866	52.533	43.304
798	81.316	65.758	52.417	43.279
799	81.203	65.611	52.379	43.144
800	81.248	65.576	52.258	43.149

## Sheet: Figure S8c
	FTO	FTO/4s Pt	FTO/8s Pt	FTO/12s Pt
Wavelength (nm)	Reflectance (%)
200	3.241	6.854	5.614	7.281
201	2.489	6.892	6.044	7.234
202	1.919	6.427	7.104	7.265
203	1.776	5.768	7.167	7.253
204	1.831	5.783	6.995	7.497
205	1.709	6.27	6.593	7.417
206	1.814	6.082	6.847	6.717
207	2.046	5.862	7.269	7.085
208	1.935	6.427	7.159	7.445
209	1.99	6.752	7.545	7.37
210	2.04	6.183	7.195	7.281
211	2.093	6.102	6.329	6.792
212	2.052	6.442	6.16	6.627
213	2.087	6.508	6.72	6.79
214	2.092	6.351	6.799	6.502
215	2.129	6.258	6.465	6.575
216	2.113	6.248	6.496	6.656
217	2.11	6.172	6.461	6.596
218	2.089	6.032	6.152	6.413
219	2.046	5.794	6.126	6.407
220	1.977	5.861	6.236	6.517
221	1.965	5.952	6.071	6.557
222	2.084	5.817	5.972	6.598
223	1.997	5.907	5.995	6.595
224	1.974	5.977	6.035	6.56
225	1.996	5.817	5.865	6.456
226	2.025	5.829	5.833	6.429
227	1.927	5.853	5.884	6.201
228	1.837	5.728	5.772	6.157
229	1.927	5.746	5.762	6.241
230	1.926	5.804	5.753	6.158
231	1.814	5.722	5.757	6.212
232	1.759	5.611	5.74	6.331
233	1.796	5.684	5.876	6.314
234	1.764	5.824	5.93	6.197
235	1.764	5.754	5.812	6.223
236	1.776	5.656	5.843	6.29
237	1.723	5.655	5.954	6.265
238	1.759	5.544	5.931	6.192
239	1.8	5.559	5.879	6.168
240	1.81	5.589	5.786	6.143
241	1.791	5.511	5.681	6.12
242	1.75	5.522	5.762	6.206
243	1.778	5.547	5.876	6.288
244	1.779	5.659	5.893	6.371
245	1.752	5.759	5.891	6.342
246	1.756	5.754	5.937	6.339
247	1.744	5.763	5.96	6.418
248	1.752	5.772	5.968	6.372
249	1.765	5.661	5.942	6.299
250	1.741	5.574	5.945	6.352
251	1.732	5.641	5.984	6.393
252	1.758	5.717	5.994	6.39
253	1.741	5.763	5.971	6.364
254	1.692	5.815	5.975	6.287
255	1.677	5.821	5.956	6.339
256	1.674	5.811	5.946	6.421
257	1.672	5.794	6.001	6.349
258	1.643	5.742	6.027	6.351
259	1.608	5.746	6.03	6.335
260	1.602	5.762	5.971	6.279
261	1.622	5.681	5.914	6.241
262	1.579	5.618	5.856	6.174
263	1.501	5.603	5.762	6.203
264	1.466	5.521	5.733	6.113
265	1.457	5.418	5.716	5.994
266	1.446	5.356	5.669	6.049
267	1.439	5.336	5.591	6.09
268	1.416	5.272	5.528	6.065
269	1.379	5.205	5.547	6.081
270	1.366	5.217	5.458	6.148
271	1.311	5.151	5.392	6.232
272	1.288	5.072	5.502	6.371
273	1.306	5.077	5.562	6.476
274	1.331	5.142	5.678	6.534
275	1.361	5.263	5.865	6.731
276	1.39	5.443	5.992	6.921
277	1.448	5.629	6.125	6.998
278	1.474	5.772	6.357	7.144
279	1.506	6.003	6.552	7.225
280	1.555	6.233	6.77	7.312
281	1.625	6.41	6.961	7.399
282	1.675	6.624	7.047	7.396
283	1.7	6.85	7.161	7.401
284	1.703	7.039	7.211	7.338
285	1.721	7.144	7.147	7.15
286	1.741	7.158	7.031	6.892
287	1.732	7.172	6.982	6.676
288	1.662	7.106	6.808	6.367
289	1.639	6.975	6.525	6.017
290	1.637	6.334	5.981	5.609
291	1.497	5.663	5.519	5.119
292	1.338	5.486	5.327	4.768
293	1.242	5.229	4.991	4.477
294	1.257	4.979	4.709	4.225
295	1.196	4.749	4.343	4.045
296	1.103	4.501	4.094	3.952
297	1.071	4.163	3.993	3.993
298	1.012	3.862	3.857	4.187
299	0.998	3.807	3.754	4.407
300	1.03	3.726	3.667	4.523
301	1.053	3.581	3.664	4.724
302	1.05	3.514	3.828	4.993
303	1.085	3.531	4.039	5.208
304	1.166	3.645	4.172	5.492
305	1.256	3.781	4.451	5.928
306	1.311	3.998	4.8	6.369
307	1.419	4.41	5.034	6.718
308	1.497	4.739	5.385	6.947
309	1.488	4.909	5.75	7.103
310	1.581	5.165	5.936	7.318
311	1.732	5.614	6.236	7.59
312	1.828	6.003	6.616	7.82
313	1.811	6.288	6.86	7.968
314	1.813	6.535	7.018	7.971
315	1.86	6.59	7.158	7.906
316	1.868	6.703	7.249	7.95
317	1.865	6.924	7.332	7.95
318	1.826	7.069	7.344	7.846
319	1.802	7.245	7.454	7.742
320	1.768	7.373	7.442	7.6
321	1.747	7.396	7.262	7.533
322	1.787	7.399	7.213	7.396
323	1.761	7.408	7.147	7.086
324	1.691	7.317	7.065	6.856
325	1.642	7.153	6.915	6.645
326	1.581	7.129	6.746	6.38
327	1.527	6.987	6.557	6.122
328	1.483	6.789	6.319	5.872
329	1.427	6.657	6.104	5.615
330	1.367	6.439	5.888	5.371
331	1.283	6.247	5.713	5.164
332	1.196	6.081	5.545	4.947
333	1.161	5.916	5.327	4.785
334	1.125	5.739	5.096	4.666
335	1.05	5.515	4.909	4.466
336	0.957	5.244	4.729	4.277
337	0.897	5.006	4.506	4.163
338	0.865	4.863	4.364	4.079
339	0.815	4.654	4.253	3.99
340	0.772	4.474	4.077	3.943
341	0.749	4.317	3.935	3.918
342	0.723	4.1	3.88	3.928
343	0.685	3.97	3.847	3.963
344	0.658	3.882	3.793	4.004
345	0.651	3.781	3.766	4.076
346	0.667	3.703	3.784	4.173
347	0.687	3.607	3.787	4.289
348	0.703	3.546	3.783	4.41
349	0.728	3.557	3.841	4.52
350	0.74	3.563	3.963	4.666
351	0.745	3.603	4.036	4.849
352	0.766	3.667	4.092	5.029
353	0.812	3.743	4.228	5.151
354	0.868	3.793	4.346	5.275
355	0.917	3.833	4.456	5.527
356	0.938	3.952	4.63	5.696
357	0.954	4.121	4.779	5.789
358	1.027	4.263	4.872	5.98
359	1.109	4.382	5.019	6.165
360	1.149	4.533	5.203	6.326
361	1.164	4.697	5.35	6.512
362	1.173	4.826	5.458	6.645
363	1.23	4.935	5.54	6.744
364	1.297	5.037	5.655	6.856
365	1.337	5.159	5.777	6.961
366	1.366	5.312	5.882	7.043
367	1.411	5.44	6.018	7.101
368	1.443	5.562	6.174	7.182
369	1.471	5.69	6.29	7.237
370	1.494	5.8	6.355	7.265
371	1.48	5.905	6.395	7.318
372	1.495	6.038	6.448	7.358
373	1.511	6.195	6.516	7.41
374	1.514	6.288	6.573	7.445
375	1.515	6.317	6.607	7.423
376	1.512	6.366	6.647	7.39
377	1.501	6.432	6.705	7.364
378	1.501	6.491	6.712	7.339
379	1.498	6.563	6.725	7.31
380	1.482	6.584	6.735	7.246
381	1.469	6.569	6.715	7.172
382	1.446	6.561	6.688	7.132
383	1.427	6.548	6.624	7.053
384	1.421	6.546	6.587	6.943
385	1.398	6.587	6.569	6.842
386	1.359	6.598	6.503	6.744
387	1.324	6.52	6.418	6.657
388	1.306	6.454	6.366	6.567
389	1.283	6.404	6.329	6.47
390	1.245	6.367	6.279	6.364
391	1.222	6.346	6.184	6.282
392	1.202	6.29	6.085	6.19
393	1.164	6.209	6.017	6.084
394	1.125	6.137	5.952	5.972
395	1.082	6.081	5.878	5.855
396	1.048	5.994	5.788	5.763
397	1.018	5.885	5.711	5.673
398	0.987	5.795	5.627	5.565
399	0.964	5.713	5.534	5.475
400	0.938	5.617	5.461	5.405
401	0.886	5.559	5.376	5.336
402	0.842	5.49	5.31	5.263
403	0.821	5.359	5.243	5.165
404	0.799	5.258	5.161	5.109
405	0.771	5.173	5.115	5.063
406	0.729	5.083	5.052	5.005
407	0.703	5.003	4.976	4.929
408	0.677	4.935	4.916	4.863
409	0.644	4.852	4.851	4.831
410	0.626	4.773	4.788	4.808
411	0.616	4.712	4.726	4.785
412	0.586	4.645	4.701	4.747
413	0.56	4.559	4.688	4.724
414	0.552	4.485	4.625	4.709
415	0.543	4.44	4.581	4.694
416	0.522	4.391	4.55	4.694
417	0.482	4.333	4.509	4.713
418	0.459	4.289	4.498	4.709
419	0.471	4.248	4.478	4.698
420	0.468	4.192	4.451	4.707
421	0.445	4.164	4.456	4.713
422	0.441	4.146	4.46	4.741
423	0.442	4.108	4.456	4.771
424	0.441	4.085	4.44	4.793
425	0.441	4.071	4.439	4.819
426	0.435	4.054	4.462	4.858
427	0.447	4.045	4.477	4.887
428	0.45	4.044	4.478	4.903
429	0.447	4.027	4.504	4.921
430	0.459	4.047	4.532	4.958
431	0.468	4.062	4.541	5.019
432	0.478	4.068	4.57	5.069
433	0.493	4.083	4.602	5.113
434	0.503	4.083	4.622	5.157
435	0.507	4.099	4.648	5.205
436	0.513	4.128	4.694	5.26
437	0.516	4.167	4.715	5.313
438	0.528	4.193	4.736	5.353
439	0.551	4.222	4.778	5.406
440	0.558	4.256	4.803	5.475
441	0.572	4.291	4.845	5.537
442	0.586	4.329	4.897	5.583
443	0.592	4.373	4.933	5.62
444	0.597	4.41	4.968	5.675
445	0.613	4.433	5.006	5.724
446	0.633	4.475	5.037	5.774
447	0.639	4.53	5.074	5.826
448	0.653	4.573	5.115	5.858
449	0.664	4.593	5.145	5.893
450	0.671	4.62	5.185	5.93
451	0.676	4.672	5.214	5.963
452	0.685	4.713	5.247	5.995
453	0.702	4.745	5.293	6.047
454	0.716	4.793	5.321	6.102
455	0.722	4.839	5.35	6.137
456	0.731	4.866	5.377	6.177
457	0.735	4.892	5.394	6.194
458	0.74	4.927	5.417	6.21
459	0.752	4.962	5.437	6.233
460	0.764	4.985	5.453	6.238
461	0.771	5.003	5.47	6.252
462	0.778	5.032	5.493	6.282
463	0.778	5.066	5.504	6.29
464	0.778	5.072	5.505	6.303
465	0.78	5.077	5.521	6.319
466	0.777	5.113	5.537	6.322
467	0.78	5.147	5.547	6.325
468	0.784	5.15	5.559	6.335
469	0.793	5.153	5.559	6.334
470	0.793	5.162	5.553	6.329
471	0.786	5.179	5.556	6.328
472	0.787	5.211	5.55	6.323
473	0.789	5.22	5.562	6.335
474	0.789	5.222	5.579	6.346
475	0.787	5.235	5.574	6.349
476	0.786	5.234	5.559	6.34
477	0.781	5.247	5.556	6.325
478	0.783	5.263	5.559	6.329
479	0.781	5.261	5.54	6.32
480	0.775	5.257	5.534	6.293
481	0.775	5.26	5.544	6.29
482	0.775	5.26	5.554	6.279
483	0.771	5.266	5.551	6.276
484	0.76	5.266	5.527	6.274
485	0.754	5.249	5.521	6.244
486	0.749	5.237	5.511	6.21
487	0.745	5.222	5.479	6.2
488	0.738	5.2	5.466	6.194
489	0.732	5.191	5.463	6.165
490	0.72	5.19	5.444	6.142
491	0.713	5.171	5.424	6.143
492	0.709	5.153	5.408	6.122
493	0.702	5.15	5.397	6.085
494	0.697	5.127	5.377	6.07
495	0.69	5.113	5.373	6.056
496	0.677	5.119	5.365	6.044
497	0.668	5.107	5.345	6.039
498	0.665	5.096	5.338	6.018
499	0.659	5.077	5.324	5.984
500	0.651	5.051	5.316	5.972
501	0.639	5.034	5.31	5.962
502	0.629	5.023	5.286	5.943
503	0.624	5.005	5.275	5.922
504	0.615	4.988	5.257	5.901
505	0.606	4.979	5.237	5.878
506	0.6	4.945	5.228	5.858
507	0.59	4.921	5.212	5.856
508	0.58	4.91	5.203	5.855
509	0.571	4.89	5.202	5.833
510	0.565	4.887	5.196	5.806
511	0.563	4.871	5.171	5.795
512	0.551	4.845	5.159	5.786
513	0.542	4.82	5.141	5.759
514	0.539	4.8	5.132	5.74
515	0.531	4.79	5.139	5.742
516	0.526	4.778	5.136	5.736
517	0.522	4.762	5.128	5.728
518	0.514	4.738	5.122	5.721
519	0.511	4.723	5.119	5.707
520	0.505	4.718	5.119	5.695
521	0.5	4.716	5.11	5.698
522	0.502	4.706	5.095	5.701
523	0.499	4.689	5.084	5.687
524	0.493	4.692	5.086	5.695
525	0.484	4.683	5.095	5.704
526	0.473	4.683	5.106	5.698
527	0.471	4.688	5.116	5.696
528	0.474	4.665	5.116	5.693
529	0.47	4.665	5.119	5.688
530	0.459	4.672	5.119	5.692
531	0.458	4.666	5.106	5.693
532	0.459	4.649	5.127	5.695
533	0.455	4.64	5.147	5.687
534	0.456	4.645	5.147	5.701
535	0.458	4.655	5.148	5.725
536	0.45	4.636	5.127	5.687
537	0.444	4.608	5.115	5.653
538	0.439	4.602	5.115	5.672
539	0.438	4.604	5.122	5.679
540	0.444	4.605	5.133	5.684
541	0.442	4.601	5.136	5.702
542	0.436	4.607	5.142	5.705
543	0.439	4.61	5.15	5.708
544	0.436	4.613	5.151	5.707
545	0.433	4.611	5.144	5.707
546	0.438	4.61	5.147	5.711
547	0.436	4.61	5.154	5.71
548	0.433	4.614	5.161	5.719
549	0.435	4.614	5.173	5.739
550	0.432	4.625	5.18	5.748
551	0.433	4.637	5.193	5.745
552	0.433	4.633	5.199	5.748
553	0.43	4.639	5.206	5.76
554	0.429	4.634	5.212	5.76
555	0.43	4.623	5.205	5.759
556	0.432	4.643	5.212	5.768
557	0.429	4.652	5.217	5.779
558	0.429	4.657	5.223	5.785
559	0.432	4.668	5.232	5.788
560	0.433	4.665	5.231	5.801
561	0.432	4.665	5.247	5.809
562	0.429	4.674	5.26	5.8
563	0.43	4.677	5.258	5.806
564	0.442	4.68	5.269	5.817
565	0.441	4.681	5.29	5.817
566	0.439	4.683	5.29	5.826
567	0.441	4.697	5.286	5.827
568	0.438	4.704	5.298	5.832
569	0.435	4.713	5.307	5.847
570	0.436	4.715	5.319	5.856
571	0.438	4.716	5.331	5.861
572	0.438	4.723	5.324	5.856
573	0.439	4.73	5.318	5.858
574	0.442	4.736	5.325	5.878
575	0.441	4.738	5.33	5.888
576	0.438	4.749	5.333	5.881
577	0.439	4.761	5.325	5.89
578	0.439	4.752	5.325	5.891
579	0.442	4.75	5.331	5.884
580	0.447	4.761	5.334	5.89
581	0.441	4.762	5.338	5.898
582	0.438	4.753	5.338	5.894
583	0.435	4.758	5.336	5.878
584	0.429	4.767	5.324	5.881
585	0.43	4.768	5.325	5.887
586	0.432	4.771	5.341	5.878
587	0.436	4.77	5.344	5.89
588	0.442	4.776	5.334	5.887
589	0.435	4.77	5.33	5.879
590	0.429	4.768	5.328	5.898
591	0.432	4.774	5.334	5.913
592	0.426	4.773	5.334	5.899
593	0.421	4.787	5.328	5.888
594	0.426	4.803	5.341	5.904
595	0.427	4.814	5.35	5.911
596	0.427	4.817	5.351	5.911
597	0.427	4.82	5.354	5.919
598	0.426	4.825	5.344	5.928
599	0.417	4.813	5.342	5.925
600	0.415	4.814	5.347	5.927
601	0.413	4.832	5.342	5.93
602	0.41	4.832	5.334	5.931
603	0.41	4.829	5.328	5.928
604	0.41	4.831	5.342	5.923
605	0.418	4.813	5.342	5.927
606	0.41	4.811	5.333	5.942
607	0.403	4.825	5.33	5.936
608	0.4	4.822	5.316	5.927
609	0.391	4.817	5.312	5.928
610	0.384	4.808	5.307	5.911
611	0.388	4.805	5.307	5.901
612	0.386	4.805	5.301	5.905
613	0.381	4.8	5.286	5.917
614	0.383	4.797	5.27	5.917
615	0.38	4.797	5.264	5.901
616	0.377	4.787	5.255	5.902
617	0.372	4.764	5.24	5.901
618	0.372	4.756	5.237	5.878
619	0.366	4.752	5.238	5.875
620	0.354	4.739	5.231	5.865
621	0.357	4.735	5.211	5.843
622	0.352	4.741	5.208	5.838
623	0.345	4.732	5.214	5.844
624	0.345	4.724	5.199	5.846
625	0.346	4.724	5.18	5.846
626	0.339	4.707	5.177	5.836
627	0.326	4.703	5.162	5.826
628	0.325	4.707	5.15	5.826
629	0.314	4.698	5.142	5.815
630	0.31	4.678	5.13	5.804
631	0.311	4.666	5.136	5.792
632	0.308	4.671	5.128	5.791
633	0.304	4.657	5.101	5.794
634	0.302	4.639	5.084	5.78
635	0.296	4.648	5.069	5.774
636	0.288	4.637	5.049	5.762
637	0.284	4.61	5.032	5.751
638	0.284	4.604	5.017	5.743
639	0.279	4.585	5.008	5.734
640	0.276	4.567	5.002	5.727
641	0.265	4.559	4.982	5.722
642	0.258	4.541	4.976	5.714
643	0.261	4.527	4.968	5.696
644	0.259	4.529	4.948	5.699
645	0.261	4.51	4.936	5.692
646	0.256	4.482	4.918	5.672
647	0.252	4.486	4.913	5.664
648	0.247	4.48	4.909	5.669
649	0.241	4.457	4.897	5.672
650	0.233	4.453	4.874	5.65
651	0.229	4.44	4.858	5.649
652	0.229	4.41	4.866	5.641
653	0.223	4.399	4.857	5.624
654	0.217	4.399	4.839	5.637
655	0.214	4.391	4.829	5.634
656	0.209	4.379	4.813	5.612
657	0.201	4.372	4.803	5.606
658	0.195	4.362	4.8	5.605
659	0.191	4.338	4.791	5.611
660	0.186	4.323	4.774	5.597
661	0.188	4.309	4.758	5.586
662	0.186	4.282	4.741	5.586
663	0.175	4.272	4.726	5.579
664	0.174	4.263	4.721	5.574
665	0.177	4.243	4.703	5.556
666	0.162	4.233	4.694	5.547
667	0.159	4.23	4.688	5.544
668	0.162	4.219	4.669	5.531
669	0.157	4.198	4.669	5.519
670	0.156	4.181	4.657	5.522
671	0.146	4.182	4.634	5.527
672	0.139	4.176	4.623	5.507
673	0.145	4.138	4.62	5.502
674	0.136	4.111	4.62	5.499
675	0.125	4.105	4.617	5.487
676	0.125	4.111	4.599	5.496
677	0.128	4.111	4.582	5.496
678	0.128	4.105	4.576	5.479
679	0.12	4.088	4.565	5.475
680	0.119	4.066	4.559	5.481
681	0.122	4.053	4.556	5.482
682	0.122	4.056	4.546	5.464
683	0.119	4.048	4.535	5.453
684	0.107	4.018	4.523	5.463
685	0.101	4.013	4.529	5.475
686	0.099	4.016	4.536	5.472
687	0.096	4.022	4.52	5.458
688	0.09	4.015	4.512	5.461
689	0.09	3.986	4.51	5.464
690	0.091	3.969	4.492	5.464
691	0.088	3.966	4.482	5.46
692	0.085	3.97	4.494	5.455
693	0.087	3.957	4.483	5.466
694	0.084	3.943	4.474	5.467
695	0.079	3.932	4.477	5.44
696	0.081	3.923	4.48	5.438
697	0.079	3.925	4.457	5.457
698	0.07	3.903	4.448	5.444
699	0.066	3.88	4.471	5.447
700	0.063	3.893	4.466	5.457
701	0.061	3.903	4.463	5.464
702	0.063	3.885	4.449	5.464
703	0.063	3.877	4.442	5.467
704	0.063	3.879	4.451	5.479
705	0.058	3.876	4.456	5.472
706	0.058	3.873	4.453	5.455
707	0.056	3.859	4.449	5.453
708	0.061	3.844	4.457	5.453
709	0.066	3.839	4.453	5.472
710	0.061	3.848	4.437	5.501
711	0.056	3.844	4.443	5.495
712	0.055	3.844	4.451	5.484
713	0.059	3.835	4.44	5.49
714	0.059	3.819	4.433	5.492
715	0.058	3.819	4.436	5.481
716	0.063	3.818	4.442	5.498
717	0.069	3.802	4.437	5.493
718	0.067	3.809	4.434	5.493
719	0.067	3.821	4.448	5.501
720	0.063	3.81	4.466	5.498
721	0.058	3.809	4.462	5.531
722	0.072	3.809	4.443	5.533
723	0.075	3.798	4.456	5.53
724	0.072	3.789	4.468	5.54
725	0.081	3.804	4.462	5.524
726	0.084	3.825	4.469	5.53
727	0.072	3.815	4.492	5.553
728	0.073	3.822	4.506	5.573
729	0.09	3.825	4.503	5.603
730	0.093	3.818	4.485	5.591
731	0.084	3.822	4.491	5.574
732	0.088	3.828	4.515	5.577
733	0.093	3.825	4.51	5.565
734	0.087	3.813	4.515	5.568
735	0.091	3.815	4.538	5.6
736	0.096	3.813	4.538	5.608
737	0.09	3.81	4.544	5.606
738	0.099	3.821	4.562	5.615
739	0.101	3.819	4.565	5.611
740	0.091	3.809	4.555	5.635
741	0.102	3.815	4.556	5.646
742	0.104	3.825	4.565	5.649
743	0.099	3.827	4.584	5.673
744	0.11	3.827	4.582	5.692
745	0.114	3.836	4.564	5.711
746	0.119	3.835	4.561	5.701
747	0.114	3.835	4.572	5.672
748	0.113	3.839	4.576	5.672
749	0.108	3.841	4.584	5.688
750	0.104	3.842	4.613	5.688
751	0.114	3.836	4.604	5.693
752	0.122	3.845	4.582	5.693
753	0.133	3.848	4.591	5.707
754	0.13	3.844	4.616	5.728
755	0.133	3.859	4.642	5.731
756	0.133	3.867	4.654	5.759
757	0.127	3.865	4.633	5.765
758	0.116	3.851	4.634	5.737
759	0.114	3.859	4.651	5.739
760	0.133	3.891	4.668	5.792
761	0.145	3.905	4.704	5.82
762	0.156	3.92	4.732	5.818
763	0.163	3.926	4.756	5.838
764	0.162	3.903	4.741	5.821
765	0.151	3.902	4.724	5.812
766	0.163	3.929	4.744	5.847
767	0.178	3.931	4.741	5.853
768	0.166	3.925	4.745	5.84
769	0.165	3.932	4.776	5.853
770	0.174	3.937	4.765	5.865
771	0.175	3.954	4.77	5.875
772	0.168	3.955	4.794	5.875
773	0.162	3.957	4.808	5.888
774	0.185	3.973	4.839	5.907
775	0.198	3.987	4.852	5.936
776	0.186	3.993	4.834	5.954
777	0.182	3.983	4.837	5.933
778	0.189	4.005	4.858	5.922
779	0.2	4.022	4.82	5.913
780	0.203	4.024	4.805	5.925
781	0.194	4.021	4.834	5.96
782	0.189	4.018	4.857	5.966
783	0.201	4.033	4.866	5.971
784	0.201	4.025	4.86	5.972
785	0.194	4.008	4.887	5.986
786	0.194	4.047	4.915	6.012
787	0.188	4.08	4.933	6.015
788	0.189	4.066	4.941	6.049
789	0.195	4.091	4.941	6.041
790	0.195	4.089	4.974	6.029
791	0.198	4.051	4.97	6.047
792	0.201	4.076	4.955	6.039
793	0.198	4.083	4.98	6.035
794	0.2	4.077	4.977	6.041
795	0.214	4.092	4.951	6.07
796	0.209	4.115	4.968	6.067
797	0.2	4.131	4.973	6.056
798	0.209	4.146	4.974	6.053
799	0.221	4.153	5.003	6.067
800	0.233	4.146	5.013	6.081

## Sheet: Figure S8d
	FTO	FTO/4s Pt	FTO/8s Pt	FTO/12s Pt
Wavelength (nm)	Absorption (%)
200	89.301	-1.567	-0.64	-2.514
201	89.344	-1.287	-1.859	-2.792
202	90.455	-2.253	-4.05	-3.878
203	91.499	-3.589	-4.722	-5.125
204	90.733	-2.853	-4.46	-4.852
205	90.703	-2.912	-3.89	-4.304
206	90.972	-2.919	-3.965	-4.047
207	90.552	-2.339	-4.24	-4.056
208	90.87	-3.06	-4.843	-4.204
209	90.997	-3.325	-5.094	-3.982
210	90.968	-2.731	-4.274	-4.161
211	91.015	-2.548	-3.462	-3.658
212	91.14	-2.955	-3.456	-3.447
213	90.81	-2.817	-3.848	-3.413
214	90.569	-2.599	-3.676	-2.939
215	90.754	-2.691	-3.479	-3.086
216	90.854	-2.789	-3.683	-3.355
217	90.758	-2.727	-3.69	-3.311
218	90.77	-2.492	-3.42	-3.105
219	90.866	-2.4	-3.496	-3.072
220	90.954	-2.604	-3.769	-3.319
221	90.859	-2.533	-3.485	-3.344
222	90.526	-2.08	-3.109	-3.012
223	90.694	-2.376	-3.358	-3.198
224	90.804	-2.625	-3.377	-3.275
225	90.747	-2.433	-3.158	-3.091
226	90.898	-2.472	-3.377	-3.165
227	91.416	-2.774	-3.702	-3.4
228	91.756	-2.797	-3.724	-3.625
229	91.783	-2.606	-3.711	-3.642
230	92.178	-2.814	-3.915	-3.749
231	92.606	-2.973	-4.127	-4.059
232	92.794	-2.845	-4.182	-4.233
233	93.063	-2.902	-4.401	-4.258
234	93.466	-3.154	-4.616	-4.399
235	93.771	-3.201	-4.682	-4.617
236	93.945	-3.101	-4.709	-4.707
237	94.204	-3.169	-4.86	-4.761
238	94.518	-3.169	-5.052	-4.874
239	94.755	-3.245	-5.101	-4.957
240	94.938	-3.296	-4.998	-4.976
241	95.131	-3.21	-4.96	-5.018
242	95.354	-3.272	-5.127	-5.193
243	95.53	-3.344	-5.242	-5.352
244	95.751	-3.502	-5.373	-5.556
245	95.961	-3.658	-5.468	-5.623
246	96.118	-3.702	-5.561	-5.669
247	96.291	-3.743	-5.647	-5.823
248	96.422	-3.731	-5.64	-5.815
249	96.575	-3.647	-5.646	-5.803
250	96.768	-3.636	-5.754	-5.987
251	96.901	-3.731	-5.846	-6.089
252	96.968	-3.788	-5.833	-6.074
253	97.086	-3.845	-5.879	-6.117
254	97.241	-3.975	-5.985	-6.149
255	97.325	-4.005	-5.958	-6.229
256	97.41	-4.03	-5.965	-6.335
257	97.496	-4.058	-6.077	-6.31
258	97.588	-4.032	-6.186	-6.374
259	97.681	-4.072	-6.233	-6.422
260	97.727	-4.099	-6.16	-6.392
261	97.752	-4.011	-6.099	-6.352
262	97.826	-3.998	-6.096	-6.337
263	97.942	-4.067	-6.096	-6.465
264	98.018	-4.033	-6.122	-6.425
265	98.043	-3.945	-6.107	-6.313
266	98.075	-3.892	-6.083	-6.386
267	98.114	-3.886	-6.03	-6.457
268	98.149	-3.839	-5.985	-6.457
269	98.197	-3.811	-6.045	-6.499
270	98.246	-3.855	-5.983	-6.609
271	98.32	-3.845	-5.974	-6.76
272	98.347	-3.784	-6.096	-6.916
273	98.357	-3.777	-6.146	-7.01
274	98.352	-3.813	-6.242	-7.046
275	98.345	-3.918	-6.416	-7.232
276	98.338	-4.083	-6.524	-7.405
277	98.285	-4.195	-6.581	-7.423
278	98.271	-4.301	-6.791	-7.543
279	98.264	-4.519	-6.97	-7.603
280	98.239	-4.71	-7.149	-7.652
281	98.184	-4.829	-7.282	-7.676
282	98.139	-5	-7.314	-7.619
283	98.129	-5.187	-7.412	-7.608
284	98.137	-5.367	-7.464	-7.553
285	98.123	-5.447	-7.368	-7.343
286	98.123	-5.449	-7.243	-7.076
287	98.152	-5.493	-7.218	-6.888
288	98.222	-5.474	-7.105	-6.641
289	98.248	-5.365	-6.845	-6.314
290	98.253	-4.767	-6.278	-5.922
291	98.384	-4.222	-5.953	-5.585
292	98.534	-4.199	-5.951	-5.4
293	98.596	-4.037	-5.677	-5.152
294	98.528	-3.754	-5.367	-4.849
295	98.552	-3.571	-5.067	-4.747
296	98.603	-3.403	-4.911	-4.705
297	98.538	-3.073	-4.827	-4.735
298	98.455	-2.816	-4.713	-4.984
299	98.291	-2.743	-4.567	-5.16
300	98.041	-2.571	-4.416	-5.156
301	97.742	-2.368	-4.352	-5.25
302	97.38	-2.241	-4.435	-5.401
303	96.872	-2.152	-4.405	-5.38
304	96.209	-2.067	-4.281	-5.331
305	95.421	-1.901	-4.361	-5.404
306	94.569	-1.852	-4.39	-5.553
307	93.558	-2.004	-4.271	-5.56
308	92.549	-2.166	-4.422	-5.367
309	91.545	-2.2	-4.591	-5.14
310	90.158	-2.124	-4.306	-4.8
311	88.627	-2.134	-4.094	-4.447
312	87.25	-2.172	-4.04	-4.168
313	85.965	-2.396	-4.011	-4.087
314	84.53	-2.451	-3.919	-3.789
315	82.91	-2.041	-3.593	-3.158
316	81.283	-1.798	-3.22	-2.706
317	79.719	-1.883	-3.033	-2.282
318	78.087	-1.799	-2.786	-1.687
319	76.3	-1.595	-2.522	-1.127
320	74.569	-1.626	-2.262	-0.786
321	72.739	-1.445	-1.676	-0.248
322	70.708	-0.876	-1.003	0.618
323	68.771	-0.387	-0.474	1.527
324	66.723	0.022	0.153	2.561
325	64.783	0.415	0.631	3.435
326	63.106	0.647	0.992	4.066
327	61.15	1.237	1.843	4.849
328	59.171	1.986	2.726	5.648
329	57.325	2.357	3.292	6.599
330	55.437	2.85	4.07	7.678
331	53.74	3.203	4.639	8.415
332	52.204	3.327	4.864	8.998
333	50.293	3.938	5.622	10.059
334	48.423	4.655	6.603	11.137
335	46.725	5.373	7.49	12.109
336	44.879	6.338	8.501	13.117
337	43.189	7.156	9.486	13.972
338	41.652	7.603	10.172	15.085
339	40.182	8.011	10.657	16.197
340	38.764	8.312	11.331	16.833
341	37.378	8.795	12.162	17.501
342	36.084	9.337	12.6	18.213
343	34.897	9.514	12.944	18.829
344	33.693	9.874	13.625	19.355
345	32.425	10.31	14.342	19.981
346	31.306	10.88	14.883	20.805
347	30.633	11.141	15.088	21.243
348	29.833	11.137	15.373	21.586
349	28.882	11.337	15.784	22.055
350	28.389	11.288	15.794	22.222
351	28.076	11.091	15.755	22.154
352	27.722	11.061	15.942	22.097
353	27.333	11.186	16.039	22.253
354	26.924	11.28	15.988	22.332
355	26.7	11.119	15.922	21.985
356	26.58	10.775	15.777	21.91
357	26.397	10.456	15.57	21.94
358	26.187	10.416	15.525	21.776
359	26.044	10.469	15.474	21.681
360	25.94	10.327	15.226	21.584
361	26.135	9.956	14.78	21.087
362	26.354	9.588	14.56	20.592
363	26.509	9.21	14.262	20.127
364	26.538	9.132	13.991	19.719
365	26.461	9.182	13.971	19.581
366	26.529	8.905	13.772	19.39
367	26.581	8.596	13.394	19.199
368	26.81	8.114	12.865	18.737
369	27.013	7.875	12.43	18.43
370	27.179	7.67	12.083	18.146
371	27.112	7.635	12.142	17.932
372	27.112	7.669	12.156	17.79
373	27.336	7.419	11.885	17.491
374	27.427	7.235	11.685	17.333
375	27.532	7.162	11.426	17.089
376	27.565	7.165	11.333	16.939
377	27.61	7.097	11.315	16.726
378	27.675	6.857	11.219	16.52
379	27.649	6.695	11.061	16.48
380	27.526	6.816	10.982	16.481
381	27.436	6.881	10.89	16.54
382	27.297	6.97	10.928	16.583
383	27.112	7.043	11.159	16.597
384	26.898	7.089	11.234	16.668
385	26.79	6.888	11.101	16.715
386	26.644	6.76	10.983	16.741
387	26.235	6.924	11.097	17.038
388	25.911	7.149	11.328	17.341
389	25.606	7.474	11.649	17.537
390	25.287	7.621	11.823	17.765
391	24.979	7.638	12	17.963
392	24.607	7.761	12.318	18.213
393	24.254	8.047	12.601	18.605
394	23.93	8.188	12.802	18.905
395	23.617	8.167	12.946	19.19
396	23.284	8.382	13.09	19.504
397	22.786	8.838	13.523	19.904
398	22.373	9.155	13.938	20.323
399	22.132	9.269	14.124	20.602
400	21.892	9.301	14.284	20.839
401	21.575	9.426	14.543	21.126
402	21.146	9.729	14.964	21.539
403	20.854	9.97	15.23	21.88
404	20.676	10.04	15.397	22.038
405	20.431	10.152	15.473	22.298
406	20.098	10.386	15.732	22.763
407	19.744	10.597	16.078	23.133
408	19.48	10.795	16.361	23.337
409	19.266	10.93	16.647	23.549
410	18.948	11.167	16.905	23.939
411	18.625	11.462	17.245	24.332
412	18.419	11.563	17.441	24.54
413	18.161	11.722	17.555	24.746
414	17.894	11.848	17.783	25.023
415	17.63	11.945	18.096	25.395
416	17.428	12.022	18.358	25.692
417	17.356	12.074	18.449	25.728
418	17.234	12.184	18.538	25.869
419	16.993	12.36	18.791	26.213
420	16.764	12.554	19.055	26.529
421	16.579	12.617	19.166	26.723
422	16.435	12.572	19.178	26.813
423	16.454	12.476	19.128	26.879
424	16.402	12.489	19.222	27
425	16.31	12.522	19.3	27.057
426	16.234	12.572	19.311	27.094
427	16.051	12.655	19.472	27.289
428	16.048	12.615	19.474	27.29
429	16.094	12.608	19.417	27.279
430	15.94	12.67	19.577	27.433
431	15.883	12.73	19.699	27.457
432	15.963	12.695	19.67	27.385
433	16.012	12.553	19.57	27.252
434	15.976	12.548	19.574	27.21
435	15.976	12.586	19.571	27.225
436	16.104	12.504	19.414	27.147
437	16.182	12.441	19.367	27.077
438	16.203	12.377	19.398	27.067
439	16.27	12.32	19.349	26.983
440	16.326	12.304	19.321	26.82
441	16.29	12.244	19.315	26.835
442	16.357	12.094	19.17	26.799
443	16.414	12.024	19.063	26.718
444	16.473	11.954	19.007	26.578
445	16.535	11.878	18.95	26.444
446	16.542	11.886	18.889	26.465
447	16.646	11.763	18.751	26.36
448	16.747	11.615	18.617	26.205
449	16.722	11.617	18.588	26.137
450	16.735	11.563	18.522	26.058
451	16.948	11.328	18.322	25.846
452	17.059	11.234	18.226	25.669
453	17.093	11.238	18.232	25.55
454	17.183	11.157	18.169	25.464
455	17.21	11.148	18.104	25.407
456	17.158	11.187	18.112	25.346
457	17.199	11.114	18.026	25.323
458	17.317	10.98	17.888	25.26
459	17.371	10.902	17.793	25.141
460	17.473	10.785	17.716	24.994
461	17.54	10.714	17.628	24.864
462	17.531	10.755	17.614	24.852
463	17.549	10.698	17.617	24.835
464	17.589	10.602	17.545	24.728
465	17.604	10.589	17.476	24.658
466	17.598	10.581	17.472	24.658
467	17.599	10.604	17.504	24.691
468	17.586	10.635	17.487	24.703
469	17.624	10.553	17.401	24.648
470	17.696	10.428	17.296	24.52
471	17.715	10.427	17.245	24.491
472	17.63	10.521	17.362	24.604
473	17.647	10.394	17.371	24.547
474	17.677	10.303	17.276	24.465
475	17.635	10.335	17.271	24.469
476	17.688	10.289	17.2	24.468
477	17.675	10.229	17.205	24.468
478	17.64	10.218	17.263	24.406
479	17.685	10.196	17.188	24.395
480	17.627	10.27	17.187	24.494
481	17.639	10.271	17.186	24.417
482	17.594	10.273	17.162	24.444
483	17.456	10.3	17.26	24.61
484	17.439	10.272	17.308	24.597
485	17.434	10.343	17.348	24.63
486	17.436	10.39	17.422	24.697
487	17.385	10.413	17.436	24.758
488	17.327	10.4	17.422	24.813
489	17.249	10.459	17.52	24.914
490	17.206	10.554	17.641	24.972
491	17.163	10.622	17.695	25.03
492	17.101	10.58	17.704	25.113
493	17.053	10.541	17.707	25.175
494	16.97	10.583	17.776	25.293
495	16.938	10.598	17.8	25.358
496	16.878	10.646	17.879	25.437
497	16.825	10.708	17.952	25.478
498	16.794	10.742	17.994	25.495
499	16.73	10.836	18.098	25.58
500	16.62	11.003	18.218	25.712
501	16.527	11.056	18.334	25.833
502	16.537	10.926	18.319	25.86
503	16.538	10.839	18.277	25.868
504	16.457	10.951	18.373	25.97
505	16.441	10.982	18.398	26.056
506	16.449	10.968	18.405	26.061
507	16.301	11.113	18.566	26.171
508	16.168	11.249	18.714	26.313
509	16.124	11.255	18.79	26.382
510	16.067	11.234	18.79	26.473
511	15.991	11.235	18.824	26.56
512	15.936	11.169	18.896	26.653
513	15.948	11.196	18.984	26.679
514	15.921	11.326	19.028	26.734
515	15.805	11.429	19.097	26.888
516	15.816	11.39	19.113	26.903
517	15.811	11.371	19.125	26.966
518	15.727	11.47	19.223	27.069
519	15.66	11.534	19.286	27.15
520	15.587	11.572	19.388	27.254
521	15.557	11.561	19.437	27.293
522	15.477	11.596	19.49	27.417
523	15.404	11.639	19.567	27.544
524	15.434	11.565	19.515	27.521
525	15.477	11.514	19.493	27.454
526	15.488	11.561	19.578	27.458
527	15.47	11.608	19.626	27.536
528	15.413	11.695	19.715	27.585
529	15.359	11.71	19.764	27.615
530	15.3	11.704	19.772	27.704
531	15.321	11.663	19.741	27.699
532	15.361	11.589	19.701	27.649
533	15.301	11.718	19.801	27.749
534	15.248	11.809	19.901	27.8
535	15.21	11.791	19.961	27.808
536	15.212	11.758	19.958	27.893
537	15.262	11.722	19.934	27.961
538	15.256	11.751	19.99	27.975
539	15.189	11.806	20.015	28.025
540	15.1	11.875	20.092	28.139
541	15.078	11.945	20.179	28.174
542	15.137	11.903	20.16	28.118
543	15.163	11.837	20.146	28.106
544	15.163	11.866	20.144	28.148
545	15.189	11.865	20.106	28.175
546	15.218	11.822	20.099	28.235
547	15.239	11.815	20.104	28.261
548	15.207	11.803	20.143	28.25
549	15.082	11.882	20.244	28.33
550	15.045	11.896	20.284	28.365
551	15.113	11.83	20.255	28.354
552	15.177	11.823	20.213	28.349
553	15.264	11.753	20.128	28.226
554	15.33	11.721	20.085	28.14
555	15.309	11.761	20.128	28.215
556	15.265	11.76	20.177	28.293
557	15.249	11.831	20.234	28.332
558	15.292	11.815	20.199	28.302
559	15.394	11.692	20.118	28.203
560	15.491	11.668	20.047	28.129
561	15.495	11.681	20.073	28.129
562	15.442	11.702	20.122	28.212
563	15.514	11.613	20.003	28.16
564	15.54	11.582	19.984	28.135
565	15.532	11.594	20.012	28.165
566	15.528	11.61	20.024	28.192
567	15.489	11.661	20.069	28.286
568	15.527	11.61	20.026	28.283
569	15.607	11.479	19.951	28.166
570	15.635	11.417	19.876	28.137
571	15.59	11.469	19.927	28.22
572	15.587	11.509	20.027	28.216
573	15.581	11.562	20.106	28.203
574	15.61	11.585	20.07	28.158
575	15.686	11.511	19.97	28.121
576	15.713	11.418	19.949	28.146
577	15.746	11.378	19.918	28.12
578	15.781	11.365	19.881	28.092
579	15.796	11.345	19.848	28.119
580	15.837	11.299	19.847	28.121
581	15.868	11.294	19.877	28.1
582	15.916	11.312	19.809	28.093
583	15.973	11.248	19.753	28.075
584	15.956	11.264	19.82	28.092
585	15.886	11.357	19.892	28.134
586	15.896	11.32	19.866	28.104
587	15.984	11.322	19.806	28.061
588	16.031	11.371	19.822	28.043
589	16.098	11.217	19.768	27.99
590	16.073	11.207	19.8	28.02
591	15.97	11.385	19.93	28.113
592	15.962	11.377	19.941	28.168
593	15.972	11.3	19.895	28.166
594	15.982	11.312	19.875	28.13
595	16.042	11.3	19.867	28.127
596	16.109	11.198	19.805	28.116
597	16.133	11.113	19.772	28.101
598	16.157	11.15	19.802	28.105
599	16.207	11.202	19.798	28.065
600	16.187	11.253	19.81	28.086
601	16.163	11.254	19.816	28.11
602	16.179	11.206	19.801	28.089
603	16.184	11.22	19.815	28.113
604	16.254	11.119	19.75	28.071
605	16.246	11.103	19.755	28.085
606	16.184	11.229	19.85	28.167
607	16.188	11.256	19.864	28.198
608	16.212	11.217	19.815	28.189
609	16.233	11.196	19.793	28.187
610	16.216	11.227	19.858	28.229
611	16.177	11.257	19.917	28.26
612	16.167	11.247	19.955	28.276
613	16.138	11.238	19.984	28.319
614	16.173	11.214	19.951	28.277
615	16.248	11.177	19.902	28.231
616	16.24	11.21	19.976	28.309
617	16.268	11.26	20.028	28.369
618	16.262	11.328	20.016	28.398
619	16.243	11.297	20.029	28.383
620	16.258	11.227	20.009	28.378
621	16.237	11.19	19.965	28.49
622	16.221	11.147	19.996	28.553
623	16.182	11.216	20.06	28.565
624	16.167	11.255	20.106	28.593
625	16.138	11.319	20.205	28.633
626	16.081	11.468	20.283	28.727
627	16.114	11.495	20.277	28.744
628	16.174	11.387	20.266	28.682
629	16.165	11.357	20.332	28.727
630	16.118	11.431	20.383	28.851
631	16.069	11.519	20.423	28.948
632	16.062	11.494	20.47	28.933
633	16.084	11.452	20.49	28.901
634	16.036	11.55	20.563	28.976
635	16.034	11.569	20.574	29.015
636	15.972	11.647	20.691	29.109
637	15.928	11.71	20.784	29.168
638	15.928	11.704	20.785	29.231
639	15.903	11.74	20.833	29.313
640	15.892	11.804	20.839	29.352
641	15.85	11.834	20.936	29.4
642	15.845	11.792	20.944	29.441
643	15.903	11.694	20.873	29.445
644	15.886	11.691	20.933	29.438
645	15.756	11.861	21.056	29.532
646	15.783	11.841	21.08	29.568
647	15.899	11.719	21.011	29.522
648	15.831	11.771	21.079	29.576
649	15.721	11.911	21.211	29.724
650	15.67	12.041	21.339	29.857
651	15.712	11.998	21.301	29.816
652	15.747	11.952	21.206	29.78
653	15.704	11.969	21.265	29.878
654	15.657	12.015	21.355	29.95
655	15.568	12.117	21.522	30.054
656	15.566	12.097	21.569	30.093
657	15.645	11.996	21.494	30.062
658	15.636	12.016	21.491	30.137
659	15.513	12.192	21.609	30.23
660	15.497	12.191	21.693	30.277
661	15.478	12.24	21.784	30.404
662	15.434	12.347	21.862	30.488
663	15.409	12.355	21.916	30.525
664	15.393	12.333	21.915	30.55
665	15.431	12.321	21.866	30.577
666	15.39	12.381	22	30.672
667	15.339	12.377	22.065	30.77
668	15.388	12.301	22.052	30.751
669	15.37	12.39	22.135	30.753
670	15.228	12.566	22.292	30.967
671	15.271	12.517	22.281	30.951
672	15.369	12.485	22.228	30.856
673	15.256	12.575	22.336	31.054
674	15.223	12.597	22.35	31.114
675	15.311	12.634	22.312	31.053
676	15.315	12.678	22.398	31.106
677	15.279	12.693	22.492	31.137
678	15.203	12.737	22.587	31.207
679	15.262	12.605	22.488	31.2
680	15.306	12.54	22.396	31.177
681	15.28	12.628	22.521	31.176
682	15.297	12.66	22.603	31.229
683	15.213	12.74	22.725	31.379
684	15.127	12.847	22.828	31.484
685	15.063	12.942	22.837	31.57
686	15.157	12.796	22.727	31.473
687	15.303	12.587	22.678	31.318
688	15.346	12.595	22.711	31.281
689	15.247	12.754	22.819	31.456
690	15.165	12.851	22.923	31.593
691	15.238	12.743	22.891	31.57
692	15.233	12.793	22.98	31.609
693	15.196	12.901	23.07	31.618
694	15.198	12.912	23.067	31.635
695	15.172	12.975	23.126	31.749
696	15.225	12.981	23.112	31.753
697	15.219	13.043	23.203	31.777
698	15.137	13.071	23.288	31.911
699	15.19	12.993	23.143	31.956
700	15.208	12.881	23.069	31.937
701	15.118	12.943	23.211	31.986
702	15.113	13.119	23.328	31.996
703	15.179	13.077	23.292	31.851
704	15.257	13.019	23.226	31.793
705	15.369	12.927	23.153	31.81
706	15.35	12.933	23.232	31.882
707	15.256	13.09	23.347	31.988
708	15.16	13.18	23.456	32.07
709	15.116	13.207	23.531	32.101
710	15.244	13.122	23.454	32.01
711	15.268	13.063	23.437	32.022
712	15.216	13.014	23.388	32.155
713	15.291	12.986	23.343	32.135
714	15.398	12.932	23.359	32.029
715	15.471	12.894	23.319	31.999
716	15.463	12.952	23.313	32.012
717	15.414	13.027	23.411	32.064
718	15.457	12.924	23.377	32.127
719	15.488	12.863	23.314	32.143
720	15.477	12.969	23.403	32.062
721	15.488	13	23.465	32.012
722	15.509	13.008	23.447	32.018
723	15.599	12.955	23.412	31.955
724	15.632	12.969	23.466	32.002
725	15.614	13.045	23.516	32.096
726	15.672	12.974	23.448	32.058
727	15.786	12.787	23.346	31.941
728	15.735	12.795	23.422	32.025
729	15.662	12.872	23.405	32.095
730	15.718	12.814	23.386	32.059
731	15.767	12.781	23.427	32.042
732	15.683	12.911	23.458	32.129
733	15.636	13.011	23.49	32.205
734	15.741	12.978	23.487	32.115
735	15.783	12.911	23.515	32.11
736	15.814	12.833	23.45	32.074
737	15.944	12.801	23.305	31.981
738	16.028	12.82	23.33	31.963
739	15.954	12.953	23.444	32.006
740	15.934	13.008	23.466	31.97
741	15.914	12.925	23.523	31.973
742	15.957	12.866	23.499	31.962
743	16.15	12.724	23.27	31.814
744	16.208	12.674	23.157	31.801
745	16.164	12.703	23.389	31.804
746	15.997	12.881	23.62	32.029
747	15.949	13.132	23.565	32.151
748	16.139	13.123	23.513	31.925
749	16.228	13.014	23.532	31.832
750	16.148	13.054	23.589	31.933
751	16.179	12.993	23.633	31.952
752	16.228	12.93	23.601	31.877
753	16.24	13.046	23.571	31.914
754	16.328	12.941	23.484	31.922
755	16.29	12.889	23.417	31.881
756	16.244	12.958	23.457	31.913
757	16.467	12.74	23.39	31.76
758	16.646	12.601	23.235	31.598
759	16.584	12.643	23.312	31.648
760	16.533	12.68	23.354	31.708
761	16.626	12.622	23.176	31.586
762	16.801	12.464	23.023	31.349
763	16.808	12.524	22.988	31.348
764	16.661	12.7	23.171	31.542
765	16.646	12.809	23.354	31.639
766	16.751	12.897	23.281	31.6
767	16.782	12.91	23.193	31.565
768	16.873	12.677	23.028	31.412
769	17.093	12.369	22.846	31.2
770	17.25	12.288	22.787	31.063
771	17.217	12.36	22.804	31.114
772	17.16	12.322	22.875	31.21
773	17.119	12.309	22.892	31.223
774	17.094	12.458	22.91	31.212
775	17.263	12.316	22.784	31.06
776	17.403	12.153	22.678	31.052
777	17.413	12.297	22.727	31.15
778	17.514	12.29	22.653	31.035
779	17.549	12.229	22.674	30.979
780	17.526	12.3	22.694	31.026
781	17.611	12.18	22.601	30.906
782	17.658	12.069	22.606	30.849
783	17.601	12.259	22.707	30.933
784	17.679	12.221	22.652	30.974
785	17.784	12.035	22.538	30.915
786	17.817	11.982	22.549	30.687
787	18.101	11.787	22.236	30.372
788	18.289	11.707	21.965	30.283
789	17.981	11.922	22.315	30.671
790	17.791	11.924	22.514	30.818
791	17.963	11.859	22.36	30.545
792	18.12	11.971	22.299	30.34
793	18.219	12.122	22.303	30.298
794	18.292	12.053	22.316	30.295
795	18.203	11.92	22.321	30.354
796	18.286	11.733	22.103	30.347
797	18.385	11.618	22.109	30.255
798	18.475	11.621	22.134	30.193
799	18.576	11.66	22.042	30.213
800	18.519	11.759	22.21	30.251

## Sheet: Figure S9
	pn+-Si/Pt	pn+-Si/TMOS/Pt
Wavelength (nm)	PL intensity (a.u.)
200	-9.51976	-0.16464
201	-3.208	-0.09799
202	0.69855	-0.06917
203	1.86621	-0.09372
204	1.54558	-0.11023
205	1.13349	-0.0778
206	1.05603	-0.0373
207	1.10545	-0.01674
208	1.15004	-0.00694
209	1.18901	0.01613
210	1.22552	0.02678
211	1.22866	0.00474
212	1.19654	-0.04149
213	1.1492	-0.06474
214	1.12799	-0.04259
215	1.13685	-0.00684
216	1.14257	-0.0135
217	1.11867	-0.06797
218	1.08795	-0.12408
219	1.0929	-0.14622
220	1.15086	-0.1375
221	1.23121	-0.10175
222	1.27409	-0.03792
223	1.24773	0.03296
224	1.18066	0.06088
225	1.12464	0.0283
226	1.10108	-0.02995
227	1.10392	-0.06199
228	1.12715	-0.06307
229	1.15772	-0.04862
230	1.18627	-0.02002
231	1.21292	0.02953
232	1.2358	0.05864
233	1.22326	0.02602
234	1.1691	-0.04285
235	1.11903	-0.07494
236	1.12847	-0.06118
237	1.1758	-0.05392
238	1.19488	-0.06774
239	1.15577	-0.05866
240	1.10944	-0.01119
241	1.10935	0.02177
242	1.14673	0.01161
243	1.16625	-0.01077
244	1.15688	-0.00356
245	1.15844	0.01256
246	1.19639	0.00718
247	1.24276	-0.00947
248	1.2702	0.00964
249	1.28178	0.06856
250	1.28579	0.11247
251	1.27786	0.09361
252	1.26632	0.03439
253	1.26903	-0.00129
254	1.28685	-0.000170339
255	1.29915	0.0015
256	1.28414	-0.01573
257	1.23547	-0.02015
258	1.17643	0.01414
259	1.15633	0.07458
260	1.19856	0.12831
261	1.26213	0.13481
262	1.277	0.08264
263	1.2287	0.00713
264	1.16824	-0.03301
265	1.15052	-0.03365
266	1.17537	-0.02061
267	1.20616	0.00711
268	1.21192	0.06633
269	1.19823	0.12446
270	1.19655	0.12065
271	1.22831	0.05443
272	1.26804	-0.00586
273	1.26908	-0.0161
274	1.22554	-0.0014
275	1.17984	-0.00608
276	1.16413	-0.01559
277	1.17147	0.0059
278	1.18501	0.05735
279	1.19059	0.07779
280	1.17125	0.04204
281	1.13312	-0.00334
282	1.11613	-0.00774
283	1.13691	0.00517
284	1.14789	-0.01009
285	1.1113	-0.03695
286	1.07264	-0.03796
287	1.10296	-0.00457
288	1.18409	0.03406
289	1.22639	0.05068
290	1.19317	0.02701
291	1.14085	-0.01254
292	1.12806	-0.02175
293	1.14375	0.000629699
294	1.15418	0.0131
295	1.17712	0.00581
296	1.25564	0.03045
297	1.36835	0.08898
298	1.41812	0.11702
299	1.36013	0.06762
300	1.27122	-0.000512963
301	1.2578	-0.02542
302	1.32007	-0.00739
303	1.37978	0.01756
304	1.38931	0.05772
305	1.36818	0.12627
306	1.35345	0.20391
307	1.36325	0.25236
308	1.41364	0.26236
309	1.50084	0.24361
310	1.57547	0.20182
311	1.56674	0.15452
312	1.48345	0.13269
313	1.41473	0.13854
314	1.42262	0.12811
315	1.47208	0.09448
316	1.50269	0.09043
317	1.52546	0.15448
318	1.59954	0.24456
319	1.72931	0.29825
320	1.81626	0.32103
321	1.79145	0.37561
322	1.73019	0.4877
323	1.76801	0.59595
324	1.90925	0.6664
325	2.07588	0.77341
326	2.27838	1.00065
327	2.61592	1.30097
328	3.07971	1.54674
329	3.53881	1.69858
330	3.89189	1.83751
331	4.15353	2.0693
332	4.34598	2.43516
333	4.51868	2.85353
334	4.8069	3.19651
335	5.36722	3.40404
336	6.11358	3.65468
337	6.7838	4.10531
338	7.18849	4.76744
339	7.44354	5.41949
340	7.816	5.99396
341	8.51172	6.51429
342	9.42973	7.09223
343	10.2584	7.61567
344	10.8128	7.98223
345	11.2591	8.20567
346	11.8814	8.51625
347	12.6916	9.04055
348	13.4997	9.66111
349	14.1433	10.2084
350	14.6188	10.6587
351	14.9203	11.1383
352	15.1534	11.5829
353	15.5595	11.8922
354	16.2986	12.0951
355	17.1788	12.4405
356	17.8896	13.0215
357	18.3924	13.653
358	18.7788	14.1105
359	19.0831	14.3777
360	19.2993	14.6241
361	19.5617	14.7914
362	19.8783	14.8584
363	20.1598	14.9893
364	20.3645	15.4423
365	20.5829	15.9775
366	20.7763	16.3008
367	20.8502	16.3198
368	20.8072	16.1371
369	20.7021	15.775
370	20.4523	15.5803
371	20.07	15.8367
372	19.8811	16.2959
373	20.2097	16.2939
374	20.8154	15.8105
375	21.1448	15.3475
376	21.0028	15.2955
377	20.6599	15.5704
378	20.3182	16.004
379	20.0414	16.2654
380	19.9488	16.0872
381	20.0868	15.6771
382	20.1616	15.518
383	19.928	15.58
384	19.4959	15.4753
385	19.0867	15.3259
386	18.6197	15.5678
387	17.9886	16.1036
388	17.3447	16.2628
389	17.0502	15.7151
390	17.2518	14.7898
391	17.6809	14.0111
392	17.7701	13.6166
393	17.1932	13.569
394	16.2249	13.7159
395	15.4461	13.7884
396	15.1893	13.5885
397	15.3864	13.2253
398	15.797	12.9853
399	16.0664	12.9447
400	15.8866	12.9271
401	15.3002	12.8565
402	14.7879	12.7326
403	14.7362	12.5252
404	15.014	12.0905
405	15.1506	11.5579
406	14.9041	11.2352
407	14.4261	11.3595
408	13.9985	11.6534
409	13.6931	11.8003
410	13.4429	11.7387
411	13.1985	11.6638
412	13.0086	11.6238
413	12.8496	11.622
414	12.7139	11.5365
415	12.6137	11.158
416	12.5673	10.5459
417	12.441	10.1886
418	12.2069	10.3369
419	11.9945	10.5675
420	11.909	10.4517
421	11.7923	10.2168
422	11.5351	10.2623
423	11.3037	10.5033
424	11.3258	10.5109
425	11.5028	10.1834
426	11.4765	9.7632
427	11.0673	9.59987
428	10.5056	9.75677
429	10.1961	10.0669
430	10.2376	10.188
431	10.3917	10.0143
432	10.4243	9.62952
433	10.3697	9.27538
434	10.3096	9.09039
435	10.2386	9.11564
436	10.1352	9.12401
437	10.0453	8.95937
438	9.96189	8.73785
439	9.85217	8.77721
440	9.7378	9.04623
441	9.59941	9.2541
442	9.37198	9.12682
443	9.15086	8.75677
444	9.18753	8.36398
445	9.4317	8.15647
446	9.50192	8.0733
447	9.20312	8.0664
448	8.83799	8.11771
449	8.75959	8.2661
450	8.95865	8.31357
451	9.17298	8.13431
452	9.21992	7.84458
453	9.08364	7.90132
454	8.83497	8.40594
455	8.59906	8.88101
456	8.48136	8.65152
457	8.46538	7.89069
458	8.451	7.3058
459	8.40328	7.27733
460	8.34619	7.41776
461	8.23667	7.49945
462	8.0749	7.66654
463	7.99105	8.02474
464	8.11819	8.2619
465	8.34817	8.19243
466	8.47314	7.98871
467	8.38131	7.90299
468	8.18993	7.89202
469	8.071	7.71749
470	8.07461	7.31985
471	8.0199	6.95444
472	7.77557	6.87592
473	7.45059	6.96447
474	7.29967	6.98202
475	7.38569	6.93945
476	7.54856	6.98928
477	7.571	7.06182
478	7.41242	7.02091
479	7.15503	6.88746
480	6.88406	6.74605
481	6.61816	6.59895
482	6.44679	6.4785
483	6.45094	6.53151
484	6.58847	6.70744
485	6.69419	6.73649
486	6.68783	6.41221
487	6.57063	5.9529
488	6.38187	5.66281
489	6.16381	5.67409
490	5.98317	5.91826
491	5.85657	6.22516
492	5.79156	6.28788
493	5.82371	5.98144
494	5.94947	5.58588
495	5.99885	5.42279
496	5.79238	5.41048
497	5.40922	5.34041
498	5.1766	5.19364
499	5.28471	5.0891
500	5.56076	5.03009
501	5.65609	4.98254
502	5.43698	4.87874
503	5.09928	4.70568
504	4.93451	4.55939
505	5.01346	4.56278
506	5.15282	4.64888
507	5.16442	4.60368
508	5.02544	4.40649
509	4.80683	4.25323
510	4.5455	4.28658
511	4.29349	4.38378
512	4.17712	4.4233
513	4.28121	4.39055
514	4.50543	4.32107
515	4.63581	4.14536
516	4.61434	3.94894
517	4.5783	3.88698
518	4.62221	4.02915
519	4.60233	4.14718
520	4.3872	4.14399
521	4.11025	4.08312
522	4.01739	4.09044
523	4.10155	4.06068
524	4.15459	3.96366
525	4.10216	3.88264
526	4.08217	3.88258
527	4.20378	3.82739
528	4.38482	3.64863
529	4.47556	3.47549
530	4.39664	3.39531
531	4.18995	3.32872
532	3.94313	3.21019
533	3.73928	3.12549
534	3.60734	3.16971
535	3.55612	3.32435
536	3.58439	3.47783
537	3.66236	3.48254
538	3.73233	3.32959
539	3.76577	3.1253
540	3.79487	3.00379
541	3.82902	2.99302
542	3.83969	3.07491
543	3.80486	3.17803
544	3.7667	3.22856
545	3.7561	3.20167
546	3.76695	3.14907
547	3.76157	3.12882
548	3.72366	3.12154
549	3.64633	3.03503
550	3.52757	2.85129
551	3.37644	2.66717
552	3.23517	2.58195
553	3.15113	2.55191
554	3.12093	2.47721
555	3.11726	2.33908
556	3.13998	2.258
557	3.19322	2.33175
558	3.21649	2.47176
559	3.14829	2.49921
560	3.02743	2.39156
561	2.93815	2.29228
562	2.88484	2.28553
563	2.81281	2.31778
564	2.74479	2.34647
565	2.74433	2.3903
566	2.78744	2.46077
567	2.77179	2.50507
568	2.68744	2.47318
569	2.63024	2.32822
570	2.6493	2.09405
571	2.67489	1.90736
572	2.63914	1.90337
573	2.58141	2.00406
574	2.61154	1.98987
575	2.76112	1.84418
576	2.91959	1.74509
577	2.92704	1.7402
578	2.77884	1.68941
579	2.60413	1.59506
580	2.50143	1.63655
581	2.42963	1.82941
582	2.3487	1.92031
583	2.2861	1.76073
584	2.29117	1.51577
585	2.32871	1.4467
586	2.35099	1.588
587	2.39079	1.76894
588	2.52291	1.79212
589	2.68954	1.62571
590	2.72881	1.41922
591	2.59014	1.36942
592	2.39369	1.49844
593	2.2535	1.60317
594	2.17313	1.50846
595	2.12692	1.2978
596	2.10696	1.20399
597	2.10522	1.27735
598	2.11036	1.35283
599	2.12468	1.27591
600	2.14793	1.08557

## Sheet: Figure S10
1st		2nd		3rd		4th
Time (h)	Curremnt Density (mA/cm2)	Time (h)	Curremnt Density (mA/cm2)	Time (h)	Curremnt Density (mA/cm2)	Time (h)	Curremnt Density (mA/cm2)
0.000277778	-0.23529	0.000277778	0.43478	5.55556e-05	-0.4053	0.000277778	-0.2115
0.000555556	-0.18908	0.000555556	0.1256	0.000111111	-0.25458	0.000555556	-0.19507
0.000833333	-0.17647	0.000833333	0.08696	0.000166667	-0.21385	0.000833333	-0.1848
0.00111	-0.17227	0.00111	0.0628	0.000222222	-0.19145	0.00111	-0.17454
0.00139	-0.16387	0.00139	0.04831	0.000277778	-0.17108	0.00139	-0.16427
0.00167	-0.15966	0.00167	0.03865	0.000333333	-0.16293	0.00167	-0.154
0.00194	-0.15546	0.00194	-1.98551	0.000388889	-0.15275	0.00194	-0.14579
0.00222	-0.15126	0.00222	-19.8744	0.000444444	-0.13442	0.00222	-0.13758
0.0025	-0.15126	0.0025	-30.1208	0.0005	-0.13442	0.0025	-0.13142
0.00278	-0.14706	0.00278	-29.8744	0.000555556	-0.13035	0.00278	-0.12526
0.00306	-0.14286	0.00306	-29.6667	0.000611111	-0.11813	0.00306	-0.11704
0.00333	-0.93697	0.00333	-29.4541	0.000666667	-0.11609	0.00333	-0.11294
0.00361	-17.3067	0.00361	-29.343	0.000722222	-0.11405	0.00361	-0.10883
0.00389	-29.3235	0.00389	-29.401	0.000777778	-0.11405	0.00389	-6.09446
0.00417	-29.0672	0.00417	-29.3575	0.000833333	-0.11202	0.00417	-28.8747
0.00444	-28.7185	0.00444	-29.3623	0.000888889	-0.10794	0.00444	-28.8131
0.00472	-28.4076	0.00472	-29.4879	0.000944444	-0.10998	0.00472	-28.6058
0.005	-28.105	0.005	-29.5121	0.001	-0.10591	0.005	-28.4435
0.00528	-28.1429	0.00528	-29.401	0.00106	-0.10387	0.00528	-28.2485
0.00556	-28.416	0.00556	-29.6667	0.00111	-0.10794	0.00556	-28.1314
0.00583	-28.2983	0.00583	-29.7246	0.00117	-0.09572	0.00583	-28.0945
0.00611	-28.1387	0.00611	-30.0725	0.00122	-0.10183	0.00611	-28.0596
0.00639	-28.0588	0.00639	-29.7874	0.00128	-0.09369	0.00639	-27.9343
0.00667	-28.0672	0.00667	-29.8358	0.00133	-0.09369	0.00667	-27.9055
0.00694	-28.0924	0.00694	-29.9565	0.00139	-0.09776	0.00694	-27.7639
0.00722	-28.0672	0.00722	-29.9179	0.00144	-0.8391	0.00722	-27.6879
0.0075	-27.9328	0.0075	-30.0387	0.0015	-8.389	0.0075	-27.6263
0.00778	-27.8403	0.00778	-30.0725	0.00156	-29.943	0.00778	-27.5626
0.00806	-27.7059	0.00806	-29.7101	0.00161	-29.833	0.00806	-27.5873
0.00833	-27.5504	0.00833	-29.8889	0.00167	-29.7963	0.00833	-27.5565
0.00861	-27.416	0.00861	-29.8744	0.00172	-29.6721	0.00861	-27.6181
0.00889	-27.1891	0.00889	-29.8164	0.00178	-29.7719	0.00889	-27.5585
0.00917	-27.1135	0.00917	-29.7391	0.00183	-29.5866	0.00917	-27.8747
0.00944	-27.0084	0.00944	-29.5942	0.00189	-29.4786	0.00944	-27.8994
0.00972	-27.3782	0.00972	-30.0435	0.00194	-29.3809	0.00972	-27.7803
0.01	-27.2689	0.01	-29.8599	0.002	-29.5173	0.01	-28.0164
0.01028	-27.2017	0.01028	-29.7488	0.00206	-29.3462	0.01028	-27.8583
0.01056	-27.1513	0.01056	-29.7633	0.00211	-29.499	0.01056	-27.807
0.01083	-27.2689	0.01083	-29.9759	0.00217	-29.3707	0.01083	-27.846
0.01111	-27.2227	0.01111	-29.8164	0.00222	-29.3747	0.01111	-28.1663
0.01139	-27.1639	0.01139	-29.7198	0.00228	-29.444	0.01139	-29.308
0.01167	-26.9706	0.01167	-29.6618	0.00233	-29.2831	0.01167	-29.2074
0.01194	-26.8277	0.01194	-29.5314	0.00239	-29.3299	0.01194	-29.2813
0.01222	-26.7059	0.01222	-29.2947	0.00244	-29.2037	0.01222	-29.3635
0.0125	-26.5924	0.0125	-29.3285	0.0025	-29.2159	0.0125	-29.3019
0.01278	-26.5	0.01278	-29.5266	0.00256	-29.0407	0.01278	-29.2136
0.01306	-27.3571	0.01306	-29.5121	0.00261	-29.1935	0.01306	-29.4353
0.01333	-27.1513	0.01333	-29.6667	0.00267	-29.2688	0.01333	-29.4292
0.01361	-27.0546	0.01361	-29.5121	0.00272	-29.2098	0.01361	-29.4867
0.01389	-26.9538	0.01389	-29.3623	0.00278	-29.1487	0.01389	-29.7002
0.01417	-27.2857	0.01417	-29.2947	0.00283	-29.1568	0.01417	-29.5565
0.01444	-27.1471	0.01444	-29.5942	0.00289	-29.1181	0.01444	-29.3922
0.01472	-27.0504	0.01472	-29.2802	0.00294	-29.0652	0.01472	-29.3039
0.015	-26.874	0.015	-29.1642	0.003	-29.0937	0.015	-29.4969
0.01528	-26.7059	0.01528	-29.2512	0.00306	-29.0896	0.01528	-29.2156
0.01556	-26.584	0.01556	-29.401	0.00311	-29.0122	0.01556	-29.191
0.01583	-26.4118	0.01583	-29.4541	0.00317	-28.8839	0.01583	-29.1191
0.01611	-26.3193	0.01611	-29.4589	0.00322	-28.8493	0.01611	-29.3635
0.01639	-26.2227	0.01639	-29.3188	0.00328	-28.8554	0.01639	-29.0678
0.01667	-26.0756	0.01667	-29.628	0.00333	-28.888	0.01667	-29.0513
0.01694	-26.0168	0.01694	-29.4155	0.00339	-28.8615	0.01694	-29.0164
0.01722	-25.9874	0.01722	-29.4831	0.00344	-28.7841	0.01722	-28.8378
0.0175	-25.8823	0.0175	-29.2947	0.0035	-28.8065	0.0175	-28.9979
0.01778	-25.7395	0.01778	-29.3285	0.00356	-28.8819	0.01778	-28.9897
0.01806	-25.7941	0.01806	-29.1063	0.00361	-28.8147	0.01806	-29.0842
0.01833	-25.8235	0.01833	-29.4444	0.00367	-28.9307	0.01833	-29.0678
0.01861	-25.7983	0.01861	-29.2464	0.00372	-28.8778	0.01861	-29.1561
0.01889	-26.1807	0.01889	-29.3478	0.00378	-28.8778	0.01889	-29.1088
0.01917	-26.3908	0.01917	-29.7053	0.00383	-28.7943	0.01917	-29.5277
0.01944	-26.1639	0.01944	-29.4831	0.00389	-28.8534	0.01944	-29.1109
0.01972	-25.9874	0.01972	-29.5845	0.00394	-28.7617	0.01972	-29.1663
0.02	-26.0882	0.02	-29.9179	0.004	-28.6029	0.02	-29.0267
0.02028	-25.9538	0.02028	-29.7633	0.00406	-28.6151	0.02028	-29.1786
0.02056	-25.916	0.02056	-29.5942	0.00411	-28.5743	0.02056	-29.0575
0.02083	-25.6765	0.02083	-29.628	0.00417	-28.6069	0.02083	-29.0842
0.02111	-25.6681	0.02111	-29.599	0.00422	-28.6334	0.02111	-29.1047
0.02139	-25.5168	0.02139	-29.5121	0.00428	-28.6477	0.02139	-28.8788
0.02167	-26.416	0.02167	-29.6667	0.00433	-28.6599	0.02167	-28.7864
0.02194	-26.458	0.02194	-29.5266	0.00439	-28.4338	0.02194	-28.8973
0.02222	-26.5714	0.02222	-29.4396	0.00444	-28.6334	0.02222	-28.7864
0.0225	-26.4412	0.0225	-29.0725	0.0045	-28.4868	0.0225	-28.7598
0.02278	-26.2815	0.02278	-29.2899	0.00456	-28.5499	0.02278	-28.5832
0.02306	-26.2185	0.02306	-29.1981	0.00461	-28.5051	0.02306	-28.6263
0.02333	-26.042	0.02333	-29.1546	0.00467	-28.4501	0.02333	-28.7084
0.02361	-25.9202	0.02361	-29.343	0.00472	-28.4684	0.02361	-28.7084
0.02389	-25.8487	0.02389	-29.1932	0.00478	-28.4033	0.02389	-28.6016
0.02417	-25.7479	0.02417	-29.8309	0.00483	-28.3971	0.02417	-28.6858
0.02444	-25.605	0.02444	-29.6522	0.00489	-28.4929	0.02444	-28.768
0.02472	-25.6681	0.02472	-29.4686	0.00494	-28.4196	0.02472	-28.6591
0.025	-25.626	0.025	-29.4058	0.005	-28.5519	0.025	-28.7721
0.02528	-25.626	0.02528	-29.599	0.00506	-28.5377	0.02528	-28.6838
0.02556	-25.5546	0.02556	-29.8599	0.00511	-28.3646	0.02556	-28.7947
0.02583	-25.5042	0.02583	-29.8213	0.00517	-28.5458	0.02583	-28.7331
0.02611	-25.4706	0.02611	-29.7343	0.00522	-28.4562	0.02611	-28.7474
0.02639	-25.4496	0.02639	-29.6812	0.00528	-28.6069	0.02639	-28.6899
0.02667	-25.605	0.02667	-29.628	0.00533	-28.5519	0.02667	-28.7084
0.02694	-25.5588	0.02694	-29.773	0.00539	-28.5866	0.02694	-28.6591
0.02722	-25.5714	0.02722	-29.5652	0.00544	-28.4277	0.02722	-28.7844
0.0275	-25.4958	0.0275	-29.5411	0.0055	-28.4807	0.0275	-28.6612
0.02778	-25.4958	0.02778	-29.6087	0.00556	-28.4847	0.02778	-28.6797
0.02806	-26.5546	0.02806	-29.7536	0.00561	-28.5316	0.02806	-28.6263
0.02833	-26.4496	0.02833	-29.9952	0.00567	-28.4908	0.02833	-28.7331
0.02861	-26.2689	0.02861	-29.7101	0.00572	-28.444	0.02861	-28.4538
0.02889	-25.9664	0.02889	-29.5411	0.00578	-28.391	0.02889	-28.3819
0.02917	-25.7941	0.02917	-29.5556	0.00583	-28.3401	0.02917	-28.2998
0.02944	-25.7731	0.02944	-29.4155	0.00589	-28.2912	0.02944	-28.3347
0.02972	-25.9706	0.02972	-29.3092	0.00594	-28.2872	0.02972	-28.3655
0.03	-25.8109	0.03	-29.1353	0.006	-28.2933	0.03	-28.4025
0.03028	-25.7647	0.03028	-29.0725	0.00606	-28.3157	0.03028	-28.3368
0.03056	-25.7521	0.03056	-28.971	0.00611	-28.2525	0.03056	-28.4127
0.03083	-25.6891	0.03083	-29.1546	0.00617	-28.1751	0.03083	-28.2957
0.03111	-25.7773	0.03111	-28.971	0.00622	-28.2974	0.03111	-28.3614
0.03139	-25.8487	0.03139	-29.0676	0.00628	-28.3625	0.03139	-28.653
0.03167	-25.916	0.03167	-28.913	0.00633	-28.4521	0.03167	-28.5832
0.03194	-25.9412	0.03194	-28.9469	0.00639	-28.3523	0.03194	-28.5421
0.03222	-25.9412	0.03222	-29.43	0.00644	-28.2709	0.03222	-28.6489
0.0325	-25.9874	0.0325	-29.2174	0.0065	-28.2872	0.0325	-28.6653
0.03278	-26.0378	0.03278	-29.5169	0.00656	-28.2587	0.03278	-28.7002
0.03306	-26.1008	0.03306	-29.8213	0.00661	-28.2587	0.03306	-28.8788
0.03333	-25.9664	0.03333	-29.4976	0.00667	-28.1935	0.03333	-28.8357
0.03361	-25.7647	0.03361	-29.6763	0.00672	-28.2974	0.03361	-28.8665
0.03389	-25.7143	0.03389	-29.5411	0.00678	-28.3035	0.03389	-29.2279
0.03417	-25.6135	0.03417	-29.3913	0.00683	-28.275	0.03417	-29.1684
0.03444	-25.5546	0.03444	-29.4444	0.00689	-28.2464	0.03444	-29.2259
0.03472	-25.3865	0.03472	-29.2464	0.00694	-28.2403	0.03472	-29.193
0.035	-25.5924	0.035	-29.0966	0.007	-28.2505	0.035	-29.1396
0.03528	-25.5798	0.03528	-29.1063	0.00706	-28.2566	0.03528	-29.078
0.03556	-25.5336	0.03556	-29.2077	0.00711	-28.3809	0.03556	-28.9979
0.03583	-25.5924	0.03583	-29.2319	0.00717	-28.4908	0.03583	-28.8788
0.03611	-25.521	0.03611	-28.9952	0.00722	-28.2525	0.03611	-28.9487
0.03639	-25.5462	0.03639	-28.7536	0.00728	-28.3585	0.03639	-28.8008
0.03667	-25.6681	0.03667	-29.5845	0.00733	-28.3625	0.03667	-28.6365
0.03694	-25.605	0.03694	-29.4444	0.00739	-28.2688	0.03694	-28.4127
0.03722	-25.3613	0.03722	-29.2512	0.00744	-28.279	0.03722	-28.4374
0.0375	-25.3613	0.0375	-29.4589	0.0075	-28.2872	0.0375	-28.4066
0.03778	-25.2101	0.03778	-29.4734	0.00756	-28.2403	0.03778	-28.4435
0.03806	-25.3277	0.03806	-29.8841	0.00761	-28.3157	0.03806	-28.3614
0.03833	-25.2689	0.03833	-29.5797	0.00767	-28.4053	0.03833	-28.5482
0.03861	-25.0966	0.03861	-29.5024	0.00772	-28.2627	0.03861	-28.7474
0.03889	-25.1471	0.03889	-29.343	0.00778	-28.2098	0.03889	-28.5914
0.03917	-25.2269	0.03917	-29.372	0.00783	-28.2118	0.03917	-28.6612
0.03944	-25.1555	0.03944	-29.2174	0.00789	-28.2383	0.03944	-28.4189
0.03972	-25.2689	0.03972	-29.5652	0.00794	-28.1629	0.03972	-28.3655
0.04	-25.3655	0.04	-29.4831	0.008	-28.3055	0.04	-28.2341
0.04028	-25.3067	0.04028	-29.2657	0.00806	-28.2587	0.04028	-28.1786
0.04056	-25.374	0.04056	-29.3913	0.00811	-28.2118	0.04056	-28.0534
0.04083	-25.3992	0.04083	-29.2947	0.00817	-28.1303	0.04083	-28.3142
0.04111	-25.3487	0.04111	-29.1401	0.00822	-28.1629	0.04111	-28.2895
0.04139	-25.3992	0.04139	-29.1546	0.00828	-28.1629	0.04139	-28.078
0.04167	-25.5462	0.04167	-28.9613	0.00833	-28.224	0.04167	-28.037
0.04194	-25.4958	0.04194	-28.9565	0.00839	-28.0244	0.04194	-27.9096
0.04222	-25.5714	0.04222	-28.8502	0.00844	-28.165	0.04222	-27.9096
0.0425	-25.5588	0.0425	-29.8019	0.0085	-28.0306	0.0425	-27.7351
0.04278	-25.626	0.04278	-29.6425	0.00856	-28.11	0.04278	-27.7454
0.04306	-25.9412	0.04306	-29.3333	0.00861	-28.2851	0.04306	-27.7864
0.04333	-25.8235	0.04333	-29.2077	0.00867	-28.1528	0.04333	-27.8111
0.04361	-25.8067	0.04361	-29.1063	0.00872	-28.1283	0.04361	-27.7926
0.04389	-25.7101	0.04389	-29.5266	0.00878	-28.1446	0.04389	-28.0821
0.04417	-25.9412	0.04417	-29.6812	0.00883	-28.0428	0.04417	-28.0103
0.04444	-25.7983	0.04444	-29.6087	0.00889	-28.0306	0.04444	-28.1191
0.04472	-25.6555	0.04472	-29.6087	0.00894	-28.0183	0.04472	-28.0596
0.045	-25.6513	0.045	-29.4589	0.009	-28.0163	0.045	-27.846
0.04528	-25.8445	0.04528	-29.5266	0.00906	-27.9491	0.04528	-27.8275
0.04556	-25.6975	0.04556	-29.3768	0.00911	-27.8758	0.04556	-27.7926
0.04583	-27.1849	0.04583	-29.4058	0.00917	-27.9369	0.04583	-27.6283
0.04611	-27.2605	0.04611	-29.1063	0.00922	-27.9756	0.04611	-27.616
0.04639	-27.105	0.04639	-29.058	0.00928	-27.9878	0.04639	-27.6058
0.04667	-27.0168	0.04667	-29.1256	0.00933	-27.9185	0.04667	-27.5914
0.04694	-26.9664	0.04694	-29.0725	0.00939	-27.9939	0.04694	-27.5708
0.04722	-26.9706	0.04722	-29.0676	0.00944	-27.9817	0.04722	-27.6386
0.0475	-26.8865	0.0475	-29.1401	0.0095	-27.8839	0.0475	-27.653
0.04778	-27.0378	0.04778	-29.5314	0.00956	-27.9471	0.04778	-27.6283
0.04806	-26.8277	0.04806	-29.4444	0.00961	-27.9165	0.04806	-27.5873
0.04833	-26.7185	0.04833	-30.0241	0.00967	-27.9715	0.04833	-27.4743
0.04861	-26.5798	0.04861	-29.7488	0.00972	-27.9104	0.04861	-27.7741
0.04889	-26.3782	0.04889	-29.7488	0.00978	-27.9715	0.04889	-27.8008
0.04917	-26.5378	0.04917	-29.8647	0.00983	-27.7291	0.04917	-27.8871
0.04944	-26.3992	0.04944	-29.6957	0.00989	-27.8635	0.04944	-27.8152
0.04972	-26.1135	0.04972	-29.6812	0.00994	-27.9633	0.04972	-27.7474
0.05	-26.2227	0.05	-29.5652	0.01	-27.8534	0.05	-27.6756
0.05028	-26.2647	0.05028	-29.5797	0.01006	-27.8839	0.05028	-27.6119
0.05056	-26.2059	0.05056	-29.6618	0.01011	-27.9022	0.05056	-27.5996
0.05083	-26.2437	0.05083	-29.5845	0.01017	-27.9715	0.05083	-27.54
0.05111	-26.1092	0.05111	-29.2512	0.01022	-27.9348	0.05111	-27.5791
0.05139	-26.0252	0.05139	-29.3333	0.01028	-28.0998	0.05139	-27.3676
0.05167	-26.0168	0.05167	-29.3285	0.01033	-28.0693	0.05167	-27.4292
0.05194	-25.9538	0.05194	-29.4444	0.01039	-28.0407	0.05194	-27.4271
0.05222	-25.9412	0.05222	-29.2802	0.01044	-28.0183	0.05222	-27.7105
0.0525	-26.1597	0.0525	-29.7246	0.0105	-28.0428	0.0525	-27.768
0.05278	-26.1849	0.05278	-29.6812	0.01056	-28.0224	0.05278	-27.8234
0.05306	-26.1849	0.05306	-29.5652	0.01061	-28.0285	0.05306	-27.9589
0.05333	-26.2353	0.05333	-29.43	0.01067	-27.89	0.05333	-27.8173
0.05361	-26.126	0.05361	-29.2512	0.01072	-27.9104	0.05361	-27.7598
0.05389	-26.042	0.05389	-29.1932	0.01078	-28.0244	0.05389	-27.5298
0.05417	-25.9664	0.05417	-29.1353	0.01083	-27.776	0.05417	-27.4148
0.05444	-26.0504	0.05444	-29.1498	0.01089	-28	0.05444	-27.3963
0.05472	-26.0378	0.05472	-29.1787	0.01094	-27.9959	0.05472	-27.5298
0.055	-25.9664	0.055	-29.0387	0.011	-27.8411	0.055	-27.5441
0.05528	-25.8908	0.05528	-28.8309	0.01106	-27.8187	0.05528	-27.4743
0.05556	-25.605	0.05556	-29.3043	0.01111	-27.9185	0.05556	-27.386
0.05583	-25.6008	0.05583	-29.2077	0.01117	-27.7963	0.05583	-27.5565
0.05611	-25.4622	0.05611	-28.9179	0.01122	-27.8717	0.05611	-27.538
0.05639	-25.374	0.05639	-28.9952	0.01128	-27.8554	0.05639	-27.5154
0.05667	-25.6555	0.05667	-29.0097	0.01133	-27.7597	0.05667	-27.4148
0.05694	-25.458	0.05694	-28.6618	0.01139	-27.8819	0.05694	-27.3573
0.05722	-25.4118	0.05722	-28.8647	0.01144	-27.7067	0.05722	-27.2505
0.0575	-25.3908	0.0575	-28.9759	0.0115	-28.0102	0.0575	-27.1561
0.05778	-25.2437	0.05778	-28.8019	0.01156	-27.7699	0.05778	-27.0678
0.05806	-25.1597	0.05806	-28.9275	0.01161	-27.7821	0.05806	-27.0739
0.05833	-25.2185	0.05833	-28.913	0.01167	-27.9104	0.05833	-27.345
0.05861	-25.2185	0.05861	-28.8309	0.01172	-27.9165	0.05861	-27.2854
0.05889	-25.3487	0.05889	-28.8309	0.01178	-27.8371	0.05889	-27.4682
0.05917	-25.5042	0.05917	-28.8599	0.01183	-27.943	0.05917	-27.4148
0.05944	-25.4244	0.05944	-29.3092	0.01189	-27.8941	0.05944	-27.3285
0.05972	-25.4874	0.05972	-29.2512	0.01194	-27.9369	0.05972	-27.3511
0.06	-25.5546	0.06	-29.1498	0.012	-27.8941	0.06	-27.4682
0.06028	-25.4244	0.06028	-29.3768	0.01206	-27.8778	0.06028	-27.5503
0.06056	-25.4958	0.06056	-29.1691	0.01211	-27.7699	0.06056	-27.7269
0.06083	-25.437	0.06083	-29.1208	0.01217	-27.8595	0.06083	-27.7823
0.06111	-25.3403	0.06111	-29.1353	0.01222	-27.7291	0.06111	-27.7105
0.06139	-25.3529	0.06139	-29.5266	0.01228	-27.6415	0.06139	-27.6591
0.06167	-25.374	0.06167	-29.5845	0.01233	-27.8656	0.06167	-27.5565
0.06194	-25.5042	0.06194	-29.2319	0.01239	-27.8819	0.06194	-27.4353
0.06222	-25.3655	0.06222	-29.1691	0.01244	-27.8371	0.06222	-27.3409
0.0625	-25.5084	0.0625	-29	0.0125	-27.7556	0.0625	-27.2793
0.06278	-25.4706	0.06278	-28.8502	0.01256	-27.9002	0.06278	-27.2156
0.06306	-25.3277	0.06306	-28.7391	0.01261	-27.8228	0.06306	-27.2095
0.06333	-25.2773	0.06333	-28.7101	0.01267	-27.7373	0.06333	-27.2608
0.06361	-25.5042	0.06361	-28.6618	0.01272	-27.7149	0.06361	-27.1027
0.06389	-26.1597	0.06389	-29.2174	0.01278	-27.8534	0.06389	-27.1253
0.06417	-26.5378	0.06417	-29.942	0.01283	-27.6273	0.06417	-26.9548
0.06444	-26.4412	0.06444	-29.599	0.01289	-27.6191	0.06444	-26.9856
0.06472	-26.2185	0.06472	-29.5266	0.01294	-27.4277	0.06472	-27.078
0.065	-26.1345	0.065	-29.401	0.013	-27.6741	0.065	-27.1458
0.06528	-26.063	0.06528	-29.343	0.01306	-27.5784	0.06528	-27.0452
0.06556	-26.042	0.06556	-29.2222	0.01311	-27.5967	0.06556	-27.0616
0.06583	-26.3655	0.06583	-29.6908	0.01317	-27.5947	0.06583	-27.3881
0.06611	-26.1135	0.06611	-29.57	0.01322	-27.6273	0.06611	-27.6981
0.06639	-26.0756	0.06639	-29.3913	0.01328	-27.5682	0.06639	-27.8214
0.06667	-25.958	0.06667	-29.2947	0.01333	-27.5153	0.06667	-27.77
0.06694	-25.8697	0.06694	-29.3623	0.01339	-27.5947	0.06694	-27.692
0.06722	-25.8697	0.06722	-29.1401	0.01344	-27.556	0.06722	-27.6981
0.0675	-25.8445	0.0675	-28.8889	0.0135	-27.4399	0.0675	-27.6448
0.06778	-25.7773	0.06778	-29.1111	0.01356	-27.6008	0.06778	-27.7207
0.06806	-25.7773	0.06806	-29.0387	0.01361	-27.4603	0.06806	-27.575
0.06833	-25.7227	0.06833	-28.8599	0.01367	-27.5479	0.06833	-27.8624
0.06861	-26.1513	0.06861	-29.1256	0.01372	-27.4623	0.06861	-28.1129
0.06889	-26.0042	0.06889	-29.0676	0.01378	-27.4481	0.06889	-28.0924
0.06917	-25.8487	0.06917	-28.913	0.01383	-27.3544	0.06917	-28.1109
0.06944	-25.6975	0.06944	-29.1642	0.01389	-27.387	0.06944	-28.154
0.06972	-25.6681	0.06972	-29.058	0.01394	-27.6619	0.06972	-28.0883
0.07	-25.8109	0.07	-29.1546	0.014	-27.5153	0.07	-28.1047
0.07028	-25.8109	0.07028	-29.4541	0.01406	-27.501	0.07028	-27.9815
0.07056	-25.5672	0.07056	-29.401	0.01411	-27.4216	0.07056	-27.8645
0.07083	-25.5672	0.07083	-29.1546	0.01417	-27.4257	0.07083	-28.7556
0.07111	-25.6765	0.07111	-29.1256	0.01422	-27.3971	0.07111	-29.0637
0.07139	-25.6891	0.07139	-28.9759	0.01428	-27.6619	0.07139	-28.9261
0.07167	-25.8067	0.07167	-29.1063	0.01433	-27.4745	0.07167	-28.7248
0.07194	-25.8193	0.07194	-29.0387	0.01439	-27.3442	0.07194	-28.6735
0.07222	-25.7647	0.07222	-29.3623	0.01444	-27.3971	0.07222	-28.653
0.0725	-26.3613	0.0725	-29.2802	0.0145	-27.3971	0.0725	-28.4825
0.07278	-26.4496	0.07278	-29	0.01456	-27.4318	0.07278	-28.3183
0.07306	-26.4034	0.07306	-29.0821	0.01461	-27.332	0.07306	-28.7269
0.07333	-26.4034	0.07333	-29.1111	0.01467	-27.3035	0.07333	-28.809
0.07361	-26.2563	0.07361	-29.0241	0.01472	-27.165	0.07361	-28.7248
0.07389	-26.084	0.07389	-28.8986	0.01478	-27.2994	0.07389	-28.5893
0.07417	-25.9664	0.07417	-29.1256	0.01483	-27.4012	0.07417	-28.577
0.07444	-25.9328	0.07444	-29.7488	0.01489	-27.2872	0.07444	-28.4949
0.07472	-25.895	0.07472	-29.5652	0.01494	-27.2322	0.07472	-28.1889
0.075	-25.8319	0.075	-29.4686	0.015	-27.4399	0.075	-28.1047
0.07528	-25.7353	0.07528	-29.6908	0.01506	-27.4277	0.07528	-28.0575
0.07556	-25.7143	0.07556	-29.5411	0.01511	-27.4257	0.07556	-28.1519
0.07583	-25.6429	0.07583	-29.4444	0.01517	-27.3809	0.07583	-28.117
0.07611	-25.584	0.07611	-29.4203	0.01522	-27.4807	0.07611	-27.9979
0.07639	-25.4874	0.07639	-29.3913	0.01528	-27.3809	0.07639	-28.0185
0.07667	-25.437	0.07667	-29.2512	0.01533	-27.3686	0.07667	-27.963
0.07694	-25.374	0.07694	-28.8744	0.01539	-27.3727	0.07694	-28.1889
0.07722	-25.3782	0.07722	-29.1691	0.01544	-27.3381	0.07722	-28.1581
0.0775	-25.4496	0.0775	-29.2947	0.0155	-27.4684	0.0775	-28.0246
0.07778	-26.042	0.07778	-29.57	0.01556	-27.4379	0.07778	-28.0308
0.07806	-25.8697	0.07806	-29.5556	0.01561	-27.3544	0.07806	-28.117
0.07833	-25.7101	0.07833	-29.4444	0.01567	-27.3198	0.07833	-27.9713
0.07861	-25.605	0.07861	-29.4058	0.01572	-27.3727	0.07861	-27.9281
0.07889	-25.4958	0.07889	-29.2609	0.01578	-27.3401	0.07889	-28.0062
0.07917	-25.3361	0.07917	-29.2464	0.01583	-27.2566	0.07917	-27.8522
0.07944	-25.4202	0.07944	-29.1063	0.01589	-27.1385	0.07944	-27.9179
0.07972	-25.6387	0.07972	-29.1208	0.01594	-27.3096	0.07972	-27.8111
0.08	-25.5042	0.08	-28.9034	0.016	-27.1405	0.08	-27.7803
0.08028	-25.374	0.08028	-28.7778	0.01606	-27.2464	0.08028	-27.7803
0.08056	-25.2059	0.08056	-28.8213	0.01611	-27.2912	0.08056	-27.6345
0.08083	-25.437	0.08083	-28.7053	0.01617	-27.3686	0.08083	-27.7515
0.08111	-25.2689	0.08111	-28.5942	0.01622	-27.1996	0.08111	-27.6797
0.08139	-25.1975	0.08139	-28.5507	0.01628	-27.4318	0.08139	-27.692
0.08167	-25.0966	0.08167	-28.5024	0.01633	-27.4542	0.08167	-27.5996
0.08194	-25.0252	0.08194	-28.3092	0.01639	-27.4155	0.08194	-27.6632
0.08222	-25.0168	0.08222	-28.1111	0.01644	-27.4481	0.08222	-27.6591
0.0825	-24.8319	0.0825	-28.2609	0.0165	-27.4196	0.0825	-27.7803
0.08278	-24.7353	0.08278	-28.599	0.01656	-27.2261	0.08278	-27.6632
0.08306	-24.6597	0.08306	-28.5411	0.01661	-27.332	0.08306	-27.6756
0.08333	-24.6008	0.08333	-28.3575	0.01667	-27.4216	0.08333	-28.5257
0.08361	-24.5084	0.08361	-28.0531	0.01672	-27.4807	0.08361	-28.6612
0.08389	-24.5672	0.08389	-28.1642	0.01678	-27.3747	0.08389	-28.9014
0.08417	-24.4916	0.08417	-28.2222	0.01683	-27.3055	0.08417	-28.9014
0.08444	-24.5672	0.08444	-28.0531	0.01689	-27.2159	0.08444	-28.809
0.08472	-24.5336	0.08472	-28.087	0.01694	-27.2322	0.08472	-28.6324
0.085	-24.563	0.085	-28.1401	0.017	-27.1976	0.085	-28.6612
0.08528	-24.5042	0.08528	-29.1932	0.01706	-27.5071	0.08528	-28.6591
0.08556	-24.479	0.08556	-28.9759	0.01711	-27.3788	0.08556	-28.5791
0.08583	-24.5336	0.08583	-29.7633	0.01717	-27.3809	0.08583	-28.7248
0.08611	-24.7689	0.08611	-29.5507	0.01722	-27.3218	0.08611	-28.5791
0.08639	-24.6387	0.08639	-29.4203	0.01728	-27.6843	0.08639	-28.577
0.08667	-24.8445	0.08667	-29.3865	0.01733	-27.5255	0.08667	-28.4168
0.08694	-24.605	0.08694	-29.2754	0.01739	-27.6273	0.08694	-28.3368
0.08722	-24.4916	0.08722	-29.2512	0.01744	-27.6782	0.08722	-28.2834
0.0875	-24.437	0.0875	-29.1256	0.0175	-27.6843	0.0875	-28.2012
0.08778	-24.5546	0.08778	-29.2464	0.01756	-27.7067	0.08778	-28.1869
0.08806	-26.1807	0.08806	-29.0097	0.01761	-27.6497	0.08806	-28.1253
0.08833	-26.0756	0.08833	-28.9855	0.01767	-27.6069	0.08833	-28.2238
0.08861	-26.1345	0.08861	-28.9469	0.01772	-27.668	0.08861	-28.1129
0.08889	-26.0252	0.08889	-28.8502	0.01778	-27.6191	0.08889	-28.2238
0.08917	-25.916	0.08917	-28.8454	0.01783	-27.5784	0.08917	-28.1725
0.08944	-25.7605	0.08944	-28.6957	0.01789	-27.5418	0.08944	-28.0596
0.08972	-25.7605	0.08972	-28.8358	0.01794	-27.4277	0.08972	-28.037
0.09	-25.6135	0.09	-28.7874	0.018	-27.5743	0.09	-27.9692
0.09028	-25.8067	0.09028	-29.1546	0.01806	-27.4277	0.09028	-27.9692
0.09056	-25.7269	0.09056	-29.401	0.01811	-27.2159	0.09056	-28.2053
0.09083	-25.6135	0.09083	-29.1063	0.01817	-27.1751	0.09083	-28.0411
0.09111	-25.605	0.09111	-29.1498	0.01822	-27.2974	0.09111	-28.0698
0.09139	-25.4874	0.09139	-29.4058	0.01828	-27.4338	0.09139	-28.0883
0.09167	-25.3487	0.09167	-29.5024	0.01833	-27.4847	0.09167	-28.1232
0.09194	-25.2689	0.09194	-29.599	0.01839	-27.3686	0.09194	-27.9651
0.09222	-25.2059	0.09222	-29.5266	0.01844	-27.4908	0.09222	-27.8768
0.0925	-25.6135	0.0925	-29.4976	0.0185	-27.5316	0.0925	-27.922
0.09278	-25.6807	0.09278	-29.2899	0.01856	-27.6945	0.09278	-28.23
0.09306	-25.5462	0.09306	-29.0097	0.01861	-27.7088	0.09306	-28.1417
0.09333	-25.3865	0.09333	-29.4686	0.01867	-27.7495	0.09333	-28.1006
0.09361	-25.3235	0.09361	-29.5797	0.01872	-27.6945	0.09361	-28.3142
0.09389	-25.2311	0.09389	-29.3188	0.01878	-27.6599	0.09389	-28.2238
0.09417	-25.1681	0.09417	-29.2899	0.01883	-27.5275	0.09417	-28.2546
0.09444	-24.9916	0.09444	-29.3623	0.01889	-27.6823	0.09444	-28.347
0.09472	-24.937	0.09472	-29.1932	0.01894	-27.5967	0.09472	-28.2177
0.095	-24.895	0.095	-29.0966	0.019	-27.5601	0.095	-28.4292
0.09528	-24.9202	0.09528	-28.9759	0.01906	-27.5193	0.09528	-28.1129
0.09556	-24.8319	0.09556	-29.2367	0.01911	-27.4562	0.09556	-28.0657
0.09583	-24.8193	0.09583	-29.058	0.01917	-27.4542	0.09583	-27.9179
0.09611	-25.4328	0.09611	-28.8164	0.01922	-27.4786	0.09611	-27.7413
0.09639	-25.2815	0.09639	-28.8841	0.01928	-27.5479	0.09639	-27.8809
0.09667	-25.2815	0.09667	-28.7343	0.01933	-27.4094	0.09667	-27.7885
0.09694	-25.2059	0.09694	-28.7536	0.01939	-27.4745	0.09694	-27.7269
0.09722	-25.3235	0.09722	-28.9759	0.01944	-27.3279	0.09722	-27.8152
0.0975	-25.437	0.0975	-28.8744	0.0195	-27.5621	0.0975	-27.8686
0.09778	-25.3782	0.09778	-28.6763	0.01956	-27.5132	0.09778	-27.7166
0.09806	-25.4328	0.09806	-28.6522	0.01961	-27.3218	0.09806	-27.7803
0.09833	-25.2815	0.09833	-28.6812	0.01967	-27.3625	0.09833	-27.9404
0.09861	-25.2437	0.09861	-28.8599	0.01972	-27.4134	0.09861	-27.6858
0.09889	-25.2059	0.09889	-28.9759	0.01978	-27.2933	0.09889	-27.7515
0.09917	-24.9748	0.09917	-28.8841	0.01983	-27.2342	0.09917	-27.7577
0.09944	-24.9286	0.09944	-29	0.01989	-27.4501	0.09944	-27.7125
0.09972	-24.9538	0.09972	-29.4541	0.01994	-27.3544	0.09972	-28.1109
0.1	-24.8235	0.1	-29.5652	0.02	-27.4134	0.1	-28.2485
0.10028	-24.6975	0.10028	-29.4831	0.02006	-27.2912	0.10028	-28.0041
0.10056	-24.6765	0.10056	-29.3575	0.02011	-27.3544	0.10056	-28.0924
0.10083	-24.7101	0.10083	-29.3865	0.02017	-27.2403	0.10083	-28.0041
0.10111	-24.6849	0.10111	-29.2899	0.02022	-27.3198	0.10111	-27.8296
0.10139	-24.5882	0.10139	-29.1836	0.02028	-27.2566	0.10139	-27.7864
0.10167	-24.5294	0.10167	-29.1691	0.02033	-27.3727	0.10167	-27.6591
0.10194	-24.395	0.10194	-29.1787	0.02039	-27.2342	0.10194	-27.6099
0.10222	-24.4202	0.10222	-29.0821	0.02044	-27.1935	0.10222	-27.6037
0.1025	-24.3361	0.1025	-29.2899	0.0205	-27.3035	0.1025	-27.5092
0.10278	-24.4664	0.10278	-29.4155	0.02056	-27.2994	0.10278	-27.4107
0.10306	-24.5546	0.10306	-29.2077	0.02061	-27.1528	0.10306	-27.462
0.10333	-24.3865	0.10333	-29.1546	0.02067	-27.2098	0.10333	-27.4045
0.10361	-24.3277	0.10361	-29.0387	0.02072	-27.1792	0.10361	-27.3347
0.10389	-24.479	0.10389	-29.029	0.02078	-27.1935	0.10389	-27.2546
0.10417	-24.3613	0.10417	-29.1691	0.02083	-27.169	0.10417	-27.3881
0.10444	-24.3235	0.10444	-29.2174	0.02089	-26.9756	0.10444	-27.3285
0.10472	-24.2731	0.10472	-29.343	0.02094	-27.0998	0.10472	-27.3614
0.105	-24.3025	0.105	-29.343	0.021	-27.0713	0.105	-27.2916
0.10528	-24.3277	0.10528	-29.43	0.02106	-27.11	0.10528	-27.423
0.10556	-24.3529	0.10556	-29.1981	0.02111	-27.0652	0.10556	-27.4394
0.10583	-24.3361	0.10583	-29.1981	0.02117	-26.998	0.10583	-27.5791
0.10611	-24.6975	0.10611	-29.029	0.02122	-27.1283	0.10611	-28.078
0.10639	-24.563	0.10639	-29.087	0.02128	-26.9369	0.10639	-27.883
0.10667	-24.5042	0.10667	-29.57	0.02133	-26.9246	0.10667	-27.7741
0.10694	-24.3403	0.10694	-29.4155	0.02139	-27.1161	0.10694	-27.7392
0.10722	-24.1555	0.10722	-29.3188	0.02144	-26.8574	0.10722	-27.6099
0.1075	-24.0714	0.1075	-29.1836	0.0215	-26.9246	0.1075	-27.7105
0.10778	-23.8193	0.10778	-29.1401	0.02156	-26.9043	0.10778	-27.6181
0.10806	-23.8908	0.10806	-29.2609	0.02161	-26.998	0.10806	-27.8522
0.10833	-23.8403	0.10833	-28.9855	0.02167	-26.9817	0.10833	-27.7105
0.10861	-26.0378	0.10861	-28.9855	0.02172	-27.1446	0.10861	-27.5873
0.10889	-25.8697	0.10889	-28.8454	0.02178	-27.0713	0.10889	-27.7413
0.10917	-25.7269	0.10917	-28.6763	0.02183	-26.9165	0.10917	-27.7762
0.10944	-25.6765	0.10944	-28.599	0.02189	-27.0529	0.10944	-27.9096
0.10972	-25.5042	0.10972	-28.5314	0.02194	-27.0061	0.10972	-27.7002
0.11	-25.3235	0.11	-28.7343	0.022	-27.0183	0.11	-27.8419
0.11028	-25.3361	0.11028	-28.9324	0.02206	-27.0815	0.11028	-27.7762
0.11056	-25.2395	0.11056	-28.7778	0.02211	-27.2118	0.11056	-27.7002
0.11083	-25.2815	0.11083	-28.9275	0.02217	-27.1466	0.11083	-27.6509
0.11111	-25.2563	0.11111	-28.942	0.02222	-26.9124	0.11111	-27.4702
0.11139	-25.1135	0.11139	-29.5797	0.02228	-27.0448	0.11139	-27.423
0.11167	-25.1471	0.11167	-29.4203	0.02233	-27.1059	0.11167	-27.3758
0.11194	-25.1135	0.11194	-29.4831	0.02239	-27.2159	0.11194	-27.5934
0.11222	-25.0588	0.11222	-29.2609	0.02244	-26.998	0.11222	-27.5565
0.1125	-25.063	0.1125	-29.0725	0.0225	-27.057	0.1125	-27.4333
0.11278	-25.1555	0.11278	-29.0676	0.02256	-27.1528	0.11278	-27.3758
0.11306	-25.0966	0.11306	-28.9324	0.02261	-27.1263	0.11306	-27.3039
0.11333	-25.1092	0.11333	-29.0435	0.02267	-27.1731	0.11333	-27.308
0.11361	-25.0336	0.11361	-28.8599	0.02272	-27.2098	0.11361	-27.1807
0.11389	-25.1345	0.11389	-28.9469	0.02278	-27.11	0.11389	-27.1458
0.11417	-25.0042	0.11417	-29.401	0.02283	-26.9715	0.11417	-27.2382
0.11444	-25.0462	0.11444	-29.4734	0.02289	-27.0855	0.11444	-27.2567
0.11472	-25	0.11472	-29.4831	0.02294	-27.0794	0.11472	-27.4107
0.115	-24.9076	0.115	-29.3478	0.023	-26.9878	0.115	-27.4086
0.11528	-24.8782	0.11528	-29.3043	0.02306	-26.8106	0.11528	-27.308
0.11556	-24.7479	0.11556	-29.2657	0.02311	-26.9471	0.11556	-27.1971
0.11583	-24.8319	0.11583	-29.1546	0.02317	-27	0.11583	-27.0842
0.11611	-24.6891	0.11611	-29.0387	0.02322	-26.9633	0.11611	-27.0493
0.11639	-24.626	0.11639	-29.2367	0.02328	-27.0794	0.11639	-27.0308
0.11667	-24.5882	0.11667	-29.5845	0.02333	-26.8697	0.11667	-27.0246
0.11694	-24.6723	0.11694	-29.2754	0.02339	-26.8595	0.11694	-27.0493
0.11722	-24.6975	0.11722	-29.3092	0.02344	-26.9654	0.11722	-27.4456
0.1175	-25.1471	0.1175	-29.0725	0.0235	-26.9226	0.1175	-27.2197
0.11778	-24.9748	0.11778	-29.0097	0.02356	-26.9776	0.11778	-27.1519
0.11806	-25.1008	0.11806	-28.942	0.02361	-26.9246	0.11806	-27.0513
0.11833	-24.9916	0.11833	-28.942	0.02367	-27.1039	0.11833	-27.0082
0.11861	-24.8193	0.11861	-28.7536	0.02372	-26.9939	0.11861	-27.0842
0.11889	-24.8193	0.11889	-28.5121	0.02378	-26.9226	0.11889	-27.2813
0.11917	-24.6008	0.11917	-28.4155	0.02383	-26.9287	0.11917	-27.5441
0.11944	-24.5672	0.11944	-28.5314	0.02389	-26.8635	0.11944	-27.423
0.11972	-24.4202	0.11972	-28.971	0.02394	-26.9226	0.11972	-27.3224
0.12	-24.3235	0.12	-28.7391	0.024	-26.9307	0.12	-27.193
0.12028	-24.4202	0.12028	-28.7488	0.02406	-26.8595	0.12028	-27.2854
0.12056	-24.3403	0.12056	-28.8213	0.02411	-26.8574	0.12056	-27.1273
0.12083	-24.2731	0.12083	-29.1401	0.02417	-26.8411	0.12083	-27.1786
0.12111	-24.3529	0.12111	-29.1063	0.02422	-26.8126	0.12111	-27.0801
0.12139	-24.3697	0.12139	-28.9759	0.02428	-26.9185	0.12139	-26.9158
0.12167	-24.3992	0.12167	-28.8744	0.02433	-26.7638	0.12167	-26.8152
0.12194	-24.3109	0.12194	-28.599	0.02439	-26.8982	0.12194	-26.8686
0.12222	-24.2395	0.12222	-28.6908	0.02444	-26.776	0.12222	-26.6858
0.1225	-24.2185	0.1225	-28.5845	0.0245	-26.8045	0.1225	-26.7844
0.12278	-24.2899	0.12278	-28.5507	0.02456	-27.0876	0.12278	-26.7598
0.12306	-24.2521	0.12306	-28.3188	0.02461	-26.8697	0.12306	-26.6591
0.12333	-24.2311	0.12333	-28.4058	0.02467	-26.9857	0.12333	-26.961
0.12361	-24.2269	0.12361	-28.7343	0.02472	-26.9043	0.12361	-27.0493
0.12389	-24.1807	0.12389	-28.5556	0.02478	-26.7495	0.12389	-27.232
0.12417	-24.1345	0.12417	-28.5797	0.02483	-26.8941	0.12417	-27.7947
0.12444	-24.0924	0.12444	-28.6135	0.02489	-26.9369	0.12444	-27.7228
0.12472	-24.3277	0.12472	-28.43	0.02494	-26.9002	0.12472	-27.6879
0.125	-24.2185	0.125	-28.1981	0.025	-26.9409	0.125	-27.4394
0.12528	-24.2563	0.12528	-28.6763	0.02506	-26.945	0.12528	-27.5216
0.12556	-24.2185	0.12556	-28.4976	0.02511	-26.9369	0.12556	-27.4025
0.12583	-24.1597	0.12583	-28.4831	0.02517	-26.9165	0.12583	-27.2916
0.12611	-24.3109	0.12611	-28.8986	0.02522	-26.9878	0.12611	-27.3696
0.12639	-25.8109	0.12639	-28.8019	0.02528	-26.9633	0.12639	-27.4579
0.12667	-25.6765	0.12667	-28.8889	0.02533	-27.0285	0.12667	-27.4743
0.12694	-25.5588	0.12694	-28.6522	0.02539	-26.9572	0.12694	-27.4969
0.12722	-25.5336	0.12722	-28.8502	0.02544	-27.0387	0.12722	-27.5791
0.1275	-25.5294	0.1275	-28.7198	0.0255	-26.9165	0.1275	-27.5565
0.12778	-25.3782	0.12778	-28.5845	0.02556	-26.9002	0.12778	-27.4867
0.12806	-25.2563	0.12806	-28.7053	0.02561	-26.8432	0.12806	-27.4825
0.12833	-25.1807	0.12833	-28.6135	0.02567	-26.8595	0.12833	-27.616
0.12861	-25.0882	0.12861	-28.6667	0.02572	-26.9409	0.12861	-27.4559
0.12889	-25.0168	0.12889	-28.599	0.02578	-27.0285	0.12889	-27.462
0.12917	-24.9412	0.12917	-28.4976	0.02583	-26.8432	0.12917	-27.3676
0.12944	-25.2395	0.12944	-28.4155	0.02589	-26.7352	0.12944	-27.5175
0.12972	-25.1597	0.12972	-28.9275	0.02594	-26.9369	0.12972	-27.3799
0.13	-25.084	0.13	-29.0725	0.026	-26.6701	0.13	-27.3142
0.13028	-25.2101	0.13028	-29.2802	0.02606	-26.8126	0.13028	-27.2402
0.13056	-25.1807	0.13056	-29.2947	0.02611	-26.9511	0.13056	-27.1622
0.13083	-25.1008	0.13083	-29.4444	0.02617	-26.9307	0.13083	-27.2259
0.13111	-25.2521	0.13111	-29.3285	0.02622	-26.7108	0.13111	-27.1663
0.13139	-25.2101	0.13139	-29.1256	0.02628	-26.7291	0.13139	-27.0986
0.13167	-25.2563	0.13167	-29	0.02633	-26.7943	0.13167	-26.963
0.13194	-24.895	0.13194	-28.8889	0.02639	-26.778	0.13194	-26.9959
0.13222	-25.6555	0.13222	-29	0.02644	-26.6253	0.13222	-26.9322
0.1325	-25.5168	0.1325	-29.1111	0.0265	-26.6701	0.1325	-26.9138
0.13278	-25.4118	0.13278	-29.5507	0.02656	-26.7373	0.13278	-26.8604
0.13306	-25.2395	0.13306	-29.4734	0.02661	-26.7699	0.13306	-27.1027
0.13333	-25.084	0.13333	-29.1932	0.02667	-26.9532	0.13333	-27.0246
0.13361	-25	0.13361	-29.1787	0.02672	-26.9246	0.13361	-27.1088
0.13389	-24.7731	0.13389	-29.3478	0.02678	-26.8167	0.13389	-27.0493
0.13417	-24.7983	0.13417	-29.2947	0.02683	-26.8534	0.13417	-27.0144
0.13444	-24.6765	0.13444	-29.3285	0.02689	-26.9002	0.13444	-27.0328
0.13472	-24.7605	0.13472	-29.2174	0.02694	-26.725	0.13472	-27.1088
0.135	-24.5798	0.135	-29.029	0.027	-26.835	0.135	-27.0904
0.13528	-24.521	0.13528	-28.9565	0.02706	-26.723	0.13528	-27.5154
0.13556	-24.4496	0.13556	-28.9469	0.02711	-26.7169	0.13556	-27.6324
0.13583	-24.395	0.13583	-29.0676	0.02717	-26.7882	0.13583	-27.6653
0.13611	-24.3697	0.13611	-29.0097	0.02722	-26.7475	0.13611	-27.4969
0.13639	-24.3865	0.13639	-28.8986	0.02728	-26.6314	0.13639	-27.4292
0.13667	-24.395	0.13667	-28.8454	0.02733	-26.6293	0.13667	-27.5647
0.13694	-24.458	0.13694	-28.7633	0.02739	-26.7963	0.13694	-27.5236
0.13722	-24.4706	0.13722	-28.6522	0.02744	-26.8982	0.13722	-27.5914
0.1375	-24.563	0.1375	-28.5169	0.0275	-26.7434	0.1375	-27.5791
0.13778	-24.5924	0.13778	-28.3333	0.02756	-26.778	0.13778	-27.4394
0.13806	-24.605	0.13806	-28.9324	0.02761	-26.9185	0.13806	-27.4908
0.13833	-24.7563	0.13833	-28.6618	0.02767	-27.0326	0.13833	-27.4168
0.13861	-24.6513	0.13861	-28.5121	0.02772	-27.0163	0.13861	-27.4641
0.13889	-24.4664	0.13889	-28.5507	0.02778	-26.9694	0.13889	-27.3676
0.13917	-24.395	0.13917	-28.5121	0.02783	-27.1161	0.13917	-27.4168
0.13944	-24.3403	0.13944	-28.3043	0.02789	-27.1263	0.13944	-27.5688
0.13972	-24.4832	0.13972	-28.3188	0.02794	-27.0794	0.13972	-27.5503
0.14	-24.3109	0.14	-28.1981	0.028	-27.11	0.14	-27.4456
0.14028	-24.4244	0.14028	-28.7101	0.02806	-27.0122	0.14028	-27.3347
0.14056	-24.5882	0.14056	-28.599	0.02811	-27.0794	0.14056	-27.3491
0.14083	-24.4832	0.14083	-28.4058	0.02817	-27.0529	0.14083	-27.8152
0.14111	-24.4916	0.14111	-28.3913	0.02822	-26.9307	0.14111	-27.6222
0.14139	-24.3823	0.14139	-28.6957	0.02828	-26.945	0.14139	-27.3676
0.14167	-24.2563	0.14167	-28.4831	0.02833	-26.7943	0.14167	-27.2936
0.14194	-24.2773	0.14194	-28.7101	0.02839	-26.9246	0.14194	-27.4025
0.14222	-24.2983	0.14222	-28.773	0.02844	-26.8697	0.14222	-27.3388
0.1425	-24.4664	0.1425	-28.6908	0.0285	-26.7475	0.1425	-27.1971
0.14278	-24.3992	0.14278	-28.6135	0.02856	-26.888	0.14278	-27.2567
0.14306	-24.3529	0.14306	-28.4879	0.02861	-26.89	0.14306	-27.1684
0.14333	-24.3025	0.14333	-28.2222	0.02867	-26.9063	0.14333	-27.3224
0.14361	-24.1765	0.14361	-28.3237	0.02872	-26.6965	0.14361	-27.3265
0.14389	-23.9118	0.14389	-28.1836	0.02878	-26.8004	0.14389	-27.2916
0.14417	-23.9244	0.14417	-28.1546	0.02883	-26.8472	0.14417	-27.1869
0.14444	-24.8655	0.14444	-27.9903	0.02889	-26.8106	0.14444	-27.308
0.14472	-24.8782	0.14472	-28.4203	0.02894	-26.8065	0.14472	-27.2731
0.145	-24.9412	0.145	-28.6522	0.029	-26.9124	0.145	-27.2341
0.14528	-24.7689	0.14528	-28.6135	0.02906	-26.8065	0.14528	-27.386
0.14556	-24.6135	0.14556	-28.6618	0.02911	-26.7699	0.14556	-27.1684
0.14583	-24.4916	0.14583	-28.3237	0.02917	-26.8839	0.14583	-26.9795
0.14611	-24.3235	0.14611	-28.3333	0.02922	-26.8045	0.14611	-27.0513
0.14639	-24.2437	0.14639	-29.0241	0.02928	-26.8839	0.14639	-26.9446
0.14667	-25.521	0.14667	-28.7536	0.02933	-26.8697	0.14667	-27.0678
0.14694	-25.4496	0.14694	-29.6667	0.02939	-26.8656	0.14694	-27.5914
0.14722	-25.3908	0.14722	-29.5507	0.02944	-26.9471	0.14722	-27.7269
0.1475	-25.1849	0.1475	-29.4686	0.0295	-26.9633	0.1475	-27.7762
0.14778	-25.084	0.14778	-29.2077	0.02956	-26.8534	0.14778	-27.8296
0.14806	-25.0378	0.14806	-29.2899	0.02961	-26.9043	0.14806	-27.6324
0.14833	-24.7941	0.14833	-29.1546	0.02967	-26.9307	0.14833	-27.4805
0.14861	-24.6513	0.14861	-29.0435	0.02972	-26.9348	0.14861	-27.4579
0.14889	-24.6471	0.14889	-29.058	0.02978	-26.9715	0.14889	-27.5852
0.14917	-24.605	0.14917	-28.8744	0.02983	-27	0.14917	-27.5462
0.14944	-24.6008	0.14944	-28.9855	0.02989	-26.9511	0.14944	-27.5113
0.14972	-24.979	0.14972	-28.9613	0.02994	-26.9471	0.14972	-27.4682
0.15	-24.9496	0.15	-28.9275	0.03	-26.9471	0.15	-27.3799
0.15028	-24.9622	0.15028	-28.6667	0.03006	-27.0122	0.15028	-27.3327
0.15056	-24.8109	0.15056	-28.5652	0.03011	-27.0224	0.15056	-27.3614
0.15083	-25.1429	0.15083	-28.7101	0.03017	-27.0041	0.15083	-27.2567
0.15111	-24.9916	0.15111	-28.4396	0.03022	-26.9104	0.15111	-27.3327
0.15139	-24.8655	0.15139	-28.8889	0.03028	-26.8595	0.15139	-27.2875
0.15167	-24.8655	0.15167	-28.9952	0.03033	-26.8228	0.15167	-27.3101
0.15194	-24.6849	0.15194	-28.971	0.03039	-26.9694	0.15194	-27.5154
0.15222	-24.6639	0.15222	-28.8599	0.03044	-26.6904	0.15222	-27.9158
0.1525	-24.6303	0.1525	-29.058	0.0305	-26.9878	0.1525	-27.8706
0.15278	-24.6303	0.15278	-28.8599	0.03056	-27.0693	0.15278	-27.9569
0.15306	-24.4706	0.15306	-28.4879	0.03061	-26.9287	0.15306	-27.8111
0.15333	-24.479	0.15333	-28.372	0.03067	-26.9043	0.15333	-27.7536
0.15361	-24.3529	0.15361	-28.6232	0.03072	-26.9776	0.15361	-27.6263
0.15389	-24.2857	0.15389	-28.4155	0.03078	-26.9043	0.15389	-27.4702
0.15417	-24.9412	0.15417	-28.3575	0.03083	-26.9165	0.15417	-27.3203
0.15444	-24.9076	0.15444	-28.372	0.03089	-26.9593	0.15444	-27.2916
0.15472	-24.7983	0.15472	-29.0531	0.03094	-26.9185	0.15472	-27.2136
0.155	-24.8067	0.155	-28.4589	0.031	-26.835	0.155	-27.1622
0.15528	-24.7227	0.15528	-27.9275	0.03106	-26.7638	0.15528	-27.2731
0.15556	-24.8445	0.15556	-28.43	0.03111	-26.8513	0.15556	-27.2341
0.15583	-24.9034	0.15583	-28.7246	0.03117	-26.8778	0.15583	-27.2136
0.15611	-24.8193	0.15611	-28.6522	0.03122	-26.8045	0.15611	-27.3019
0.15639	-24.7143	0.15639	-28.5121	0.03128	-26.8411	0.15639	-27.3265
0.15667	-24.5294	0.15667	-28.7053	0.03133	-26.6558	0.15667	-27.1786
0.15694	-24.4706	0.15694	-28.6763	0.03139	-26.8228	0.15694	-27.2505
0.15722	-24.4076	0.15722	-29.0241	0.03144	-26.8635	0.15722	-27.2752
0.1575	-24.4118	0.1575	-28.9469	0.0315	-26.8045	0.1575	-27.2033
0.15778	-24.3235	0.15778	-29.2947	0.03156	-26.835	0.15778	-27.1561
0.15806	-24.3361	0.15806	-29.3333	0.03161	-26.6965	0.15806	-27.115
0.15833	-24.4328	0.15833	-29.1691	0.03167	-26.6477	0.15833	-27.2936
0.15861	-24.3697	0.15861	-29	0.03172	-26.6904	0.15861	-27.0986
0.15889	-24.4244	0.15889	-28.9759	0.03178	-26.6884	0.15889	-27.0205
0.15917	-24.4076	0.15917	-28.9952	0.03183	-26.5377	0.15917	-26.9261
0.15944	-24.5924	0.15944	-28.7923	0.03189	-26.6823	0.15944	-26.7885
0.15972	-24.7605	0.15972	-28.9034	0.03194	-26.6029	0.15972	-26.8973
0.16	-24.8571	0.16	-28.8502	0.032	-26.5784	0.16	-26.9774
0.16028	-24.7353	0.16028	-28.8889	0.03206	-26.6253	0.16028	-26.9096
0.16056	-24.6513	0.16056	-28.8309	0.03211	-26.4908	0.16056	-26.8357
0.16083	-24.5084	0.16083	-28.8599	0.03217	-26.6415	0.16083	-26.9035
0.16111	-24.4202	0.16111	-28.9275	0.03222	-26.5316	0.16111	-26.9795
0.16139	-24.3151	0.16139	-28.942	0.03228	-26.4786	0.16139	-27.0205
0.16167	-24.2395	0.16167	-28.8454	0.03233	-26.4379	0.16167	-27.3203
0.16194	-24.084	0.16194	-29.1401	0.03239	-26.5377	0.16194	-27.1335
0.16222	-24.0924	0.16222	-28.8164	0.03244	-26.4664	0.16222	-27.2977
0.1625	-24	0.1625	-28.773	0.0325	-26.4664	0.1625	-27.2341
0.16278	-23.9664	0.16278	-28.6618	0.03256	-26.4949	0.16278	-27.1253
0.16306	-23.9622	0.16306	-28.6812	0.03261	-26.4216	0.16306	-27.078
0.16333	-23.9034	0.16333	-28.9034	0.03267	-26.5764	0.16333	-27.3142
0.16361	-23.916	0.16361	-28.6135	0.03272	-26.609	0.16361	-27.2136
0.16389	-23.8697	0.16389	-28.4058	0.03278	-26.5784	0.16389	-27.1212
0.16417	-24.1345	0.16417	-28.9179	0.03283	-26.4481	0.16417	-27.0616
0.16444	-24.0714	0.16444	-28.6087	0.03289	-26.6538	0.16444	-26.8542
0.16472	-24.1471	0.16472	-28.4541	0.03294	-26.5295	0.16472	-26.8378
0.165	-24.0966	0.165	-28.6908	0.033	-26.5316	0.165	-27.1376
0.16528	-24.0336	0.16528	-28.599	0.03306	-26.6029	0.16528	-26.922
0.16556	-24.0966	0.16556	-28.599	0.03311	-26.5377	0.16556	-26.9672
0.16583	-23.9958	0.16583	-28.57	0.03317	-26.4949	0.16583	-26.8481
0.16611	-23.9118	0.16611	-28.628	0.03322	-26.4623	0.16611	-26.8624
0.16639	-23.8697	0.16639	-28.6618	0.03328	-26.4379	0.16639	-26.8275
0.16667	-23.7605	0.16667	-29.6522	0.03333	-26.4216	0.16667	-26.6961
0.16694	-23.7185	0.16694	-29.3865	0.03339	-26.4501	0.16694	-26.7598
0.16722	-23.7311	0.16722	-29.2947	0.03344	-26.5255	0.16722	-26.6181
0.1675	-23.5126	0.1675	-29.3188	0.0335	-26.4358	0.1675	-26.6776
0.16778	-23.479	0.16778	-29.1981	0.03356	-26.5214	0.16778	-26.5482
0.16806	-23.4328	0.16806	-29.0435	0.03361	-26.444	0.16806	-26.5257
0.16833	-23.3571	0.16833	-28.9565	0.03367	-26.3605	0.16833	-26.3758
0.16861	-23.3193	0.16861	-28.8841	0.03372	-26.3564	0.16861	-26.4004
0.16889	-23.2857	0.16889	-28.8744	0.03378	-26.4012	0.16889	-26.4435
0.16917	-23.3235	0.16917	-28.7488	0.03383	-26.4073	0.16917	-26.3409
0.16944	-23.2773	0.16944	-28.5942	0.03389	-26.4745	0.16944	-26.3963
0.16972	-23.2017	0.16972	-28.7343	0.03394	-26.3951	0.16972	-26.8193
0.17	-23.1429	0.17	-28.5507	0.034	-26.4684	0.17	-26.9199
0.17028	-23.1639	0.17028	-28.3623	0.03406	-26.4033	0.17028	-26.9096
0.17056	-23.1681	0.17056	-28.4976	0.03411	-26.5947	0.17056	-27.0267
0.17083	-23.126	0.17083	-28.2947	0.03417	-26.4888	0.17083	-26.9569
0.17111	-25.2185	0.17111	-28.1787	0.03422	-26.4562	0.17111	-26.7064
0.17139	-25.1303	0.17139	-28.5797	0.03428	-26.3849	0.17139	-26.653
0.17167	-24.9916	0.17167	-28.4976	0.03433	-26.5845	0.17167	-26.5503
0.17194	-24.8445	0.17194	-28.4976	0.03439	-26.6354	0.17194	-26.4702
0.17222	-24.7353	0.17222	-29.0966	0.03444	-26.6843	0.17222	-26.9446
0.1725	-24.7353	0.1725	-29.087	0.0345	-26.4888	0.1725	-27.039
0.17278	-24.8823	0.17278	-28.9952	0.03456	-26.5764	0.17278	-26.9096
0.17306	-24.8109	0.17306	-28.7343	0.03461	-26.6069	0.17306	-26.883
0.17333	-24.7269	0.17333	-28.8647	0.03467	-26.6171	0.17333	-26.7905
0.17361	-24.605	0.17361	-29.2319	0.03472	-26.5418	0.17361	-26.8439
0.17389	-24.605	0.17389	-29.0821	0.03478	-26.6171	0.17389	-26.7125
0.17417	-24.6387	0.17417	-29.1401	0.03483	-26.6253	0.17417	-26.7618
0.17444	-24.5672	0.17444	-28.942	0.03489	-26.5967	0.17444	-26.7064
0.17472	-24.542	0.17472	-28.971	0.03494	-26.8472	0.17472	-26.9425
0.175	-24.3823	0.175	-28.8502	0.035	-26.7943	0.175	-26.8357
0.17528	-24.2395	0.17528	-28.8502	0.03506	-26.8697	0.17528	-26.7536
0.17556	-24.1891	0.17556	-28.57	0.03511	-26.9817	0.17556	-26.768
0.17583	-24.5672	0.17583	-28.7101	0.03517	-26.9226	0.17583	-26.8029
0.17611	-24.4916	0.17611	-28.5556	0.03522	-26.8289	0.17611	-26.7803
0.17639	-24.4118	0.17639	-29.2222	0.03528	-26.9002	0.17639	-26.6797
0.17667	-24.4496	0.17667	-29.4155	0.03533	-26.9043	0.17667	-26.8604
0.17694	-24.4118	0.17694	-29.1932	0.03539	-26.888	0.17694	-26.8727
0.17722	-24.3697	0.17722	-29.0435	0.03544	-26.8432	0.17722	-26.8624
0.1775	-24.3529	0.1775	-29.0387	0.0355	-26.8187	0.1775	-26.8316
0.17778	-24.2647	0.17778	-29.4203	0.03556	-26.8371	0.17778	-26.8481
0.17806	-24.2563	0.17806	-29.3092	0.03561	-26.7495	0.17806	-26.7803
0.17833	-24.4328	0.17833	-29.1836	0.03567	-26.8432	0.17833	-26.9507
0.17861	-24.374	0.17861	-29.0531	0.03572	-27.0815	0.17861	-26.9199
0.17889	-24.6513	0.17889	-29.0387	0.03578	-27.0102	0.17889	-26.9692
0.17917	-24.5294	0.17917	-28.7874	0.03583	-26.9185	0.17917	-26.9384
0.17944	-24.3529	0.17944	-28.8986	0.03589	-26.9715	0.17944	-26.885
0.17972	-24.2857	0.17972	-28.6763	0.03594	-26.8758	0.17972	-27.0493
0.18	-24.1681	0.18	-28.7246	0.036	-26.8697	0.18	-27.0308
0.18028	-24.2563	0.18028	-28.5266	0.03606	-26.945	0.18028	-27.0205
0.18056	-24.0924	0.18056	-28.6135	0.03611	-26.8187	0.18056	-26.9672
0.18083	-23.8908	0.18083	-28.5314	0.03617	-26.8472	0.18083	-27.0616
0.18111	-23.8193	0.18111	-28.6618	0.03622	-26.9572	0.18111	-26.9548
0.18139	-23.6975	0.18139	-28.9613	0.03628	-26.9633	0.18139	-26.7474
0.18167	-23.6891	0.18167	-28.8986	0.03633	-26.723	0.18167	-26.7084
0.18194	-23.626	0.18194	-29.2947	0.03639	-26.8941	0.18194	-26.6448
0.18222	-23.5294	0.18222	-29.1691	0.03644	-26.7597	0.18222	-26.7392
0.1825	-23.4538	0.1825	-29.1063	0.0365	-26.8004	0.1825	-26.5832
0.18278	-23.4202	0.18278	-28.8454	0.03656	-26.7312	0.18278	-26.5441
0.18306	-23.6135	0.18306	-28.8841	0.03661	-26.6721	0.18306	-26.4497
0.18333	-24.2395	0.18333	-28.8213	0.03667	-26.778	0.18333	-26.5482
0.18361	-24.2437	0.18361	-28.8889	0.03672	-26.6415	0.18361	-26.501
0.18389	-24.1807	0.18389	-28.6377	0.03678	-26.778	0.18389	-26.5072
0.18417	-24.1471	0.18417	-28.8019	0.03683	-26.7189	0.18417	-26.3614
0.18444	-24.084	0.18444	-28.6087	0.03689	-26.7067	0.18444	-26.9774
0.18472	-25.0462	0.18472	-28.57	0.03694	-26.6477	0.18472	-27.3696
0.185	-25.0336	0.185	-28.5314	0.037	-26.6069	0.185	-27.2936
0.18528	-24.9202	0.18528	-28.4976	0.03706	-26.7434	0.18528	-27.5626
0.18556	-24.7605	0.18556	-28.4203	0.03711	-26.6375	0.18556	-27.5996
0.18583	-24.6849	0.18583	-28.3188	0.03717	-26.6639	0.18583	-27.4518
0.18611	-24.6135	0.18611	-28.2077	0.03722	-26.5255	0.18611	-27.3265
0.18639	-24.4916	0.18639	-28.1932	0.03728	-26.6008	0.18639	-27.2854
0.18667	-24.4832	0.18667	-28.2367	0.03733	-26.4847	0.18667	-27.3758
0.18694	-24.4202	0.18694	-28.4589	0.03739	-26.5377	0.18694	-27.4107
0.18722	-24.4328	0.18722	-28.4396	0.03744	-26.6558	0.18722	-27.2793
0.1875	-24.3992	0.1875	-28.1787	0.0375	-26.5418	0.1875	-27.1458
0.18778	-24.3235	0.18778	-28.2464	0.03756	-26.6415	0.18778	-27.2875
0.18806	-24.7731	0.18806	-28.1208	0.03761	-26.5031	0.18806	-27.1458
0.18833	-24.7815	0.18833	-28.0725	0.03767	-26.6069	0.18833	-27.0904
0.18861	-24.6975	0.18861	-28.1256	0.03772	-26.5662	0.18861	-26.9384
0.18889	-24.7353	0.18889	-28.1401	0.03778	-26.6639	0.18889	-26.9199
0.18917	-24.7269	0.18917	-28.4444	0.03783	-26.6354	0.18917	-26.8727
0.18944	-24.6008	0.18944	-28.2947	0.03789	-26.4827	0.18944	-26.9138
0.18972	-24.5168	0.18972	-28.2657	0.03794	-26.6823	0.18972	-26.8604
0.19	-24.4118	0.19	-28.7536	0.038	-26.5967	0.19	-26.8439
0.19028	-24.4664	0.19028	-28.7246	0.03806	-26.6477	0.19028	-26.7618
0.19056	-24.5084	0.19056	-28.9275	0.03811	-26.7067	0.19056	-26.8973
0.19083	-24.4076	0.19083	-29.372	0.03817	-26.6965	0.19083	-26.7392
0.19111	-24.4454	0.19111	-29.0387	0.03822	-26.7373	0.19111	-27.3224
0.19139	-24.3865	0.19139	-28.9469	0.03828	-26.556	0.19139	-27.2608
0.19167	-24.3151	0.19167	-28.7391	0.03833	-26.5601	0.19167	-27.4209
0.19194	-24.2773	0.19194	-28.7246	0.03839	-26.556	0.19194	-27.2279
0.19222	-24.2017	0.19222	-28.7923	0.03844	-26.5764	0.19222	-27.0986
0.1925	-24.1933	0.1925	-28.7923	0.0385	-26.5886	0.1925	-27.2033
0.19278	-24.0084	0.19278	-28.6667	0.03856	-26.7169	0.19278	-27.0616
0.19306	-24.021	0.19306	-28.5797	0.03861	-26.5132	0.19306	-27.0041
0.19333	-23.8151	0.19333	-28.5314	0.03867	-26.554	0.19333	-26.922
0.19361	-23.9538	0.19361	-28.4734	0.03872	-26.556	0.19361	-27.1212
0.19389	-23.937	0.19389	-28.4155	0.03878	-26.609	0.19389	-27.0021
0.19417	-23.8908	0.19417	-28.2754	0.03883	-26.3014	0.19417	-27.0205
0.19444	-23.9874	0.19444	-28.7633	0.03889	-26.5499	0.19444	-26.8275
0.19472	-23.9664	0.19472	-28.6377	0.03894	-26.4277	0.19472	-26.7433
0.195	-23.9034	0.195	-28.4734	0.039	-26.4481	0.195	-26.5852
0.19528	-23.8655	0.19528	-28.599	0.03906	-26.501	0.19528	-27.0103
0.19556	-23.8782	0.19556	-28.5169	0.03911	-26.5886	0.19556	-27.1807
0.19583	-23.9958	0.19583	-28.5652	0.03917	-26.5845	0.19583	-27.2505
0.19611	-24.0336	0.19611	-28.2609	0.03922	-26.5845	0.19611	-27.115
0.19639	-24.105	0.19639	-29.2754	0.03928	-26.6497	0.19639	-27.1437
0.19667	-24	0.19667	-29.1208	0.03933	-26.5295	0.19667	-27.1027
0.19694	-23.8529	0.19694	-28.6957	0.03939	-26.444	0.19694	-27.037
0.19722	-23.8025	0.19722	-28.942	0.03944	-26.4949	0.19722	-26.9795
0.1975	-24.4958	0.1975	-28.7101	0.0395	-26.5214	0.1975	-26.9363
0.19778	-24.3361	0.19778	-28.5797	0.03956	-26.5499	0.19778	-26.8501
0.19806	-24.2311	0.19806	-28.7198	0.03961	-26.5153	0.19806	-26.7885
0.19833	-24.374	0.19833	-28.5314	0.03967	-26.5703	0.19833	-26.7125
0.19861	-24.3992	0.19861	-28.5024	0.03972	-26.6477	0.19861	-26.7618
0.19889	-24.2857	0.19889	-28.3188	0.03978	-26.6029	0.19889	-26.7967
0.19917	-24.2857	0.19917	-28.3768	0.03983	-26.5356	0.19917	-26.7372
0.19944	-24.2731	0.19944	-28.3575	0.03989	-26.4847	0.19944	-26.7248
0.19972	-24.1765	0.19972	-28.8164	0.03994	-26.6253	0.19972	-26.7474
0.2	-24.1092	0.2	-28.7536	0.04	-26.4379	0.2	-26.9733
0.20028	-24.063	0.20028	-28.7198	0.04006	-26.4786	0.20028	-26.8419
0.20056	-23.9664	0.20056	-28.5024	0.04011	-26.3625	0.20056	-26.8891
0.20083	-23.9538	0.20083	-28.4831	0.04017	-26.391	0.20083	-26.9014
0.20111	-24.0126	0.20111	-28.3478	0.04022	-26.389	0.20111	-26.7844
0.20139	-23.9412	0.20139	-28.343	0.04028	-26.4725	0.20139	-26.6797
0.20167	-24.8235	0.20167	-28.7101	0.04033	-26.4684	0.20167	-26.6653
0.20194	-24.7563	0.20194	-28.5169	0.04039	-26.4664	0.20194	-26.7064
0.20222	-24.6471	0.20222	-28.942	0.04044	-26.4196	0.20222	-26.6776
0.2025	-24.6513	0.2025	-28.9275	0.0405	-26.3747	0.2025	-26.7331
0.20278	-24.5336	0.20278	-28.7198	0.04056	-26.5071	0.20278	-26.6797
0.20306	-24.4202	0.20306	-28.6522	0.04061	-26.5193	0.20306	-26.6653
0.20333	-24.3235	0.20333	-28.4589	0.04067	-26.2688	0.20333	-26.5914
0.20361	-24.2395	0.20361	-28.43	0.04072	-26.3727	0.20361	-26.5832
0.20389	-24.2059	0.20389	-28.4734	0.04078	-26.4134	0.20389	-26.7331
0.20417	-24.1303	0.20417	-28.3092	0.04083	-26.5662	0.20417	-27.039
0.20444	-24.084	0.20444	-28.4734	0.04089	-26.4908	0.20444	-26.8788
0.20472	-24.0084	0.20472	-28.5314	0.04094	-26.4786	0.20472	-26.8439
0.205	-23.9118	0.205	-28.2947	0.041	-26.5295	0.205	-26.7372
0.20528	-23.9034	0.20528	-28.087	0.04106	-26.5825	0.20528	-26.6263
0.20556	-23.7815	0.20556	-28.0435	0.04111	-26.5499	0.20556	-26.577
0.20583	-23.8277	0.20583	-28.6232	0.04117	-26.5316	0.20583	-26.5113
0.20611	-23.7941	0.20611	-28.6425	0.04122	-26.6314	0.20611	-26.4723
0.20639	-23.7815	0.20639	-28.7778	0.04128	-26.6171	0.20639	-26.5503
0.20667	-23.6135	0.20667	-28.9034	0.04133	-26.4908	0.20667	-26.4846
0.20694	-23.7227	0.20694	-28.7246	0.04139	-26.5418	0.20694	-26.5072
0.20722	-23.7311	0.20722	-28.7488	0.04144	-26.4684	0.20722	-26.4168
0.2075	-23.626	0.2075	-28.57	0.0415	-26.5886	0.2075	-26.538
0.20778	-23.6218	0.20778	-29.1401	0.04156	-26.5214	0.20778	-26.5031
0.20806	-23.5546	0.20806	-28.8019	0.04161	-26.554	0.20806	-26.5113
0.20833	-23.5546	0.20833	-28.8019	0.04167	-26.6904	0.20833	-26.4353
0.20861	-23.8067	0.20861	-28.7246	0.04172	-26.6314	0.20861	-26.4559
0.20889	-23.8697	0.20889	-28.9613	0.04178	-26.6477	0.20889	-27.0678
0.20917	-23.9748	0.20917	-28.7633	0.04183	-26.5601	0.20917	-27.039
0.20944	-23.9034	0.20944	-28.6377	0.04189	-26.4603	0.20944	-27.0616
0.20972	-23.8025	0.20972	-28.7536	0.04194	-26.6191	0.20972	-26.961
0.21	-23.7605	0.21	-28.6957	0.042	-26.4379	0.21	-26.8419
0.21028	-24.4706	0.21028	-28.6812	0.04206	-26.6069	0.21028	-26.7803
0.21056	-24.5336	0.21056	-29	0.04211	-26.5132	0.21056	-26.8604
0.21083	-24.4454	0.21083	-29.0966	0.04217	-26.6945	0.21083	-26.8891
0.21111	-24.2773	0.21111	-29.5024	0.04222	-26.6293	0.21111	-26.7905
0.21139	-24.2185	0.21139	-29.343	0.04228	-26.723	0.21139	-26.6612
0.21167	-24.1218	0.21167	-29.1981	0.04233	-26.723	0.21167	-26.6181
0.21194	-24.1933	0.21194	-29.0966	0.04239	-26.723	0.21194	-26.5503
0.21222	-24.1429	0.21222	-29.1111	0.04244	-26.554	0.21222	-26.6858
0.2125	-24.0252	0.2125	-28.8454	0.0425	-26.5132	0.2125	-26.8501
0.21278	-24.0504	0.21278	-28.7923	0.04256	-27.2444	0.21278	-26.9035
0.21306	-24.0126	0.21306	-29.6763	0.04261	-26.998	0.21306	-27.0103
0.21333	-24.063	0.21333	-29.4444	0.04267	-27.0591	0.21333	-26.8563
0.21361	-23.9748	0.21361	-29.2174	0.04272	-26.9043	0.21361	-26.9487
0.21389	-23.8319	0.21389	-29.0531	0.04278	-26.9918	0.21389	-26.9672
0.21417	-23.7563	0.21417	-29.3285	0.04283	-27	0.21417	-27.0904
0.21444	-23.6765	0.21444	-29.0725	0.04289	-26.9654	0.21444	-26.961
0.21472	-23.6849	0.21472	-29.058	0.04294	-26.9348	0.21472	-26.8542
0.215	-23.6597	0.215	-28.9759	0.043	-26.831	0.215	-26.6324
0.21528	-23.7311	0.21528	-28.9179	0.04306	-26.7943	0.21528	-26.6119
0.21556	-23.7563	0.21556	-29.058	0.04311	-26.8167	0.21556	-26.2772
0.21583	-24.2521	0.21583	-28.8068	0.04317	-26.778	0.21583	-26.3059
0.21611	-24.2395	0.21611	-29.2899	0.04322	-26.7902	0.21611	-26.4723
0.21639	-24.1765	0.21639	-29.3092	0.04328	-26.723	0.21639	-26.4189
0.21667	-24.2773	0.21667	-29.1981	0.04333	-26.7108	0.21667	-26.3963
0.21694	-24.1765	0.21694	-29	0.04339	-26.7373	0.21694	-26.3244
0.21722	-24.1597	0.21722	-28.9469	0.04344	-26.7026	0.21722	-26.3593
0.2175	-24.021	0.2175	-29.2657	0.0435	-26.6497	0.2175	-26.4764
0.21778	-23.9664	0.21778	-29.2609	0.04356	-26.5825	0.21778	-26.6304
0.21806	-23.8445	0.21806	-28.9565	0.04361	-26.6232	0.21806	-26.6735
0.21833	-24.0462	0.21833	-29.2899	0.04367	-26.6354	0.21833	-26.7536
0.21861	-23.9244	0.21861	-29.1401	0.04372	-26.5825	0.21861	-26.692
0.21889	-23.916	0.21889	-28.9759	0.04378	-26.4786	0.21889	-26.5975
0.21917	-23.9874	0.21917	-28.9034	0.04383	-26.5967	0.21917	-26.4559
0.21944	-23.8992	0.21944	-29.087	0.04389	-26.6008	0.21944	-27.191
0.21972	-23.9034	0.21972	-29.2367	0.04394	-26.5132	0.21972	-26.9446
0.22	-23.8277	0.22	-29.2802	0.044	-26.5906	0.22	-26.8357
0.22028	-23.8067	0.22028	-30	0.04406	-26.5499	0.22028	-26.7084
0.22056	-23.7941	0.22056	-29.7488	0.04411	-26.4073	0.22056	-26.7659
0.22083	-23.7479	0.22083	-29.57	0.04417	-26.4786	0.22083	-26.614
0.22111	-23.6597	0.22111	-29.5024	0.04422	-26.6029	0.22111	-26.7125
0.22139	-23.563	0.22139	-29.4396	0.04428	-26.3747	0.22139	-26.8131
0.22167	-23.4454	0.22167	-29.7488	0.04433	-26.3279	0.22167	-26.963
0.22194	-23.9412	0.22194	-29.6957	0.04439	-26.4542	0.22194	-26.8378
0.22222	-23.6891	0.22222	-29.5652	0.04444	-26.3951	0.22222	-26.809
0.2225	-23.6008	0.2225	-29.4444	0.0445	-26.3747	0.2225	-26.8788
0.22278	-23.5672	0.22278	-29.6522	0.04456	-26.4033	0.22278	-27.2608
0.22306	-23.5546	0.22306	-29.5314	0.04461	-26.4318	0.22306	-27.1314
0.22333	-23.5042	0.22333	-29.8019	0.04467	-26.3035	0.22333	-27.0862
0.22361	-23.4706	0.22361	-29.6232	0.04472	-26.3157	0.22361	-27.0103
0.22389	-23.3445	0.22389	-29.5266	0.04478	-26.3157	0.22389	-27.0616
0.22417	-23.2227	0.22417	-29.5266	0.04483	-26.3971	0.22417	-26.8973
0.22444	-22.9454	0.22444	-29.5845	0.04489	-26.5255	0.22444	-26.8316
0.22472	-23.4538	0.22472	-29.5024	0.04494	-26.6782	0.22472	-26.7433
0.225	-23.4832	0.225	-29.3285	0.045	-26.7291	0.225	-26.6715
0.22528	-23.3571	0.22528	-29.2947	0.04506	-26.4542	0.22528	-26.8501
0.22556	-23.2983	0.22556	-29.2754	0.04511	-26.4277	0.22556	-26.7248
0.22583	-23.2899	0.22583	-29.5121	0.04517	-26.5071	0.22583	-26.6448
0.22611	-23.5378	0.22611	-29.2802	0.04522	-26.4623	0.22611	-26.5667
0.22639	-23.5252	0.22639	-29.7343	0.04528	-26.3136	0.22639	-26.5832
0.22667	-23.626	0.22667	-29.6425	0.04533	-26.5377	0.22667	-26.5914
0.22694	-23.563	0.22694	-29.4976	0.04539	-26.279	0.22694	-26.6304
0.22722	-23.6135	0.22722	-29.5797	0.04544	-26.389	0.22722	-26.6058
0.2275	-23.5672	0.2275	-29.4444	0.0455	-26.3157	0.2275	-26.8029
0.22778	-23.458	0.22778	-29.3092	0.04556	-26.4094	0.22778	-26.6858
0.22806	-23.479	0.22806	-29.2657	0.04561	-26.3483	0.22806	-26.7495
0.22833	-23.7731	0.22833	-29.1787	0.04567	-26.4216	0.22833	-26.5708
0.22861	-23.8193	0.22861	-29.0966	0.04572	-26.3422	0.22861	-26.6365
0.22889	-23.8025	0.22889	-29.1691	0.04578	-26.4196	0.22889	-26.6653
0.22917	-23.7437	0.22917	-28.8213	0.04583	-27.2811	0.22917	-26.6838
0.22944	-24.1177	0.22944	-28.8068	0.04589	-27.5886	0.22944	-26.7002
0.22972	-24.021	0.22972	-28.913	0.04594	-27.4623	0.22972	-26.653
0.23	-23.9538	0.23	-28.7923	0.046	-27.5621	0.23	-26.8501
0.23028	-23.9118	0.23028	-28.7246	0.04606	-27.391	0.23028	-26.7618
0.23056	-23.7731	0.23056	-29.2367	0.04611	-27.4969	0.23056	-26.7536
0.23083	-23.7227	0.23083	-28.9613	0.04617	-27.6253	0.23083	-26.6119
0.23111	-23.6345	0.23111	-29.4831	0.04622	-27.554	0.23111	-26.6263
0.23139	-23.4538	0.23139	-29.2657	0.04628	-27.5845	0.23139	-26.5729
0.23167	-23.4538	0.23167	-29.5652	0.04633	-27.5132	0.23167	-26.5606
0.23194	-23.3025	0.23194	-29.372	0.04639	-27.444	0.23194	-26.501
0.23222	-23.3193	0.23222	-29.3043	0.04644	-27.4684	0.23222	-26.4127
0.2325	-23.6135	0.2325	-29.5121	0.0465	-27.4725	0.2325	-26.7207
0.23278	-23.5546	0.23278	-29.5942	0.04656	-27.5193	0.23278	-26.6899
0.23306	-23.6092	0.23306	-29.4396	0.04661	-27.3544	0.23306	-27.039
0.23333	-23.5378	0.23333	-29.57	0.04667	-27.4073	0.23333	-27.0205
0.23361	-23.5294	0.23361	-29.43	0.04672	-27.3931	0.23361	-26.8912
0.23389	-23.458	0.23389	-29.4058	0.04678	-27.3401	0.23389	-26.8563
0.23417	-23.4286	0.23417	-29.1256	0.04683	-27.2444	0.23417	-26.8604
0.23444	-23.458	0.23444	-28.9759	0.04689	-27.4542	0.23444	-27.3285
0.23472	-23.4328	0.23472	-29.0241	0.04694	-27.2974	0.23472	-27.269
0.235	-23.4538	0.235	-28.9565	0.047	-27.3727	0.235	-27.0739
0.23528	-23.4412	0.23528	-28.942	0.04706	-27.3931	0.23528	-26.9733
0.23556	-23.6597	0.23556	-28.9565	0.04711	-27.2444	0.23556	-26.8747
0.23583	-23.4916	0.23583	-29.372	0.04717	-27.2851	0.23583	-26.7556
0.23611	-23.3613	0.23611	-29.2754	0.04722	-27.1996	0.23611	-26.7598
0.23639	-23.2857	0.23639	-29.2754	0.04728	-27.2322	0.23639	-26.768
0.23667	-23.2353	0.23667	-29.6377	0.04733	-27.1161	0.23667	-26.7146
0.23694	-23.0966	0.23694	-29.3913	0.04739	-27.2851	0.23694	-26.5667
0.23722	-23.2353	0.23722	-29.3913	0.04744	-27.3686	0.23722	-26.653
0.2375	-23.0294	0.2375	-29.8019	0.0475	-27.2851	0.2375	-26.5359
0.23778	-22.9832	0.23778	-29.6232	0.04756	-27.2729	0.23778	-26.9138
0.23806	-22.8992	0.23806	-29.5556	0.04761	-27.1853	0.23806	-26.7392
0.23833	-22.874	0.23833	-29.4831	0.04767	-27.1751	0.23833	-26.6591
0.23861	-22.9328	0.23861	-29.2512	0.04772	-27.2118	0.23861	-26.5708
0.23889	-22.9328	0.23889	-29.3188	0.04778	-27.1466	0.23889	-26.5441
0.23917	-22.8865	0.23917	-29.2802	0.04783	-27.2566	0.23917	-26.5791
0.23944	-22.7815	0.23944	-29.1546	0.04789	-27.3849	0.23944	-26.5421
0.23972	-23.7185	0.23972	-29.0531	0.04794	-27.2811	0.23972	-26.6448
0.24	-23.5882	0.24	-29.4541	0.048	-27.3686	0.24	-26.4641
0.24028	-23.4664	0.24028	-29.372	0.04806	-27.2322	0.24028	-26.5503
0.24056	-23.3361	0.24056	-29.1353	0.04811	-27.2505	0.24056	-26.4292
0.24083	-23.9412	0.24083	-29.029	0.04817	-27.0855	0.24083	-26.3696
0.24111	-24.021	0.24111	-28.8358	0.04822	-27.165	0.24111	-26.3963
0.24139	-23.916	0.24139	-28.8889	0.04828	-27.0998	0.24139	-26.3819
0.24167	-23.8403	0.24167	-28.6522	0.04833	-27.1589	0.24167	-26.2813
0.24194	-23.8067	0.24194	-28.7101	0.04839	-27.1324	0.24194	-26.1519
0.24222	-23.7731	0.24222	-28.628	0.04844	-27.1161	0.24222	-26.1643
0.2425	-23.6891	0.2425	-28.5652	0.0485	-27.1874	0.2425	-26.1006
0.24278	-23.7311	0.24278	-29.0097	0.04856	-27.1446	0.24278	-26.0452
0.24306	-23.6639	0.24306	-29.1208	0.04861	-27.1324	0.24306	-25.9507
0.24333	-23.7059	0.24333	-29.1256	0.04867	-27.0631	0.24333	-25.7864
0.24361	-23.7311	0.24361	-29.0241	0.04872	-26.9918	0.24361	-25.8337
0.24389	-23.6975	0.24389	-28.8454	0.04878	-27.057	0.24389	-25.8275
0.24417	-23.6639	0.24417	-28.6908	0.04883	-26.9063	0.24417	-25.8583
0.24444	-23.6387	0.24444	-28.599	0.04889	-27.0102	0.24444	-25.9158
0.24472	-23.6513	0.24472	-29.1256	0.04894	-27.0468	0.24472	-25.8624
0.245	-23.7731	0.245	-29.1498	0.049	-26.9471	0.245	-26.2485
0.24528	-23.626	0.24528	-29.6377	0.04906	-27.0163	0.24528	-26.2895
0.24556	-23.5168	0.24556	-29.5024	0.04911	-27.0468	0.24556	-26.2813
0.24583	-23.4328	0.24583	-29.3865	0.04917	-27.0631	0.24583	-26.731
0.24611	-23.4076	0.24611	-29.4203	0.04922	-27.1874	0.24611	-26.6612
0.24639	-23.4286	0.24639	-29.1981	0.04928	-27.2444	0.24639	-26.7803
0.24667	-23.3992	0.24667	-29.2222	0.04933	-27.1914	0.24667	-26.5852
0.24694	-23.3445	0.24694	-29.1981	0.04939	-27.3055	0.24694	-26.5257
0.24722	-23.2899	0.24722	-28.971	0.04944	-27.2566	0.24722	-26.4908
0.2475	-23.2857	0.2475	-28.9324	0.0495	-27.0855	0.2475	-26.4415
0.24778	-23.2353	0.24778	-28.7874	0.04956	-27.2057	0.24778	-26.3347
0.24806	-23.3487	0.24806	-28.8744	0.04961	-27.1446	0.24806	-26.3491
0.24833	-23.3025	0.24833	-28.6812	0.04967	-27.0917	0.24833	-26.2053
0.24861	-23.9244	0.24861	-28.9324	0.04972	-27.2342	0.24861	-26.0719
0.24889	-23.8571	0.24889	-29	0.04978	-27.1263	0.24889	-26.0534
0.24917	-23.7941	0.24917	-28.8841	0.04983	-27.1344	0.24917	-25.9281
0.24944	-23.6513	0.24944	-28.7488	0.04989	-27.0224	0.24944	-26.0719
0.24972	-23.5756	0.24972	-28.5942	0.04994	-27.1039	0.24972	-25.9938
0.25	-23.5504	0.25	-29.7633	0.05	-27.0468	0.25	-25.8932
0.25028	-23.4328	0.25028	-30.1401	0.05006	-27.0122	0.25028	-25.9836
0.25056	-23.3571	0.25056	-30.2319	0.05011	-26.9572	0.25056	-26.0924
0.25083	-23.2899	0.25083	-30.2319	0.05017	-27.0591	0.25083	-26.0513
0.25111	-23.2731	0.25111	-29.8164	0.05022	-27.0917	0.25111	-25.9363
0.25139	-23.2143	0.25139	-30.0145	0.05028	-27.1446	0.25139	-26.0246
0.25167	-23.2605	0.25167	-29.6618	0.05033	-27.1751	0.25167	-26.1006
0.25194	-23.4412	0.25194	-29.6812	0.05039	-27.0713	0.25194	-25.9979
0.25222	-23.542	0.25222	-29.7633	0.05044	-27.0855	0.25222	-26.0349
0.2525	-23.563	0.2525	-29.5314	0.0505	-27.1507	0.2525	-25.9055
0.25278	-23.5672	0.25278	-29.7198	0.05056	-27.0713	0.25278	-25.8481
0.25306	-23.542	0.25306	-29.9179	0.05061	-27.1528	0.25306	-25.768
0.25333	-23.7311	0.25333	-29.6135	0.05067	-26.998	0.25333	-25.8008
0.25361	-23.6513	0.25361	-29.57	0.05072	-27.0998	0.25361	-25.7803
0.25389	-23.5126	0.25389	-29.401	0.05078	-26.9287	0.25389	-25.7639
0.25417	-23.4538	0.25417	-29.3913	0.05083	-27.0122	0.25417	-25.7331
0.25444	-23.3823	0.25444	-29.5121	0.05089	-26.945	0.25444	-25.7577
0.25472	-23.3319	0.25472	-29.7198	0.05094	-27.0244	0.25472	-25.7639
0.255	-23.3571	0.255	-29.5652	0.051	-27.0061	0.255	-25.653
0.25528	-23.2899	0.25528	-29.7101	0.05106	-27.0407	0.25528	-25.7207
0.25556	-23.3319	0.25556	-29.6425	0.05111	-27.0346	0.25556	-25.7947
0.25583	-23.1513	0.25583	-29.6232	0.05117	-26.9918	0.25583	-25.883
0.25611	-23.1555	0.25611	-29.4541	0.05122	-26.8249	0.25611	-25.6468
0.25639	-23.1177	0.25639	-29.9565	0.05128	-26.9307	0.25639	-26.1663
0.25667	-23.1513	0.25667	-29.7633	0.05133	-26.776	0.25667	-26.1725
0.25694	-23.3193	0.25694	-29.7488	0.05139	-26.9246	0.25694	-26
0.25722	-23.3025	0.25722	-29.7101	0.05144	-26.9185	0.25722	-25.9774
0.2575	-23.1303	0.2575	-29.5121	0.0515	-26.9857	0.2575	-26.0883
0.25778	-23.1807	0.25778	-29.6618	0.05156	-26.7902	0.25778	-26.0164
0.25806	-23.0966	0.25806	-29.4541	0.05161	-26.8697	0.25806	-26.0062
0.25833	-23.042	0.25833	-29.3043	0.05167	-26.8717	0.25833	-26.5955
0.25861	-23.0126	0.25861	-29.2947	0.05172	-26.8595	0.25861	-26.4641
0.25889	-23.0294	0.25889	-29.6425	0.05178	-26.7821	0.25889	-26.3717
0.25917	-22.7311	0.25917	-30.1111	0.05183	-26.7719	0.25917	-26.2813
0.25944	-22.6555	0.25944	-29.9565	0.05189	-26.8045	0.25944	-26.3059
0.25972	-22.7101	0.25972	-29.9179	0.05194	-26.8004	0.25972	-26.271
0.26	-22.7773	0.26	-29.8744	0.052	-26.8167	0.26	-26.3142
0.26028	-22.6933	0.26028	-29.7633	0.05206	-26.7373	0.26028	-26.4025
0.26056	-22.6555	0.26056	-29.6763	0.05211	-26.7841	0.26056	-26.2402
0.26083	-22.6345	0.26083	-30.2464	0.05217	-26.8432	0.26083	-26.3614
0.26111	-22.6092	0.26111	-29.942	0.05222	-26.9063	0.26111	-26.3819
0.26139	-22.584	0.26139	-29.7536	0.05228	-26.7882	0.26139	-26.4415
0.26167	-22.6471	0.26167	-29.9179	0.05233	-26.9002	0.26167	-26.3532
0.26194	-23.0966	0.26194	-29.7536	0.05239	-26.8371	0.26194	-27.0041
0.26222	-23.0546	0.26222	-29.6377	0.05244	-26.6293	0.26222	-26.8727
0.2625	-23.1513	0.2625	-29.6908	0.0525	-26.7658	0.2625	-26.883
0.26278	-22.937	0.26278	-29.6812	0.05256	-26.5784	0.26278	-26.8378
0.26306	-23.021	0.26306	-29.9275	0.05261	-26.8004	0.26306	-26.8665
0.26333	-23.9664	0.26333	-29.8744	0.05267	-26.8187	0.26333	-26.8747
0.26361	-23.8067	0.26361	-29.8502	0.05272	-26.8595	0.26361	-26.7556
0.26389	-23.7815	0.26389	-30.0097	0.05278	-27.0122	0.26389	-26.7207
0.26417	-23.7227	0.26417	-29.8164	0.05283	-26.835	0.26417	-26.7556
0.26444	-23.5126	0.26444	-29.8647	0.05289	-26.9939	0.26444	-26.7741
0.26472	-23.5042	0.26472	-29.6135	0.05294	-26.723	0.26472	-26.7618
0.265	-23.4328	0.265	-29.9565	0.053	-26.9124	0.265	-26.7372
0.26528	-23.4538	0.26528	-29.8019	0.05306	-26.7943	0.26528	-26.8604
0.26556	-23.3361	0.26556	-29.8986	0.05311	-26.725	0.26556	-27.0924
0.26583	-23.5126	0.26583	-29.6763	0.05317	-26.6232	0.26583	-26.9672
0.26611	-23.395	0.26611	-29.7488	0.05322	-26.7108	0.26611	-26.8357
0.26639	-23.3193	0.26639	-29.6812	0.05328	-26.6191	0.26639	-26.8378
0.26667	-23.2773	0.26667	-29.372	0.05333	-26.6599	0.26667	-26.7207
0.26694	-23.2731	0.26694	-29.4686	0.05339	-26.7006	0.26694	-26.7782
0.26722	-23.2269	0.26722	-29.2077	0.05344	-26.6762	0.26722	-26.6715
0.2675	-23.3319	0.2675	-29.058	0.0535	-26.5377	0.2675	-26.614
0.26778	-23.3193	0.26778	-29.1691	0.05356	-26.6762	0.26778	-26.4497
0.26806	-23.4076	0.26806	-29.058	0.05361	-26.7189	0.26806	-26.4723
0.26833	-23.4454	0.26833	-28.8986	0.05367	-26.6171	0.26833	-26.4292
0.26861	-23.4454	0.26861	-28.9179	0.05372	-26.6415	0.26861	-26.4969
0.26889	-23.3992	0.26889	-29.0097	0.05378	-26.5295	0.26889	-26.4476
0.26917	-23.5504	0.26917	-29.3092	0.05383	-26.6415	0.26917	-26.3942
0.26944	-23.4664	0.26944	-29.2899	0.05389	-26.6415	0.26944	-26.3655
0.26972	-23.2983	0.26972	-29.2077	0.05394	-26.4888	0.26972	-26.3819
0.27	-23.3487	0.27	-29.7488	0.054	-26.5356	0.27	-26.2834
0.27028	-23.374	0.27028	-30.1208	0.05406	-26.5601	0.27028	-26.3285
0.27056	-23.2983	0.27056	-29.9855	0.05411	-26.4908	0.27056	-26.3203
0.27083	-23.2269	0.27083	-29.8019	0.05417	-26.5886	0.27083	-26.425
0.27111	-23.2731	0.27111	-29.628	0.05422	-26.666	0.27111	-26.6324
0.27139	-23.2227	0.27139	-29.6667	0.05428	-26.5967	0.27139	-26.7146
0.27167	-23.3109	0.27167	-29.7101	0.05433	-26.725	0.27167	-26.7392
0.27194	-23.3361	0.27194	-29.5797	0.05439	-26.7841	0.27194	-26.5975
0.27222	-23.2605	0.27222	-29.3285	0.05444	-26.6314	0.27222	-26.4476
0.2725	-23.1807	0.2725	-29.3623	0.0545	-26.7434	0.2725	-26.3429
0.27278	-23.1092	0.27278	-29.2657	0.05456	-26.6314	0.27278	-26.2772
0.27306	-23.0714	0.27306	-29.0966	0.05461	-26.5723	0.27306	-26.1766
0.27333	-23.021	0.27333	-28.9952	0.05467	-26.6477	0.27333	-26.2177
0.27361	-22.9034	0.27361	-29.0241	0.05472	-26.6762	0.27361	-26.1725
0.27389	-22.8782	0.27389	-29.7198	0.05478	-26.6762	0.27389	-26.2649
0.27417	-22.9496	0.27417	-29.6377	0.05483	-26.5947	0.27417	-26.1869
0.27444	-22.7815	0.27444	-30.1401	0.05489	-26.6965	0.27444	-26.1294
0.27472	-23.458	0.27472	-29.8502	0.05494	-26.5784	0.27472	-26.0226
0.275	-23.4076	0.275	-29.942	0.055	-26.7352	0.275	-26.2731
0.27528	-23.4664	0.27528	-29.7488	0.05506	-26.6782	0.27528	-26.2731
0.27556	-23.3361	0.27556	-29.5314	0.05511	-26.5255	0.27556	-26.2957
0.27583	-23.2521	0.27583	-29.9034	0.05517	-26.6171	0.27583	-26.2957
0.27611	-23.2773	0.27611	-29.9275	0.05522	-26.4664	0.27611	-26.2464
0.27639	-23.1555	0.27639	-29.773	0.05528	-26.5071	0.27639	-26.271
0.27667	-23.0924	0.27667	-29.6957	0.05533	-26.5295	0.27667	-26.1663
0.27694	-22.9328	0.27694	-29.7343	0.05539	-26.4969	0.27694	-26.2423
0.27722	-22.937	0.27722	-29.4203	0.05544	-26.5479	0.27722	-26.1766
0.2775	-22.8865	0.2775	-29.4541	0.0555	-26.5703	0.2775	-26.1109
0.27778	-23.1513	0.27778	-29.401	0.05556	-26.6253	0.27778	-26.1068
0.27806	-23.0462	0.27806	-29.4058	0.05561	-26.4542	0.27806	-26.0472
0.27833	-22.9958	0.27833	-29.1498	0.05567	-26.4949	0.27833	-26.0719
0.27861	-23.0084	0.27861	-29.1642	0.05572	-26.613	0.27861	-26.0308
0.27889	-22.9706	0.27889	-28.913	0.05578	-26.3951	0.27889	-25.9979
0.27917	-22.9496	0.27917	-29.1401	0.05583	-26.4196	0.27917	-25.7803
0.27944	-23.8529	0.27944	-29.0097	0.05589	-26.4033	0.27944	-25.6263
0.27972	-23.8151	0.27972	-29.0241	0.05594	-26.389	0.27972	-26.0883
0.28	-23.6975	0.28	-28.7633	0.056	-26.4725	0.28	-26.4025
0.28028	-23.8025	0.28028	-28.8019	0.05606	-26.444	0.28028	-26.308
0.28056	-23.6639	0.28056	-29.401	0.05611	-26.4216	0.28056	-26.3285
0.28083	-23.4958	0.28083	-29.4831	0.05617	-26.332	0.28083	-26.2649
0.28111	-23.6218	0.28111	-29.43	0.05622	-26.4562	0.28111	-26.271
0.28139	-23.5042	0.28139	-29.4155	0.05628	-26.4603	0.28139	-26.1396
0.28167	-23.416	0.28167	-29.1208	0.05633	-26.4196	0.28167	-26.2402
0.28194	-23.4202	0.28194	-29.3768	0.05639	-26.3442	0.28194	-26.1786
0.28222	-23.5294	0.28222	-29.1642	0.05644	-26.4725	0.28222	-26.0472
0.2825	-23.5504	0.2825	-30.372	0.0565	-26.4379	0.2825	-26.1725
0.28278	-23.5042	0.28278	-30.1401	0.05656	-26.4888	0.28278	-26.2957
0.28306	-23.4328	0.28306	-30.0241	0.05661	-26.3503	0.28306	-26.2834
0.28333	-23.3319	0.28333	-30.1642	0.05667	-26.2974	0.28333	-26.1314
0.28361	-23.2647	0.28361	-29.9855	0.05672	-26.3198	0.28361	-26.0842
0.28389	-23.2395	0.28389	-29.8502	0.05678	-26.4847	0.28389	-26.0164
0.28417	-23.1639	0.28417	-30.0387	0.05683	-26.3788	0.28417	-25.9651
0.28444	-23.1807	0.28444	-29.9565	0.05689	-26.3727	0.28444	-25.8809
0.28472	-23.0924	0.28472	-29.6957	0.05694	-26.2953	0.28472	-25.8809
0.285	-23.0714	0.285	-29.6087	0.057	-26.334	0.285	-25.7988
0.28528	-23.042	0.28528	-29.6667	0.05706	-26.279	0.28528	-25.7228
0.28556	-22.9622	0.28556	-29.4444	0.05711	-26.3422	0.28556	-25.8645
0.28583	-22.958	0.28583	-29.4976	0.05717	-26.2485	0.28583	-26.1253
0.28611	-22.9328	0.28611	-29.4541	0.05722	-26.3788	0.28611	-26.1232
0.28639	-22.9118	0.28639	-29.4155	0.05728	-26.4949	0.28639	-25.9528
0.28667	-22.8992	0.28667	-29.401	0.05733	-26.3544	0.28667	-26.6899
0.28694	-22.9496	0.28694	-29.6522	0.05739	-26.279	0.28694	-26.538
0.28722	-23.1429	0.28722	-29.5845	0.05744	-26.1976	0.28722	-26.4702
0.2875	-23.2143	0.2875	-29.3623	0.0575	-26.2037	0.2875	-26.5236
0.28778	-23.1765	0.28778	-29.4203	0.05756	-26.2403	0.28778	-26.6119
0.28806	-23.1513	0.28806	-29.8068	0.05761	-26.2281	0.28806	-26.4353
0.28833	-23.084	0.28833	-29.7536	0.05767	-26.2281	0.28833	-26.5318
0.28861	-22.9328	0.28861	-29.5169	0.05772	-26.3809	0.28861	-26.4784
0.28889	-22.8908	0.28889	-29.4831	0.05778	-26.5316	0.28889	-26.4784
0.28917	-22.874	0.28917	-29.3285	0.05783	-26.5356	0.28917	-26.4641
0.28944	-22.8487	0.28944	-29.2947	0.05789	-26.3666	0.28944	-26.3347
0.28972	-22.874	0.28972	-30.1498	0.05794	-26.332	0.28972	-26.6201
0.29	-22.8151	0.29	-29.7633	0.058	-26.4908	0.29	-26.5318
0.29028	-22.8193	0.29028	-29.7633	0.05806	-26.501	0.29028	-26.5257
0.29056	-22.8613	0.29056	-29.5314	0.05811	-26.5499	0.29056	-26.4415
0.29083	-23.5168	0.29083	-29.5411	0.05817	-26.5153	0.29083	-26.3942
0.29111	-23.5882	0.29111	-29.4203	0.05822	-26.4481	0.29111	-26.3121
0.29139	-23.4202	0.29139	-29.2802	0.05828	-26.3136	0.29139	-26.3203
0.29167	-23.3823	0.29167	-29.0676	0.05833	-26.4379	0.29167	-26.23
0.29194	-23.2647	0.29194	-29.1353	0.05839	-26.4318	0.29194	-26.1704
0.29222	-23.2479	0.29222	-29.2367	0.05844	-26.4684	0.29222	-26.1581
0.2925	-23.1092	0.2925	-29.0531	0.0585	-26.3157	0.2925	-26.2053
0.29278	-23.2395	0.29278	-28.9759	0.05856	-26.4277	0.29278	-26.2238
0.29306	-23.2605	0.29306	-28.8599	0.05861	-26.3971	0.29306	-26.1191
0.29333	-23.2059	0.29333	-29.058	0.05867	-26.3849	0.29333	-26.2074
0.29361	-23.105	0.29361	-28.9855	0.05872	-26.2872	0.29361	-26.0945
0.29389	-23.0672	0.29389	-28.8454	0.05878	-26.1568	0.29389	-26.117
0.29417	-23.1092	0.29417	-28.8164	0.05883	-26.2485	0.29417	-26.1396
0.29444	-23.1092	0.29444	-28.7874	0.05889	-26.2607	0.29444	-26.1109
0.29472	-22.9874	0.29472	-28.7633	0.05894	-26.2688	0.29472	-26.2546
0.295	-23.3487	0.295	-29.6522	0.059	-26.2627	0.295	-26.0534
0.29528	-23.2983	0.29528	-29.5024	0.05906	-26.2098	0.29528	-25.963
0.29556	-23.2227	0.29556	-29.2899	0.05911	-26.1466	0.29556	-25.807
0.29583	-23.2899	0.29583	-29.6812	0.05917	-26.22	0.29583	-25.9055
0.29611	-23.1555	0.29611	-29.6377	0.05922	-26.1222	0.29611	-25.8768
0.29639	-23.2143	0.29639	-29.4444	0.05928	-26.1792	0.29639	-25.883
0.29667	-23.1387	0.29667	-29.5652	0.05933	-26.2098	0.29667	-26.3717
0.29694	-23.084	0.29694	-29.7198	0.05939	-26.2159	0.29694	-26.2464
0.29722	-22.9454	0.29722	-29.7923	0.05944	-26.1324	0.29722	-26.1951
0.2975	-22.8908	0.2975	-29.9759	0.0595	-26.0163	0.2975	-26.3819
0.29778	-22.8025	0.29778	-29.9275	0.05956	-26.2444	0.29778	-26.308
0.29806	-22.8025	0.29806	-29.9565	0.05961	-26.0591	0.29806	-26.193
0.29833	-22.7773	0.29833	-29.7198	0.05967	-26.1202	0.29833	-26.1355
0.29861	-22.8908	0.29861	-29.5845	0.05972	-26.0998	0.29861	-26.0411
0.29889	-22.7899	0.29889	-29.5942	0.05978	-26.0794	0.29889	-26.0103
0.29917	-22.7353	0.29917	-29.4541	0.05983	-26.057	0.29917	-26.0185
0.29944	-22.7311	0.29944	-29.3575	0.05989	-26.0509	0.29944	-25.9528
0.29972	-22.7311	0.29972	-29.3333	0.05994	-26.0326	0.29972	-25.8419
0.3	-22.6933	0.3	-29.7874	0.06	-26.114	0.3	-26.1047
0.30028	-22.8908	0.30028	-29.9613	0.06006	-26.1466	0.30028	-26.0308
0.30056	-22.7899	0.30056	-29.5556	0.06011	-26.2383	0.30056	-26.1786
0.30083	-22.7353	0.30083	-29.8647	0.06017	-26.1039	0.30083	-26.2115
0.30111	-22.584	0.30111	-29.6087	0.06022	-26.1976	0.30111	-26.3285
0.30139	-22.5042	0.30139	-30.0435	0.06028	-26.1039	0.30139	-26.1827
0.30167	-22.3823	0.30167	-29.942	0.06033	-26.332	0.30167	-26.117
0.30194	-22.3193	0.30194	-29.6908	0.06039	-26.1405	0.30194	-26.0164
0.30222	-22.2731	0.30222	-29.9179	0.06044	-26.0672	0.30222	-25.9815
0.3025	-22.479	0.3025	-29.7101	0.0605	-26.1385	0.3025	-25.9815
0.30278	-22.4916	0.30278	-29.5797	0.06056	-26.2322	0.30278	-25.9815
0.30306	-22.4538	0.30306	-29.8019	0.06061	-26.1568	0.30306	-25.8706
0.30333	-22.4412	0.30333	-29.372	0.06067	-26.1935	0.30333	-25.9425
0.30361	-22.4328	0.30361	-29.4396	0.06072	-26.2281	0.30361	-25.8932
0.30389	-23.6387	0.30389	-29.4831	0.06078	-26.2627	0.30389	-25.8747
0.30417	-23.5168	0.30417	-29.3043	0.06083	-26.057	0.30417	-25.9302
0.30444	-23.3865	0.30444	-29.2754	0.06089	-26.2383	0.30444	-25.8398
0.30472	-23.3571	0.30472	-29.1836	0.06094	-26.2077	0.30472	-25.9713
0.305	-23.3193	0.305	-29.2174	0.061	-26.2098	0.305	-25.9425
0.30528	-23.1639	0.30528	-29.5024	0.06106	-26.114	0.30528	-26.0719
0.30556	-23.1177	0.30556	-29.4879	0.06111	-26.4155	0.30556	-26.0472
0.30583	-23.042	0.30583	-29.2657	0.06117	-26.2077	0.30583	-25.9897
0.30611	-22.9748	0.30611	-29.2174	0.06122	-26.2607	0.30611	-26.078
0.30639	-22.937	0.30639	-29.2464	0.06128	-26.169	0.30639	-26.1129
0.30667	-22.8613	0.30667	-29.6908	0.06133	-26.3014	0.30667	-26.0637
0.30694	-22.8319	0.30694	-29.6377	0.06139	-26.279	0.30694	-25.9117
0.30722	-22.8067	0.30722	-29.8213	0.06144	-26.0998	0.30722	-25.9466
0.3075	-23.0924	0.3075	-29.8358	0.0615	-26.3809	0.3075	-26.1663
0.30778	-23.0126	0.30778	-29.7391	0.06156	-26.2872	0.30778	-25.9836
0.30806	-22.9748	0.30806	-29.6135	0.06161	-26.3157	0.30806	-25.9589
0.30833	-23.042	0.30833	-29.8502	0.06167	-26.1344	0.30833	-25.8234
0.30861	-22.9034	0.30861	-29.7488	0.06172	-26.2159	0.30861	-25.7577
0.30889	-22.8067	0.30889	-29.6232	0.06178	-26.1609	0.30889	-25.8645
0.30917	-22.7521	0.30917	-29.3188	0.06183	-26.2403	0.30917	-25.7207
0.30944	-22.6387	0.30944	-29.1642	0.06189	-26.0693	0.30944	-25.7474
0.30972	-22.5966	0.30972	-29.4831	0.06194	-26.1059	0.30972	-25.6858
0.31	-22.542	0.31	-29.2464	0.062	-26.1059	0.31	-25.6735
0.31028	-22.5042	0.31028	-29.6232	0.06206	-26.3035	0.31028	-25.6099
0.31056	-22.4454	0.31056	-29.4589	0.06211	-26.4481	0.31056	-25.7413
0.31083	-22.4202	0.31083	-29.2754	0.06217	-26.4196	0.31083	-25.7413
0.31111	-22.3782	0.31111	-29.5266	0.06222	-26.4277	0.31111	-25.692
0.31139	-22.4328	0.31139	-29.2754	0.06228	-26.4827	0.31139	-25.77
0.31167	-22.4076	0.31167	-29.2754	0.06233	-26.4379	0.31167	-25.9179
0.31194	-22.8865	0.31194	-29.0725	0.06239	-26.4318	0.31194	-25.5996
0.31222	-22.8151	0.31222	-29.0821	0.06244	-26.5418	0.31222	-26.1006
0.3125	-22.7773	0.3125	-29.0145	0.0625	-26.6253	0.3125	-26.1068
0.31278	-22.6975	0.31278	-28.9565	0.06256	-26.5356	0.31278	-26.1643
0.31306	-22.958	0.31306	-29.6232	0.06261	-26.5193	0.31306	-26.1458
0.31333	-22.9244	0.31333	-29.3575	0.06267	-26.3157	0.31333	-25.9507
0.31361	-22.8067	0.31361	-29.2754	0.06272	-26.3259	0.31361	-25.8419
0.31389	-22.7101	0.31389	-29.1642	0.06278	-26.4318	0.31389	-25.7885
0.31417	-22.6135	0.31417	-29.2174	0.06283	-26.3014	0.31417	-25.8173
0.31444	-22.584	0.31444	-29.0241	0.06289	-26.4623	0.31444	-25.883
0.31472	-22.4538	0.31472	-29.7198	0.06294	-26.4888	0.31472	-25.7413
0.315	-22.5378	0.315	-29.9275	0.063	-26.3605	0.315	-25.729
0.31528	-22.7059	0.31528	-29.8358	0.06306	-26.275	0.31528	-25.7762
0.31556	-22.6471	0.31556	-30.3478	0.06311	-26.3136	0.31556	-25.7947
0.31583	-22.542	0.31583	-30.029	0.06317	-26.1548	0.31583	-25.8152
0.31611	-22.5	0.31611	-30.058	0.06322	-26.2668	0.31611	-25.6981
0.31639	-22.4664	0.31639	-29.8744	0.06328	-26.4481	0.31639	-25.7762
0.31667	-22.4454	0.31667	-29.8502	0.06333	-26.391	0.31667	-25.8008
0.31694	-22.4202	0.31694	-29.7101	0.06339	-26.2668	0.31694	-25.7864
0.31722	-22.4538	0.31722	-29.6425	0.06344	-26.3442	0.31722	-25.8152
0.3175	-22.4412	0.3175	-29.8744	0.0635	-26.2607	0.3175	-25.6756
0.31778	-22.3445	0.31778	-29.6908	0.06356	-26.3442	0.31778	-25.7392
0.31806	-22.3697	0.31806	-29.6232	0.06361	-26.3259	0.31806	-25.8686
0.31833	-22.3319	0.31833	-29.4203	0.06367	-26.275	0.31833	-25.8357
0.31861	-22.3361	0.31861	-29.43	0.06372	-26.3035	0.31861	-25.7803
0.31889	-22.5966	0.31889	-29.2319	0.06378	-26.1202	0.31889	-25.8686
0.31917	-22.5504	0.31917	-29.2077	0.06383	-26.2485	0.31917	-26.1006
0.31944	-22.5168	0.31944	-29.343	0.06389	-26.2912	0.31944	-25.883
0.31972	-22.2521	0.31972	-29.6135	0.06394	-26.2403	0.31972	-25.8234
0.32	-22.1639	0.32	-29.6618	0.064	-26.2627	0.32	-25.729
0.32028	-22.1303	0.32028	-29.57	0.06406	-26.1548	0.32028	-25.7577
0.32056	-21.9328	0.32056	-29.9179	0.06411	-26.114	0.32056	-25.7864
0.32083	-21.8361	0.32083	-29.913	0.06417	-26.1405	0.32083	-25.729
0.32111	-21.7815	0.32111	-29.8164	0.06422	-26.1385	0.32111	-25.6099
0.32139	-21.895	0.32139	-29.6522	0.06428	-26.3503	0.32139	-25.5975
0.32167	-21.7983	0.32167	-29.4686	0.06433	-26.2322	0.32167	-25.5811
0.32194	-21.7395	0.32194	-29.2657	0.06439	-26.1222	0.32194	-25.9343
0.32222	-21.6345	0.32222	-29.1498	0.06444	-26.169	0.32222	-25.9179
0.3225	-21.6218	0.3225	-29.1256	0.0645	-26.1263	0.3225	-25.8398
0.32278	-21.6849	0.32278	-29.1836	0.06456	-26.0285	0.32278	-25.8481
0.32306	-21.7983	0.32306	-29.1256	0.06461	-26.1283	0.32306	-25.7741
0.32333	-21.7899	0.32333	-28.9324	0.06467	-26.0733	0.32333	-25.7536
0.32361	-21.7983	0.32361	-30.1208	0.06472	-26.0978	0.32361	-25.6941
0.32389	-21.8277	0.32389	-29.8889	0.06478	-26.0937	0.32389	-25.846
0.32417	-21.8235	0.32417	-29.8068	0.06483	-25.9817	0.32417	-26.1519
0.32444	-21.7773	0.32444	-29.7923	0.06489	-26.0326	0.32444	-26.1478
0.32472	-21.7395	0.32472	-29.5652	0.06494	-26.11	0.32472	-25.9363
0.325	-21.7899	0.325	-29.5411	0.065	-26.0794	0.325	-25.8419
0.32528	-21.7437	0.32528	-29.6232	0.06506	-26.0224	0.32528	-25.7269
0.32556	-21.8403	0.32556	-29.7198	0.06511	-25.8656	0.32556	-25.692
0.32583	-21.8109	0.32583	-29.7343	0.06517	-26.0631	0.32583	-25.6181
0.32611	-23.3445	0.32611	-29.6522	0.06522	-25.9756	0.32611	-25.575
0.32639	-23.1891	0.32639	-29.5556	0.06528	-26.1059	0.32639	-25.5339
0.32667	-23.0798	0.32667	-29.5314	0.06533	-25.8065	0.32667	-25.4641
0.32694	-23.021	0.32694	-29.2899	0.06539	-26.1385	0.32694	-25.4292
0.32722	-22.9454	0.32722	-29.1981	0.06544	-26.0224	0.32722	-25.269
0.3275	-22.8487	0.3275	-29.1546	0.0655	-26.0733	0.3275	-25.3224
0.32778	-22.6933	0.32778	-29.0531	0.06556	-25.9857	0.32778	-25.2875
0.32806	-22.6387	0.32806	-29.5652	0.06561	-25.9939	0.32806	-25.2628
0.32833	-22.7437	0.32833	-29.3333	0.06567	-26.0346	0.32833	-25.2197
0.32861	-22.7059	0.32861	-29.2754	0.06572	-26.2668	0.32861	-25.2793
0.32889	-22.6471	0.32889	-29.8841	0.06578	-26.0529	0.32889	-25.2074
0.32917	-22.626	0.32917	-29.8068	0.06583	-26.11	0.32917	-25.5914
0.32944	-22.6597	0.32944	-29.6618	0.06589	-26.169	0.32944	-25.5647
0.32972	-22.8193	0.32972	-29.5556	0.06594	-26.1874	0.32972	-25.6591
0.33	-22.7101	0.33	-29.5169	0.066	-26.0998	0.33	-25.6653
0.33028	-22.6555	0.33028	-29.3865	0.06606	-26.1202	0.33028	-25.4579
0.33056	-22.563	0.33056	-29.2947	0.06611	-26.2444	0.33056	-25.9014
0.33083	-22.5126	0.33083	-29.6425	0.06617	-26.114	0.33083	-26.0185
0.33111	-22.4916	0.33111	-29.7053	0.06622	-26.1568	0.33111	-25.9302
0.33139	-22.4076	0.33139	-29.43	0.06628	-26.0285	0.33139	-25.8706
0.33167	-22.3655	0.33167	-29.5797	0.06633	-26.1161	0.33167	-25.7639
0.33194	-22.3823	0.33194	-29.1642	0.06639	-26.1914	0.33194	-26.4764
0.33222	-22.2731	0.33222	-29.2464	0.06644	-26.1568	0.33222	-26.4292
0.3325	-22.2605	0.3325	-29.3768	0.0665	-26.2403	0.3325	-26.4374
0.33278	-22.1891	0.33278	-29.2222	0.06656	-26.1263	0.33278	-26.308
0.33306	-22.1639	0.33306	-29.5556	0.06661	-26.2566	0.33306	-26.3778
0.33333	-22.6849	0.33333	-29.6957	0.06667	-26.1731	0.33333	-26.3306
0.33361	-22.6135	0.33361	-29.9324	0.06672	-26.1813	0.33361	-26.1889
0.33389	-22.5168	0.33389	-29.7536	0.06678	-26.2037	0.33389	-26.117
0.33417	-22.542	0.33417	-29.6425	0.06683	-26.1283	0.33417	-26.2177
0.33444	-22.5042	0.33444	-30.3623	0.06689	-26.1344	0.33444	-26.1314
0.33472	-22.4622	0.33472	-30.1498	0.06694	-26.1161	0.33472	-26.2012
0.335	-22.4622	0.335	-30.0435	0.067	-26.1853	0.335	-26.0472
0.33528	-22.5714	0.33528	-29.9565	0.06706	-26.1039	0.33528	-26.0986
0.33556	-22.4916	0.33556	-29.8454	0.06711	-25.998	0.33556	-26.0411
0.33583	-22.4034	0.33583	-29.7101	0.06717	-26.1222	0.33583	-26.0883
0.33611	-22.2731	0.33611	-29.6135	0.06722	-26.0102	0.33611	-26.4476
0.33639	-22.2983	0.33639	-29.5314	0.06728	-26.0876	0.33639	-26.2608
0.33667	-22.4622	0.33667	-29.4203	0.06733	-26.1446	0.33667	-26.1314
0.33694	-22.4202	0.33694	-29.2802	0.06739	-26.114	0.33694	-25.9979
0.33722	-22.416	0.33722	-29.4734	0.06744	-26.2139	0.33722	-25.9281
0.3375	-22.4034	0.3375	-29.5556	0.0675	-25.9817	0.3375	-25.8891
0.33778	-22.3319	0.33778	-29.4396	0.06756	-25.9817	0.33778	-25.7947
0.33806	-22.7227	0.33806	-29.2947	0.06761	-26.0346	0.33806	-25.7639
0.33833	-22.6723	0.33833	-29.1208	0.06767	-25.9409	0.33833	-25.7166
0.33861	-22.6933	0.33861	-29.1787	0.06772	-25.8411	0.33861	-25.6632
0.33889	-22.6933	0.33889	-29.1353	0.06778	-25.9389	0.33889	-25.8994
0.33917	-22.6933	0.33917	-29.0097	0.06783	-25.9287	0.33917	-25.8049
0.33944	-22.6807	0.33944	-29.0145	0.06789	-25.7536	0.33944	-25.8645
0.33972	-22.542	0.33972	-29.401	0.06794	-25.8574	0.33972	-25.7331
0.34	-22.4874	0.34	-29.5797	0.068	-25.8819	0.34	-25.8214
0.34028	-22.4034	0.34028	-29.8454	0.06806	-26.0448	0.34028	-25.77
0.34056	-22.3361	0.34056	-29.5942	0.06811	-25.9796	0.34056	-25.7105
0.34083	-22.4202	0.34083	-29.5121	0.06817	-25.7984	0.34083	-25.7515
0.34111	-22.2941	0.34111	-29.8068	0.06822	-25.9043	0.34111	-25.7639
0.34139	-22.3235	0.34139	-29.7536	0.06828	-25.8391	0.34139	-25.7926
0.34167	-22.1975	0.34167	-29.6522	0.06833	-25.7821	0.34167	-25.7351
0.34194	-22.1723	0.34194	-29.6135	0.06839	-25.9002	0.34194	-25.6407
0.34222	-22.7227	0.34222	-29.5121	0.06844	-25.8167	0.34222	-25.5031
0.3425	-22.6975	0.3425	-29.3188	0.0685	-25.8411	0.3425	-25.8542
0.34278	-22.6807	0.34278	-29.343	0.06856	-25.8106	0.34278	-25.7043
0.34306	-22.8655	0.34306	-29.3188	0.06861	-25.9532	0.34306	-25.6981
0.34333	-22.7647	0.34333	-29.3575	0.06867	-25.6538	0.34333	-25.6058
0.34361	-22.7311	0.34361	-29.4879	0.06872	-25.7923	0.34361	-25.6386
0.34389	-22.6008	0.34389	-29.4203	0.06878	-25.9572	0.34389	-25.653
0.34417	-22.5126	0.34417	-29.3623	0.06883	-25.7719	0.34417	-25.6119
0.34444	-22.5126	0.34444	-29.3913	0.06889	-25.8635	0.34444	-25.5216
0.34472	-22.4748	0.34472	-29.087	0.06894	-25.7475	0.34472	-25.4702
0.345	-22.3823	0.345	-29.6087	0.069	-25.8595	0.345	-25.6407
0.34528	-22.2731	0.34528	-29.5024	0.06906	-25.7536	0.34528	-25.6735
0.34556	-22.4034	0.34556	-29.2899	0.06911	-25.7352	0.34556	-25.6345
0.34583	-22.3109	0.34583	-29.2512	0.06917	-25.7352	0.34583	-25.4702
0.34611	-22.2269	0.34611	-29.1787	0.06922	-25.7475	0.34611	-25.423
0.34639	-22.1387	0.34639	-29.0725	0.06928	-25.7312	0.34639	-25.4086
0.34667	-22.3571	0.34667	-28.8309	0.06933	-25.7189	0.34667	-25.4168
0.34694	-22.3445	0.34694	-29.0966	0.06939	-25.725	0.34694	-25.4025
0.34722	-22.2521	0.34722	-28.8889	0.06944	-25.6721	0.34722	-25.3142
0.3475	-22.2731	0.3475	-28.8502	0.0695	-25.613	0.3475	-25.2136
0.34778	-22.2395	0.34778	-28.7246	0.06956	-25.6904	0.34778	-25.2731
0.34806	-22.1891	0.34806	-28.6087	0.06961	-25.5784	0.34806	-25.2875
0.34833	-22.1723	0.34833	-29.1836	0.06967	-25.6354	0.34833	-25.2669
0.34861	-22.0882	0.34861	-29.0676	0.06972	-25.5723	0.34861	-25.4743
0.34889	-22.0882	0.34889	-29.0145	0.06978	-25.5031	0.34889	-25.386
0.34917	-22.0462	0.34917	-28.9275	0.06983	-25.501	0.34917	-25.2341
0.34944	-21.9958	0.34944	-28.7923	0.06989	-25.5193	0.34944	-25.2341
0.34972	-22.0756	0.34972	-29.9952	0.06994	-25.4501	0.34972	-25.232
0.35	-22.042	0.35	-29.9565	0.07	-25.3971	0.35	-25.2916
0.35028	-22.1555	0.35028	-29.8068	0.07006	-25.558	0.35028	-25.2464
0.35056	-22.0672	0.35056	-29.6812	0.07011	-25.5703	0.35056	-25.2505
0.35083	-21.9496	0.35083	-29.5845	0.07017	-25.5662	0.35083	-25.193
0.35111	-21.8487	0.35111	-30.2899	0.07022	-25.5234	0.35111	-25.1869
0.35139	-21.8782	0.35139	-30.0676	0.07028	-25.5173	0.35139	-25.232
0.35167	-22.1765	0.35167	-29.8454	0.07033	-25.5438	0.35167	-25.2464
0.35194	-22.0294	0.35194	-29.8164	0.07039	-25.4847	0.35194	-25.1396
0.35222	-22.2269	0.35222	-29.5169	0.07044	-25.5295	0.35222	-25.2464
0.3525	-22.1891	0.3525	-29.43	0.0705	-25.6415	0.3525	-25.2875
0.35278	-22.1639	0.35278	-29.9179	0.07056	-25.442	0.35278	-25.2279
0.35306	-22.1513	0.35306	-30.029	0.07061	-25.6314	0.35306	-24.9692
0.35333	-22.0882	0.35333	-29.913	0.07067	-25.6721	0.35333	-25.0103
0.35361	-22.1975	0.35361	-29.6812	0.07072	-25.6701	0.35361	-24.9363
0.35389	-22.2101	0.35389	-29.7198	0.07078	-25.6843	0.35389	-24.9425
0.35417	-22.2395	0.35417	-29.7053	0.07083	-25.6701	0.35417	-24.9199
0.35444	-22.2521	0.35444	-29.5556	0.07089	-25.6008	0.35444	-24.8891
0.35472	-22.2227	0.35472	-29.2802	0.07094	-25.7006	0.35472	-24.8563
0.355	-22.3823	0.355	-29.3913	0.071	-25.5825	0.355	-24.9959
0.35528	-22.3782	0.35528	-29.4589	0.07106	-25.6375	0.35528	-24.9548
0.35556	-22.3109	0.35556	-29.2802	0.07111	-25.5764	0.35556	-24.961
0.35583	-22.2521	0.35583	-29.3623	0.07117	-25.4908	0.35583	-24.9897
0.35611	-22.2101	0.35611	-29.2174	0.07122	-25.6008	0.35611	-24.9507
0.35639	-22.2227	0.35639	-29.0676	0.07128	-25.6517	0.35639	-24.9774
0.35667	-22.105	0.35667	-29.2174	0.07133	-25.5499	0.35667	-24.8378
0.35694	-22.1429	0.35694	-28.913	0.07139	-25.5845	0.35694	-24.9261
0.35722	-22.105	0.35722	-29.029	0.07144	-25.4318	0.35722	-24.8624
0.3575	-22.584	0.3575	-30.3575	0.0715	-25.5438	0.3575	-24.7372
0.35778	-22.5126	0.35778	-30.0387	0.07156	-25.5234	0.35778	-24.8378
0.35806	-22.4538	0.35806	-29.9759	0.07161	-25.5886	0.35806	-24.8727
0.35833	-22.3193	0.35833	-29.8019	0.07167	-25.5234	0.35833	-24.9199
0.35861	-22.2269	0.35861	-29.6135	0.07172	-25.4888	0.35861	-24.9774
0.35889	-22.1849	0.35889	-30.1401	0.07178	-25.3971	0.35889	-24.8686
0.35917	-22.105	0.35917	-30.029	0.07183	-25.4196	0.35917	-24.8727
0.35944	-22.4286	0.35944	-29.9952	0.07189	-25.5132	0.35944	-24.9138
0.35972	-22.4622	0.35972	-30.401	0.07194	-25.3768	0.35972	-24.8973
0.36	-22.5882	0.36	-30.2077	0.072	-25.5112	0.36	-24.7947
0.36028	-22.5042	0.36028	-29.9952	0.07206	-25.5642	0.36028	-24.7474
0.36056	-22.395	0.36056	-29.8358	0.07211	-25.3442	0.36056	-24.8624
0.36083	-22.3193	0.36083	-29.7923	0.07217	-25.4888	0.36083	-24.9076
0.36111	-22.3445	0.36111	-29.7536	0.07222	-25.3971	0.36111	-24.9322
0.36139	-22.3655	0.36139	-29.57	0.07228	-25.389	0.36139	-25.0678
0.36167	-22.3193	0.36167	-29.6425	0.07233	-25.4196	0.36167	-25.0308
0.36194	-22.2857	0.36194	-29.4686	0.07239	-25.3218	0.36194	-25.0082
0.36222	-22.2815	0.36222	-29.4686	0.07244	-25.3544	0.36222	-25.0308
0.3625	-22.3235	0.3625	-29.2174	0.0725	-25.389	0.3625	-25.0041
0.36278	-22.4034	0.36278	-29.2899	0.07256	-25.3157	0.36278	-25.1088
0.36306	-22.4412	0.36306	-29.1546	0.07261	-25.3198	0.36306	-25.1047
0.36333	-22.4328	0.36333	-28.9855	0.07267	-25.3503	0.36333	-25.0103
0.36361	-22.5966	0.36361	-28.9469	0.07272	-25.4908	0.36361	-24.9446
0.36389	-22.4664	0.36389	-28.2512	0.07278	-25.332	0.36389	-25.037
0.36417	-22.395	0.36417	-27.57	0.07283	-25.3483	0.36417	-24.9959
0.36444	-22.2605	0.36444	-27.9179	0.07289	-25.4073	0.36444	-25.3676
0.36472	-22.2143	0.36472	-28.1787	0.07294	-25.3727	0.36472	-25.2567
0.365	-22.1555	0.365	-29.4541	0.073	-25.2953	0.365	-25.1807
0.36528	-22.2227	0.36528	-29.57	0.07306	-25.4501	0.36528	-25.039
0.36556	-22.1723	0.36556	-29.9565	0.07311	-25.3625	0.36556	-24.9158
0.36583	-22.1891	0.36583	-29.9469	0.07317	-25.1813	0.36583	-24.9199
0.36611	-22.1177	0.36611	-29.8164	0.07322	-25.3544	0.36611	-24.9014
0.36639	-22.0882	0.36639	-29.6667	0.07328	-25.3422	0.36639	-24.8604
0.36667	-22.0462	0.36667	-29.5121	0.07333	-25.4175	0.36667	-25.5154
0.36694	-22.0168	0.36694	-29.599	0.07339	-25.3014	0.36694	-25.6058
0.36722	-22.0168	0.36722	-29.4879	0.07344	-25.2139	0.36722	-26.0698
0.3675	-21.9832	0.3675	-29.3575	0.0735	-25.1731	0.3675	-25.9713
0.36778	-21.9916	0.36778	-29.1353	0.07356	-25.3422	0.36778	-25.8686
0.36806	-21.9328	0.36806	-29.6522	0.07361	-25.2098	0.36806	-25.7864
0.36833	-21.9748	0.36833	-29.4058	0.07367	-25.1568	0.36833	-25.9179
0.36861	-21.9496	0.36861	-29.4541	0.07372	-25.167	0.36861	-25.8871
0.36889	-21.9916	0.36889	-29.3913	0.07378	-25.0917	0.36889	-25.8932
0.36917	-21.9454	0.36917	-29.2899	0.07383	-25.1548	0.36917	-25.8152
0.36944	-21.9202	0.36944	-29.3092	0.07389	-25.2281	0.36944	-25.7926
0.36972	-22.0882	0.36972	-29.1353	0.07394	-25.2688	0.36972	-25.7639
0.37	-22.0462	0.37	-29.4396	0.074	-25.1507	0.37	-25.7864
0.37028	-21.9748	0.37028	-29.6232	0.07406	-25.2729	0.37028	-25.7207
0.37056	-21.874	0.37056	-29.5797	0.07411	-25.1853	0.37056	-25.6858
0.37083	-21.8782	0.37083	-29.8019	0.07417	-25.1731	0.37083	-25.768
0.37111	-21.8613	0.37111	-29.5507	0.07422	-25.1609	0.37111	-25.6448
0.37139	-22.0042	0.37139	-29.5024	0.07428	-25.2974	0.37139	-25.616
0.37167	-21.9118	0.37167	-29.6377	0.07433	-25.4236	0.37167	-25.4559
0.37194	-21.8529	0.37194	-29.4879	0.07439	-25.332	0.37194	-25.4333
0.37222	-21.7899	0.37222	-29.3768	0.07444	-25.222	0.37222	-25.4025
0.3725	-21.7437	0.3725	-29.0821	0.0745	-25.2261	0.3725	-25.3019
0.37278	-21.8025	0.37278	-29.0966	0.07456	-25.4073	0.37278	-25.3696
0.37306	-21.7563	0.37306	-29.401	0.07461	-25.4094	0.37306	-25.3327
0.37333	-21.6849	0.37333	-29.4396	0.07467	-25.9002	0.37333	-25.3614
0.37361	-21.6303	0.37361	-29.3092	0.07472	-25.8819	0.37361	-25.308
0.37389	-21.5336	0.37389	-29.1498	0.07478	-25.9104	0.37389	-25.2752
0.37417	-21.521	0.37417	-29.1111	0.07483	-25.8065	0.37417	-25.5441
0.37444	-21.4412	0.37444	-28.9855	0.07489	-25.8717	0.37444	-25.4908
0.37472	-21.3529	0.37472	-29.1691	0.07494	-25.9572	0.37472	-25.5503
0.375	-21.3319	0.375	-29.1981	0.075	-25.9104	0.375	-25.4702
0.37528	-21.3823	0.37528	-29.2657	0.07506	-25.9063	0.37528	-25.4148
0.37556	-21.3445	0.37556	-29.0725	0.07511	-26.444	0.37556	-25.3922
0.37583	-21.521	0.37583	-29.1256	0.07517	-26.4603	0.37583	-25.308
0.37611	-22.3361	0.37611	-29.3478	0.07522	-26.3686	0.37611	-25.232
0.37639	-22.2353	0.37639	-29.7246	0.07528	-26.6884	0.37639	-25.2977
0.37667	-22.2269	0.37667	-29.599	0.07533	-26.3279	0.37667	-25.3635
0.37694	-22.126	0.37694	-29.3865	0.07539	-26.334	0.37694	-25.5092
0.37722	-22.0546	0.37722	-30.0821	0.07544	-26.2383	0.37722	-25.4456
0.3775	-22.0588	0.3775	-29.942	0.0755	-26.4134	0.3775	-25.2444
0.37778	-22.5126	0.37778	-29.8986	0.07556	-26.334	0.37778	-25.1684
0.37806	-22.4622	0.37806	-29.6522	0.07561	-26.2953	0.37806	-25.0965
0.37833	-22.3908	0.37833	-29.8986	0.07567	-26.2546	0.37833	-25.1253
0.37861	-22.4916	0.37861	-29.8019	0.07572	-26.2729	0.37861	-25.0082
0.37889	-22.4286	0.37889	-29.6667	0.07578	-26.2098	0.37889	-24.9261
0.37917	-22.5504	0.37917	-29.628	0.07583	-26.2974	0.37917	-24.8665
0.37944	-22.5756	0.37944	-30.4879	0.07589	-26.1629	0.37944	-24.8193
0.37972	-22.5168	0.37972	-30.2609	0.07594	-26.3157	0.37972	-24.8953
0.38	-22.4328	0.38	-30.1642	0.076	-26.4603	0.38	-24.8029
0.38028	-22.3067	0.38028	-30.1063	0.07606	-26.501	0.38028	-24.7248
0.38056	-22.2521	0.38056	-29.9469	0.07611	-26.3442	0.38056	-24.6653
0.38083	-22.1765	0.38083	-30.0145	0.07617	-26.4603	0.38083	-24.7146
0.38111	-22.1723	0.38111	-29.773	0.07622	-26.2872	0.38111	-24.692
0.38139	-22.126	0.38139	-29.773	0.07628	-26.3564	0.38139	-24.655
0.38167	-22.1555	0.38167	-29.6908	0.07633	-26.3096	0.38167	-24.6838
0.38194	-22.0672	0.38194	-29.6618	0.07639	-26.2668	0.38194	-24.6058
0.38222	-22.0798	0.38222	-29.343	0.07644	-26.1385	0.38222	-25.1212
0.3825	-22.1177	0.3825	-29.3913	0.0765	-26.2505	0.3825	-25.1376
0.38278	-22.0756	0.38278	-29.4976	0.07656	-26.4073	0.38278	-25.0862
0.38306	-22.1135	0.38306	-29.1787	0.07661	-26.2811	0.38306	-25.1212
0.38333	-22.1429	0.38333	-29.5556	0.07667	-26.4134	0.38333	-24.9979
0.38361	-22.2143	0.38361	-29.4058	0.07672	-26.334	0.38361	-25.0082
0.38389	-22.1849	0.38389	-29.058	0.07678	-26.3422	0.38389	-24.9692
0.38417	-22.1723	0.38417	-29.1063	0.07683	-26.4379	0.38417	-24.885
0.38444	-22.2941	0.38444	-29.1498	0.07689	-26.3483	0.38444	-24.9035
0.38472	-22.2101	0.38472	-29.1546	0.07694	-26.4745	0.38472	-24.9158
0.385	-22.1177	0.385	-28.8309	0.077	-26.2974	0.385	-24.807
0.38528	-22.0546	0.38528	-28.8841	0.07706	-26.332	0.38528	-24.6735
0.38556	-21.937	0.38556	-28.942	0.07711	-26.4216	0.38556	-24.5298
0.38583	-22.0588	0.38583	-28.9855	0.07717	-26.2729	0.38583	-24.5606
0.38611	-22.021	0.38611	-28.8647	0.07722	-26.4277	0.38611	-24.4949
0.38639	-22.0168	0.38639	-28.6812	0.07728	-26.3075	0.38639	-24.5175
0.38667	-21.9202	0.38667	-29.3092	0.07733	-26.1976	0.38667	-25.2156
0.38694	-21.895	0.38694	-29.2657	0.07739	-26.334	0.38694	-25.0431
0.38722	-21.8487	0.38722	-29.2657	0.07744	-26.2607	0.38722	-25.0965
0.3875	-21.9622	0.3875	-29.1063	0.0775	-26.1466	0.3875	-25.0965
0.38778	-21.9118	0.38778	-29.029	0.07756	-26.169	0.38778	-24.9672
0.38806	-21.8235	0.38806	-28.9034	0.07761	-26.2261	0.38806	-25.1191
0.38833	-21.8865	0.38833	-29.8164	0.07767	-26.2974	0.38833	-25.0513
0.38861	-21.8403	0.38861	-29.3768	0.07772	-26.2974	0.38861	-25.0719
0.38889	-21.7815	0.38889	-29.4976	0.07778	-26.3849	0.38889	-25.0719
0.38917	-21.5588	0.38917	-29.4155	0.07783	-26.4481	0.38917	-25.0308
0.38944	-21.5378	0.38944	-29.1836	0.07789	-26.2261	0.38944	-24.963
0.38972	-21.5084	0.38972	-29.0531	0.07794	-26.2159	0.38972	-24.9076
0.39	-21.5126	0.39	-29.7053	0.078	-26.3014	0.39	-24.8686
0.39028	-21.4034	0.39028	-29.8019	0.07806	-26.3422	0.39028	-25.1725
0.39056	-21.3067	0.39056	-29.8599	0.07811	-26.2851	0.39056	-25.1109
0.39083	-21.3319	0.39083	-29.7343	0.07817	-26.2729	0.39083	-25.1745
0.39111	-21.3067	0.39111	-29.3913	0.07822	-26.1874	0.39111	-25.1499
0.39139	-21.3529	0.39139	-29.3478	0.07828	-26.2159	0.39139	-25.0513
0.39167	-21.2311	0.39167	-29.3043	0.07833	-26.2688	0.39167	-24.9856
0.39194	-21.2941	0.39194	-29.1063	0.07839	-26.3564	0.39194	-24.8624
0.39222	-21.2563	0.39222	-29.0966	0.07844	-26.2261	0.39222	-25.8296
0.3925	-21.2815	0.3925	-28.6812	0.0785	-26.3809	0.3925	-25.807
0.39278	-21.2353	0.39278	-29.087	0.07856	-26.3503	0.39278	-25.5647
0.39306	-21.2479	0.39306	-29.2319	0.07861	-26.332	0.39306	-25.5503
0.39333	-21.4034	0.39333	-29.2899	0.07867	-26.4257	0.39333	-25.4456
0.39361	-21.3067	0.39361	-29.6135	0.07872	-26.4684	0.39361	-25.4559
0.39389	-21.3908	0.39389	-29.3768	0.07878	-26.3503	0.39389	-25.4271
0.39417	-22.3235	0.39417	-29.4396	0.07883	-26.3951	0.39417	-25.3922
0.39444	-22.1975	0.39444	-29.3043	0.07889	-26.3727	0.39444	-25.2793
0.39472	-22.1008	0.39472	-29.7391	0.07894	-26.3442	0.39472	-25.2916
0.395	-22.0756	0.395	-29.6232	0.079	-26.2851	0.395	-25.191
0.39528	-22.0042	0.39528	-29.43	0.07906	-26.222	0.39528	-25.1396
0.39556	-21.8992	0.39556	-29.5411	0.07911	-26.3442	0.39556	-25.191
0.39583	-21.9244	0.39583	-29.57	0.07917	-26.4155	0.39583	-25.0986
0.39611	-21.8782	0.39611	-29.4686	0.07922	-26.1507	0.39611	-25.2197
0.39639	-22.0924	0.39639	-29.4396	0.07928	-26.1405	0.39639	-25.1253
0.39667	-22.0588	0.39667	-29.7923	0.07933	-26.2444	0.39667	-25.3285
0.39694	-21.9202	0.39694	-29.5314	0.07939	-26.1731	0.39694	-25.269
0.39722	-22.0084	0.39722	-29.5942	0.07944	-25.9511	0.39722	-25.2875
0.3975	-21.9496	0.3975	-29.8647	0.0795	-26.1039	0.3975	-25.2793
0.39778	-21.8992	0.39778	-29.7536	0.07956	-26.0265	0.39778	-25.2546
0.39806	-21.8277	0.39806	-29.7246	0.07961	-25.945	0.39806	-25.4148
0.39833	-21.7563	0.39833	-29.599	0.07967	-26.0998	0.39833	-25.3388
0.39861	-21.9118	0.39861	-29.4831	0.07972	-25.9043	0.39861	-25.2669
0.39889	-21.8865	0.39889	-29.4831	0.07978	-26.0265	0.39889	-25.2444
0.39917	-21.8529	0.39917	-29.6957	0.07983	-26.0448	0.39917	-25.2977
0.39944	-21.8529	0.39944	-29.5652	0.07989	-26.0224	0.39944	-25.1314
0.39972	-21.8235	0.39972	-29.5556	0.07994	-26.0163	0.39972	-25.1027
0.4	-21.7815	0.4	-29.5411	0.08	-26.0163	0.4	-25.1663
0.40028	-21.8403	0.40028	-29.43	0.08006	-25.9694	0.40028	-25.0842
0.40056	-21.874	0.40056	-29.4396	0.08011	-25.9654	0.40056	-25.1191
0.40083	-21.7437	0.40083	-29.2754	0.08017	-25.8717	0.40083	-25.0267
0.40111	-21.6092	0.40111	-29.1063	0.08022	-25.8717	0.40111	-25.0328
0.40139	-21.6092	0.40139	-29.4058	0.08028	-25.7352	0.40139	-25.0513
0.40167	-21.5588	0.40167	-29.4396	0.08033	-25.8982	0.40167	-25.0575
0.40194	-21.5504	0.40194	-29.2464	0.08039	-25.7638	0.40194	-25.1602
0.40222	-21.5756	0.40222	-29.6377	0.08044	-26.0917	0.40222	-25.1376
0.4025	-21.5336	0.4025	-29.4203	0.0805	-26.0876	0.4025	-25.269
0.40278	-21.5336	0.40278	-29.3188	0.08056	-25.9878	0.40278	-25.4271
0.40306	-21.5126	0.40306	-29.1353	0.08061	-25.9287	0.40306	-25.6037
0.40333	-21.4244	0.40333	-29.1836	0.08067	-26.0733	0.40333	-25.499
0.40361	-21.3908	0.40361	-28.9275	0.08072	-25.8982	0.40361	-25.3963
0.40389	-21.3697	0.40389	-29.0676	0.08078	-25.9796	0.40389	-25.5873
0.40417	-21.3697	0.40417	-28.9613	0.08083	-25.9185	0.40417	-25.5873
0.40444	-21.3571	0.40444	-29.5556	0.08089	-25.9124	0.40444	-25.3327
0.40472	-21.2731	0.40472	-29.7391	0.08094	-25.8982	0.40472	-25.1663
0.405	-21.4874	0.405	-29.5942	0.081	-25.9002	0.405	-25.2259
0.40528	-21.4118	0.40528	-29.5024	0.08106	-25.778	0.40528	-25.1458
0.40556	-21.3277	0.40556	-29.2947	0.08111	-25.7108	0.40556	-25.0328
0.40583	-21.2689	0.40583	-29.7198	0.08117	-25.6904	0.40583	-25.0164
0.40611	-21.2353	0.40611	-29.8454	0.08122	-25.7699	0.40611	-24.9733
0.40639	-21.1471	0.40639	-29.6618	0.08128	-25.7393	0.40639	-24.8727
0.40667	-21.126	0.40667	-29.4976	0.08133	-25.6782	0.40667	-25.0513
0.40694	-21.0882	0.40694	-29.3623	0.08139	-25.6782	0.40694	-25.0513
0.40722	-21.2563	0.40722	-29.343	0.08144	-25.6762	0.40722	-25.1335
0.4075	-21.1891	0.4075	-29.3285	0.0815	-25.6253	0.4075	-25.1191
0.40778	-21.3445	0.40778	-29.1353	0.08156	-25.558	0.40778	-24.9959
0.40806	-21.2857	0.40806	-29.0145	0.08161	-26.0876	0.40806	-25.1047
0.40833	-21.2689	0.40833	-29.1111	0.08167	-26.2159	0.40833	-25.0637
0.40861	-21.2227	0.40861	-28.9324	0.08172	-26.3198	0.40861	-25.0493
0.40889	-21.1723	0.40889	-28.7633	0.08178	-26.279	0.40889	-24.8953
0.40917	-21.1471	0.40917	-29.0435	0.08183	-26.3136	0.40917	-25.2628
0.40944	-21.0756	0.40944	-28.942	0.08189	-26.2077	0.40944	-25.2136
0.40972	-21.0756	0.40972	-29.5121	0.08194	-26.2261	0.40972	-25.2197
0.41	-21.0378	0.41	-29.4203	0.082	-26.0998	0.41	-25.0678
0.41028	-21.8151	0.41028	-29.372	0.08206	-26.2077	0.41028	-24.9918
0.41056	-21.9496	0.41056	-29.2947	0.08211	-26.0509	0.41056	-24.8378
0.41083	-21.895	0.41083	-29.1208	0.08217	-26.0937	0.41083	-24.9507
0.41111	-21.8992	0.41111	-29.1691	0.08222	-26.0285	0.41111	-24.7721
0.41139	-21.8403	0.41139	-29.0145	0.08228	-26.0204	0.41139	-24.7947
0.41167	-21.8487	0.41167	-29.4589	0.08233	-26.1385	0.41167	-24.7556
0.41194	-21.7563	0.41194	-29.1353	0.08239	-26.1405	0.41194	-24.7125
0.41222	-21.7311	0.41222	-29.599	0.08244	-26.0733	0.41222	-24.8419
0.4125	-21.6681	0.4125	-29.8599	0.0825	-26.0917	0.4125	-24.7782
0.41278	-21.6555	0.41278	-29.7633	0.08256	-26.0224	0.41278	-24.8727
0.41306	-21.6807	0.41306	-29.7488	0.08261	-26.0224	0.41306	-24.8357
0.41333	-21.6681	0.41333	-29.4831	0.08267	-26.1385	0.41333	-24.7618
0.41361	-21.6092	0.41361	-29.5652	0.08272	-26.0346	0.41361	-24.8501
0.41389	-21.6429	0.41389	-29.5169	0.08278	-25.9572	0.41389	-24.7598
0.41417	-21.5966	0.41417	-29.7246	0.08283	-25.9857	0.41417	-24.7372
0.41444	-21.9454	0.41444	-29.5411	0.08289	-26.22	0.41444	-24.7413
0.41472	-21.8992	0.41472	-29.628	0.08294	-25.9226	0.41472	-24.8542
0.415	-21.8151	0.415	-29.5169	0.083	-26.0041	0.415	-24.7967
0.41528	-21.7563	0.41528	-29.4541	0.08306	-25.886	0.41528	-24.731
0.41556	-21.6597	0.41556	-29.3575	0.08311	-25.9796	0.41556	-24.9692
0.41583	-21.6092	0.41583	-29.1836	0.08317	-25.945	0.41583	-25.0267
0.41611	-21.5336	0.41611	-29.2947	0.08322	-26.0591	0.41611	-24.9384
0.41639	-21.6681	0.41639	-29.2222	0.08328	-25.835	0.41639	-24.8624
0.41667	-21.6471	0.41667	-29.1256	0.08333	-26.0937	0.41667	-24.8008
0.41694	-21.6177	0.41694	-29.1836	0.08339	-25.9939	0.41694	-24.7269
0.41722	-21.5588	0.41722	-28.9613	0.08344	-25.9409	0.41722	-25.2136
0.4175	-21.563	0.4175	-28.7391	0.0835	-25.9756	0.4175	-25.2382
0.41778	-21.5252	0.41778	-29.1932	0.08356	-25.8982	0.41778	-25.2608
0.41806	-21.4538	0.41806	-29.3623	0.08361	-26.1039	0.41806	-25.0801
0.41833	-21.5462	0.41833	-29	0.08367	-25.9817	0.41833	-25.1212
0.41861	-21.5882	0.41861	-29.029	0.08372	-26.114	0.41861	-25.078
0.41889	-21.5084	0.41889	-28.9565	0.08378	-26.0224	0.41889	-24.9487
0.41917	-21.4118	0.41917	-29.058	0.08383	-25.9348	0.41917	-24.8604
0.41944	-21.3277	0.41944	-28.7343	0.08389	-25.9226	0.41944	-24.9836
0.41972	-21.395	0.41972	-29.43	0.08394	-26	0.41972	-24.885
0.42	-21.3193	0.42	-29.372	0.084	-25.8656	0.42	-24.9035
0.42028	-21.2857	0.42028	-29.3333	0.08406	-25.8717	0.42028	-24.8727
0.42056	-21.2479	0.42056	-29.2512	0.08411	-25.9817	0.42056	-24.8316
0.42083	-21.1597	0.42083	-29.1691	0.08417	-25.8798	0.42083	-24.8481
0.42111	-21.1849	0.42111	-29.1111	0.08422	-25.886	0.42111	-24.9035
0.42139	-21.1849	0.42139	-28.9179	0.08428	-25.9002	0.42139	-24.8481
0.42167	-21.1387	0.42167	-29.4831	0.08433	-25.835	0.42167	-24.8727
0.42194	-21.1849	0.42194	-29.3188	0.08439	-26	0.42194	-24.7885
0.42222	-21.126	0.42222	-29.1256	0.08444	-25.8982	0.42222	-24.7536
0.4225	-21.2563	0.4225	-29.0531	0.0845	-25.7312	0.4225	-24.7248
0.42278	-21.1765	0.42278	-28.9952	0.08456	-25.945	0.42278	-24.7002
0.42306	-21.0882	0.42306	-28.7536	0.08461	-25.9165	0.42306	-24.7844
0.42333	-21.0798	0.42333	-29.3043	0.08467	-25.945	0.42333	-24.6776
0.42361	-21.0378	0.42361	-29.2754	0.08472	-25.8534	0.42361	-25.3039
0.42389	-21.1513	0.42389	-29.3043	0.08478	-25.9694	0.42389	-25.0986
0.42417	-21.1975	0.42417	-29.1932	0.08483	-26.1324	0.42417	-25.0965
0.42444	-21.0798	0.42444	-29.1111	0.08489	-26.0754	0.42444	-25.1088
0.42472	-21.0294	0.42472	-28.913	0.08494	-25.9939	0.42472	-25.1396
0.425	-21.0168	0.425	-29.1642	0.085	-25.9918	0.425	-25.0554
0.42528	-20.958	0.42528	-28.9613	0.08506	-26.0631	0.42528	-25.0719
0.42556	-21.0168	0.42556	-28.8358	0.08511	-26.0102	0.42556	-24.9856
0.42583	-20.9538	0.42583	-28.8213	0.08517	-26.0733	0.42583	-24.9507
0.42611	-20.9412	0.42611	-28.7778	0.08522	-25.9756	0.42611	-25.0904
0.42639	-21.0084	0.42639	-28.6763	0.08528	-25.9918	0.42639	-24.9487
0.42667	-21.063	0.42667	-28.5411	0.08533	-25.8717	0.42667	-25.0862
0.42694	-21.0672	0.42694	-28.3575	0.08539	-25.9063	0.42694	-25.0431
0.42722	-21.7563	0.42722	-29.372	0.08544	-25.9348	0.42722	-24.9446
0.4275	-21.6723	0.4275	-29.3478	0.0855	-25.886	0.4275	-25.2197
0.42778	-22.0084	0.42778	-29.2174	0.08556	-25.8921	0.42778	-25.1561
0.42806	-21.9748	0.42806	-29.0145	0.08561	-25.7393	0.42806	-25.0678
0.42833	-21.8865	0.42833	-28.9275	0.08567	-25.833	0.42833	-24.9959
0.42861	-21.7521	0.42861	-28.9034	0.08572	-25.8249	0.42861	-24.9959
0.42889	-21.7311	0.42889	-29.6087	0.08578	-25.8391	0.42889	-24.8973
0.42917	-21.7017	0.42917	-30.0241	0.08583	-25.8106	0.42917	-24.7618
0.42944	-21.605	0.42944	-29.9759	0.08589	-25.7882	0.42944	-25.3963
0.42972	-21.6177	0.42972	-29.8454	0.08594	-25.7597	0.42972	-25.3162
0.43	-21.563	0.43	-29.7633	0.086	-25.6823	0.43	-25.1622
0.43028	-21.4916	0.43028	-29.8019	0.08606	-25.7861	0.43028	-25.1848
0.43056	-21.4244	0.43056	-29.5797	0.08611	-25.7189	0.43056	-25.3265
0.43083	-21.416	0.43083	-29.7488	0.08617	-25.723	0.43083	-25.2731
0.43111	-21.4622	0.43111	-29.5169	0.08622	-25.613	0.43111	-25.308
0.43139	-21.3529	0.43139	-29.1836	0.08628	-25.666	0.43139	-25.2136
0.43167	-21.3067	0.43167	-29.1787	0.08633	-25.6436	0.43167	-25.2156
0.43194	-21.3151	0.43194	-29.1932	0.08639	-25.6049	0.43194	-25.2218
0.43222	-21.2185	0.43222	-29.1208	0.08644	-25.725	0.43222	-25.2197
0.4325	-21.2185	0.4325	-29.058	0.0865	-25.6069	0.4325	-25.1314
0.43278	-21.1891	0.43278	-28.8358	0.08656	-25.5601	0.43278	-25.1725
0.43306	-21.2227	0.43306	-28.7343	0.08661	-25.6171	0.43306	-25.1458
0.43333	-21.2185	0.43333	-28.7488	0.08667	-25.6375	0.43333	-25.5503
0.43361	-21.2101	0.43361	-28.57	0.08672	-25.6008	0.43361	-25.4805
0.43389	-21.126	0.43389	-28.4976	0.08678	-25.4175	0.43389	-25.4435
0.43417	-21.1597	0.43417	-28.4831	0.08683	-25.4705	0.43417	-25.3573
0.43444	-21.1975	0.43444	-28.4541	0.08689	-25.5234	0.43444	-25.3963
0.43472	-21.2311	0.43472	-28.8647	0.08694	-25.6069	0.43472	-25.5441
0.435	-21.2815	0.435	-28.9469	0.087	-25.5825	0.435	-25.3409
0.43528	-21.2689	0.43528	-28.9855	0.08706	-25.4827	0.43528	-25.2444
0.43556	-21.1345	0.43556	-29.0145	0.08711	-25.4949	0.43556	-25.1745
0.43583	-21.0042	0.43583	-28.913	0.08717	-25.4969	0.43583	-25.0637
0.43611	-20.8571	0.43611	-28.7778	0.08722	-25.5377	0.43611	-24.9897
0.43639	-21.0042	0.43639	-29.087	0.08728	-25.6517	0.43639	-25.3758
0.43667	-20.9244	0.43667	-29.0821	0.08733	-25.501	0.43667	-25.1971
0.43694	-20.8992	0.43694	-28.8599	0.08739	-25.5764	0.43694	-25.1992
0.43722	-20.8992	0.43722	-28.8599	0.08744	-25.4827	0.43722	-25.1807
0.4375	-21.0042	0.4375	-28.7198	0.0875	-25.4196	0.4375	-25.2382
0.43778	-21.0546	0.43778	-28.6087	0.08756	-25.6253	0.43778	-25.193
0.43806	-21.5504	0.43806	-28.8647	0.08761	-25.4134	0.43806	-25.2854
0.43833	-21.4916	0.43833	-28.8841	0.08767	-25.6069	0.43833	-25.1499
0.43861	-21.479	0.43861	-28.7343	0.08772	-25.666	0.43861	-25.3285
0.43889	-21.4538	0.43889	-29.1981	0.08778	-25.6293	0.43889	-25.2752
0.43917	-21.4664	0.43917	-29.087	0.08783	-25.7006	0.43917	-25.2095
0.43944	-21.4622	0.43944	-29.0676	0.08789	-25.5031	0.43944	-25.1253
0.43972	-21.5504	0.43972	-28.9855	0.08794	-25.5601	0.43972	-25.1869
0.44	-21.479	0.44	-28.9469	0.088	-25.4888	0.44	-25.1499
0.44028	-21.4244	0.44028	-29.8068	0.08806	-25.5642	0.44028	-25.1561
0.44056	-21.3277	0.44056	-29.5024	0.08811	-25.5438	0.44056	-25.1992
0.44083	-21.2479	0.44083	-29.5845	0.08817	-25.4969	0.44083	-25.2608
0.44111	-21.2689	0.44111	-29.3478	0.08822	-25.4969	0.44111	-25.1992
0.44139	-21.1891	0.44139	-29.3092	0.08828	-25.554	0.44139	-25.1848
0.44167	-21.2101	0.44167	-29.1401	0.08833	-25.5662	0.44167	-25.2546
0.44194	-21.1135	0.44194	-29.087	0.08839	-25.5132	0.44194	-25.1314
0.44222	-21.1135	0.44222	-29.0966	0.08844	-25.5662	0.44222	-25.0678
0.4425	-21.1471	0.4425	-28.9855	0.0885	-25.5784	0.4425	-25.039
0.44278	-21.1387	0.44278	-29.5652	0.08856	-25.3951	0.44278	-25.0144
0.44306	-21.126	0.44306	-29.2319	0.08861	-25.5825	0.44306	-24.9918
0.44333	-21.0924	0.44333	-29.1111	0.08867	-25.501	0.44333	-24.9199
0.44361	-21.0756	0.44361	-29.2512	0.08872	-25.5031	0.44361	-24.9487
0.44389	-21.4286	0.44389	-29.1063	0.08878	-25.4175	0.44389	-24.9897
0.44417	-21.395	0.44417	-28.9613	0.08883	-25.5173	0.44417	-24.9261
0.44444	-21.3655	0.44444	-28.9613	0.08889	-25.4705	0.44444	-24.7967
0.44472	-21.3067	0.44472	-28.773	0.08894	-25.4847	0.44472	-24.809
0.445	-21.2017	0.445	-28.913	0.089	-25.4134	0.445	-24.768
0.44528	-21.2857	0.44528	-28.7343	0.08906	-25.5499	0.44528	-24.9425
0.44556	-21.3655	0.44556	-28.8599	0.08911	-25.4073	0.44556	-25.2567
0.44583	-21.3782	0.44583	-29.2367	0.08917	-25.4969	0.44583	-25.1273
0.44611	-21.2815	0.44611	-29.343	0.08922	-25.4603	0.44611	-25.1499
0.44639	-21.1765	0.44639	-29.599	0.08928	-25.2912	0.44639	-25.1519
0.44667	-21.1723	0.44667	-29.401	0.08933	-25.391	0.44667	-25.0739
0.44694	-21.1008	0.44694	-29.1981	0.08939	-25.3849	0.44694	-24.9507
0.44722	-21.042	0.44722	-29.0966	0.08944	-25.4257	0.44722	-24.9672
0.4475	-21.126	0.4475	-29.0387	0.0895	-25.3422	0.4475	-25.039
0.44778	-21.0882	0.44778	-29.058	0.08956	-25.3829	0.44778	-24.9795
0.44806	-21.0672	0.44806	-28.8454	0.08961	-25.2444	0.44806	-24.9199
0.44833	-21.0168	0.44833	-28.7633	0.08967	-25.3259	0.44833	-24.7905
0.44861	-20.9454	0.44861	-28.7778	0.08972	-25.2362	0.44861	-24.7536
0.44889	-20.895	0.44889	-28.6957	0.08978	-25.332	0.44889	-25.2259
0.44917	-20.8361	0.44917	-29.3333	0.08983	-25.2281	0.44917	-25.193
0.44944	-20.8487	0.44944	-29.343	0.08989	-25.1894	0.44944	-25.2197
0.44972	-20.8445	0.44972	-29.0097	0.08994	-25.2383	0.44972	-25.1786
0.45	-20.8235	0.45	-29.029	0.09	-25.279	0.45	-25.423
0.45028	-20.8109	0.45028	-29.2464	0.09006	-25.222	0.45028	-25.3552
0.45056	-20.979	0.45056	-29.0531	0.09011	-25.1568	0.45056	-25.1458
0.45083	-21.1387	0.45083	-29.0821	0.09017	-25.2139	0.45083	-25.1396
0.45111	-21.1135	0.45111	-28.8744	0.09022	-25.2362	0.45111	-25.0431
0.45139	-21.0882	0.45139	-29.0241	0.09028	-25.2627	0.45139	-25.0144
0.45167	-21.042	0.45167	-28.8068	0.09033	-25.1813	0.45167	-25.1396
0.45194	-21.063	0.45194	-28.9034	0.09039	-26.3605	0.45194	-25.0637
0.45222	-21.105	0.45222	-28.7536	0.09044	-26.4277	0.45222	-25.0616
0.4525	-21.0672	0.4525	-28.6667	0.0905	-26.3075	0.4525	-25.0267
0.45278	-21.0504	0.45278	-28.6377	0.09056	-26.2261	0.45278	-24.922
0.45306	-21.0882	0.45306	-28.6232	0.09061	-26.279	0.45306	-24.8973
0.45333	-21.2101	0.45333	-28.599	0.09067	-26.2383	0.45333	-24.8624
0.45361	-21.1471	0.45361	-28.7391	0.09072	-26.2016	0.45361	-24.9096
0.45389	-21.0546	0.45389	-28.5797	0.09078	-26.1629	0.45389	-24.9035
0.45417	-21.0378	0.45417	-29.1256	0.09083	-26.1792	0.45417	-24.9302
0.45444	-20.979	0.45444	-29.1208	0.09089	-26.0815	0.45444	-24.8316
0.45472	-20.979	0.45472	-29.7778	0.09094	-25.9572	0.45472	-24.8953
0.455	-20.895	0.455	-29.8889	0.091	-26.1548	0.455	-24.8686
0.45528	-20.8613	0.45528	-29.773	0.09106	-25.9328	0.45528	-24.8788
0.45556	-20.8109	0.45556	-29.6377	0.09111	-26.0224	0.45556	-24.8747
0.45583	-20.7857	0.45583	-29.401	0.09117	-25.9471	0.45583	-24.9446
0.45611	-20.7521	0.45611	-29.3092	0.09122	-25.9572	0.45611	-24.9199
0.45639	-20.8109	0.45639	-29.2367	0.09128	-25.9593	0.45639	-24.8747
0.45667	-20.7605	0.45667	-29.1498	0.09133	-26.0794	0.45667	-24.9446
0.45694	-20.7479	0.45694	-29.6812	0.09139	-25.998	0.45694	-24.8214
0.45722	-20.7143	0.45722	-29.5121	0.09144	-25.945	0.45722	-24.7741
0.4575	-20.7899	0.4575	-29.2657	0.0915	-25.9532	0.4575	-24.7084
0.45778	-20.7185	0.45778	-29.2464	0.09156	-25.9756	0.45778	-24.6263
0.45806	-20.7899	0.45806	-29.3913	0.09161	-25.8798	0.45806	-24.6489
0.45833	-20.6933	0.45833	-29.5121	0.09167	-25.8411	0.45833	-24.5955
0.45861	-20.6891	0.45861	-29.6087	0.09172	-26.0061	0.45861	-24.5914
0.45889	-20.7185	0.45889	-29.3913	0.09178	-25.8656	0.45889	-24.5257
0.45917	-20.8025	0.45917	-29.2367	0.09183	-25.9532	0.45917	-24.5893
0.45944	-20.7899	0.45944	-29.087	0.09189	-25.8798	0.45944	-24.5482
0.45972	-20.7017	0.45972	-29.029	0.09194	-25.7719	0.45972	-24.5298
0.46	-20.7017	0.46	-29.2222	0.092	-25.9511	0.46	-25.0267
0.46028	-20.6891	0.46028	-29.1498	0.09206	-25.9002	0.46028	-24.9856
0.46056	-20.6639	0.46056	-29.0821	0.09211	-26.0468	0.46056	-25.0328
0.46083	-20.6177	0.46083	-29.029	0.09217	-26.0163	0.46083	-25.1273
0.46111	-20.5462	0.46111	-29.1208	0.09222	-26.2485	0.46111	-25.1253
0.46139	-20.584	0.46139	-29.0145	0.09228	-26.1283	0.46139	-25.0739
0.46167	-20.6429	0.46167	-28.913	0.09233	-26.2546	0.46167	-25.1848
0.46194	-20.584	0.46194	-28.8986	0.09239	-26.275	0.46194	-25.1396
0.46222	-20.5798	0.46222	-28.8502	0.09244	-26.1629	0.46222	-25.1684
0.4625	-20.5924	0.4625	-28.8068	0.0925	-26.3035	0.4625	-25.2279
0.46278	-20.6218	0.46278	-28.6763	0.09256	-26.2607	0.46278	-25.0862
0.46306	-20.5966	0.46306	-28.6135	0.09261	-26.2566	0.46306	-24.9733
0.46333	-20.6092	0.46333	-29.1691	0.09267	-26.22	0.46333	-24.9959
0.46361	-20.6218	0.46361	-29.0145	0.09272	-26.2668	0.46361	-24.9959
0.46389	-20.5966	0.46389	-29.1691	0.09278	-26.1568	0.46389	-24.9014
0.46417	-20.6303	0.46417	-29.1256	0.09283	-26.2016	0.46417	-24.8891
0.46444	-20.5714	0.46444	-28.7923	0.09289	-26.1853	0.46444	-24.7207
0.46472	-20.5714	0.46472	-29.0821	0.09294	-26.1507	0.46472	-24.6263
0.465	-20.5546	0.465	-29.5266	0.093	-26.1283	0.465	-24.6653
0.46528	-20.4748	0.46528	-29.7536	0.09306	-26.1751	0.46528	-24.5975
0.46556	-20.4118	0.46556	-29.5942	0.09311	-26.1446	0.46556	-24.7413
0.46583	-20.8865	0.46583	-29.4203	0.09317	-26.114	0.46583	-24.655
0.46611	-21.3277	0.46611	-29.3913	0.09322	-25.9817	0.46611	-24.6715
0.46639	-21.2731	0.46639	-29.2512	0.09328	-25.9532	0.46639	-24.6016
0.46667	-21.1975	0.46667	-29.2609	0.09333	-26.0387	0.46667	-24.6653
0.46694	-21.1008	0.46694	-29.1256	0.09339	-25.9063	0.46694	-24.5914
0.46722	-21.0294	0.46722	-28.9324	0.09344	-26.0509	0.46722	-24.5893
0.4675	-21.042	0.4675	-28.7874	0.0935	-25.9857	0.4675	-24.6304
0.46778	-20.9958	0.46778	-28.8309	0.09356	-25.8819	0.46778	-24.7064
0.46806	-20.8992	0.46806	-28.6763	0.09361	-25.9756	0.46806	-24.7741
0.46833	-20.9202	0.46833	-28.5556	0.09367	-26.0265	0.46833	-24.768
0.46861	-21.021	0.46861	-28.8164	0.09372	-25.9267	0.46861	-24.5791
0.46889	-20.9832	0.46889	-29	0.09378	-25.9043	0.46889	-24.6201
0.46917	-20.9202	0.46917	-28.9952	0.09383	-25.8187	0.46917	-24.6016
0.46944	-20.9328	0.46944	-28.8358	0.09389	-25.9124	0.46944	-24.5195
0.46972	-20.8487	0.46972	-29.401	0.09394	-25.8289	0.46972	-24.4312
0.47	-20.8445	0.47	-29.6957	0.094	-25.7475	0.47	-24.4435
0.47028	-20.7899	0.47028	-29.5507	0.09406	-25.8697	0.47028	-24.5421
0.47056	-20.7857	0.47056	-29.43	0.09411	-25.8656	0.47056	-24.501
0.47083	-20.895	0.47083	-29.2512	0.09417	-25.8126	0.47083	-24.3491
0.47111	-20.8151	0.47111	-29.1256	0.09422	-25.7699	0.47111	-24.4476
0.47139	-20.874	0.47139	-28.8744	0.09428	-25.8391	0.47139	-24.6797
0.47167	-20.8445	0.47167	-29.1932	0.09433	-25.833	0.47167	-24.5667
0.47194	-20.7395	0.47194	-28.8647	0.09439	-25.7861	0.47194	-24.4702
0.47222	-20.6555	0.47222	-28.8213	0.09444	-25.8411	0.47222	-24.5421
0.4725	-20.5798	0.4725	-29.0387	0.0945	-25.7067	0.4725	-24.5729
0.47278	-20.5966	0.47278	-29.3285	0.09456	-25.7984	0.47278	-24.5298
0.47306	-20.6218	0.47306	-30.0821	0.09461	-25.7576	0.47306	-24.5832
0.47333	-20.5714	0.47333	-29.8744	0.09467	-25.6823	0.47333	-24.5585
0.47361	-20.584	0.47361	-29.7778	0.09472	-25.7536	0.47361	-24.4825
0.47389	-20.6807	0.47389	-29.8019	0.09478	-25.6762	0.47389	-24.4784
0.47417	-20.6555	0.47417	-29.7874	0.09483	-25.6843	0.47417	-24.4764
0.47444	-20.6681	0.47444	-29.5797	0.09489	-25.8656	0.47444	-24.5236
0.47472	-20.605	0.47472	-29.4058	0.09494	-25.8941	0.47472	-24.4168
0.475	-20.6513	0.475	-29.5797	0.095	-25.8982	0.475	-24.3491
0.47528	-20.5966	0.47528	-29.4589	0.09506	-25.8045	0.47528	-24.347
0.47556	-20.5546	0.47556	-29.3623	0.09511	-25.9226	0.47556	-24.308
0.47583	-21.105	0.47583	-29.1787	0.09517	-25.9328	0.47583	-24.1992
0.47611	-20.979	0.47611	-29.1981	0.09522	-25.8595	0.47611	-24.2546
0.47639	-20.9118	0.47639	-29.1353	0.09528	-25.778	0.47639	-24.1992
0.47667	-20.958	0.47667	-29.2899	0.09533	-25.8452	0.47667	-24.2053
0.47694	-20.8697	0.47694	-29.7874	0.09539	-25.9063	0.47694	-24.0945
0.47722	-20.7773	0.47722	-29.6618	0.09544	-25.7984	0.47722	-24.0821
0.4775	-20.895	0.4775	-29.6135	0.0955	-25.7699	0.4775	-24.3224
0.47778	-20.8277	0.47778	-29.372	0.09556	-25.8697	0.47778	-24.4312
0.47806	-20.8109	0.47806	-29.401	0.09561	-25.7108	0.47806	-24.423
0.47833	-20.7983	0.47833	-29.3768	0.09567	-25.7923	0.47833	-24.3593
0.47861	-20.7647	0.47861	-29.2464	0.09572	-25.7169	0.47861	-24.46
0.47889	-20.7311	0.47889	-29.1981	0.09578	-25.7393	0.47889	-24.4189
0.47917	-20.6891	0.47917	-29.1063	0.09583	-25.7454	0.47917	-24.4559
0.47944	-20.9706	0.47944	-29.4734	0.09589	-25.6477	0.47944	-24.3942
0.47972	-20.8445	0.47972	-29.3092	0.09594	-25.6578	0.47972	-24.3019
0.48	-20.8277	0.48	-29.2077	0.096	-25.8921	0.48	-24.3306
0.48028	-20.7479	0.48028	-29.2222	0.09606	-26.0631	0.48028	-24.1581
0.48056	-20.6765	0.48056	-29.1353	0.09611	-25.9572	0.48056	-24.0657
0.48083	-20.7059	0.48083	-28.9952	0.09617	-26.11	0.48083	-23.9404
0.48111	-20.5798	0.48111	-29.1642	0.09622	-26.0591	0.48111	-23.9754
0.48139	-20.5336	0.48139	-29.0145	0.09628	-25.9918	0.48139	-23.846
0.48167	-20.5	0.48167	-28.9324	0.09633	-25.9267	0.48167	-23.7762
0.48194	-20.5	0.48194	-29.7198	0.09639	-26.0794	0.48194	-23.7166
0.48222	-20.4622	0.48222	-29.4541	0.09644	-26.0326	0.48222	-23.6879
0.4825	-20.4622	0.4825	-29.3285	0.0965	-26	0.4825	-23.9014
0.48278	-20.5	0.48278	-29.3092	0.09656	-25.8595	0.48278	-23.9897
0.48306	-20.521	0.48306	-29.3188	0.09661	-26.1548	0.48306	-23.9055
0.48333	-20.4412	0.48333	-29.2222	0.09667	-26.0529	0.48333	-23.8152
0.48361	-20.4412	0.48361	-29.2367	0.09672	-26.0794	0.48361	-23.7639
0.48389	-20.416	0.48389	-29.1981	0.09678	-26.1324	0.48389	-24.4415
0.48417	-20.4286	0.48417	-29.9855	0.09683	-26.222	0.48417	-24.3593
0.48444	-20.4496	0.48444	-29.6763	0.09689	-26.0978	0.48444	-24.3183
0.48472	-20.374	0.48472	-29.4976	0.09694	-26.1039	0.48472	-24.3244
0.485	-20.4244	0.485	-29.6618	0.097	-25.9817	0.485	-24.2341
0.48528	-20.4286	0.48528	-29.3092	0.09706	-25.9043	0.48528	-24.1253
0.48556	-20.374	0.48556	-29.1546	0.09711	-25.8656	0.48556	-24.2361
0.48583	-20.3865	0.48583	-29.3043	0.09717	-26.0041	0.48583	-24.2423
0.48611	-20.9706	0.48611	-28.9179	0.09722	-25.9939	0.48611	-24.2361
0.48639	-20.895	0.48639	-28.9759	0.09728	-25.9918	0.48639	-24.6735
0.48667	-20.8992	0.48667	-28.6425	0.09733	-26.0998	0.48667	-24.384
0.48694	-20.8151	0.48694	-28.6763	0.09739	-26.1202	0.48694	-24.3552
0.48722	-20.8823	0.48722	-28.6957	0.09744	-26.0876	0.48722	-24.3409
0.4875	-20.9244	0.4875	-28.4589	0.0975	-25.9043	0.4875	-24.2649
0.48778	-21.0798	0.48778	-28.2947	0.09756	-25.945	0.48778	-24.3347
0.48806	-20.9202	0.48806	-28.3188	0.09761	-25.945	0.48806	-24.2423
0.48833	-20.9118	0.48833	-28.3188	0.09767	-25.8534	0.48833	-24.1253
0.48861	-20.874	0.48861	-28.9034	0.09772	-25.9267	0.48861	-24.2074
0.48889	-20.874	0.48889	-29.1353	0.09778	-25.9063	0.48889	-24.9035
0.48917	-20.7773	0.48917	-29.2947	0.09783	-25.8391	0.48917	-24.7947
0.48944	-20.7521	0.48944	-29.1932	0.09789	-25.8574	0.48944	-24.6058
0.48972	-20.6303	0.48972	-29.1836	0.09794	-25.8126	0.48972	-24.7269
0.49	-20.7017	0.49	-29.0725	0.098	-25.7189	0.49	-24.6797
0.49028	-20.6681	0.49028	-28.9952	0.09806	-25.7189	0.49028	-24.5606
0.49056	-20.7605	0.49056	-28.8841	0.09811	-25.7006	0.49056	-24.4702
0.49083	-20.7017	0.49083	-29.0821	0.09817	-25.7638	0.49083	-24.3696
0.49111	-20.6345	0.49111	-28.5942	0.09822	-25.7475	0.49111	-24.5441
0.49139	-20.7017	0.49139	-29.6377	0.09828	-25.7861	0.49139	-24.5914
0.49167	-20.6765	0.49167	-29.4396	0.09833	-25.723	0.49167	-24.5832
0.49194	-20.6681	0.49194	-29.3865	0.09839	-25.7291	0.49194	-24.5729
0.49222	-20.6177	0.49222	-29.4155	0.09844	-25.7169	0.49222	-24.6078
0.4925	-20.7017	0.4925	-29.2222	0.0985	-25.8126	0.4925	-24.8481
0.49278	-20.6891	0.49278	-29.1256	0.09856	-25.8167	0.49278	-24.7741
0.49306	-20.6765	0.49306	-29.1691	0.09861	-25.8045	0.49306	-24.9076
0.49333	-20.6345	0.49333	-29.087	0.09867	-25.8411	0.49333	-24.8193
0.49361	-20.7269	0.49361	-29.029	0.09872	-25.7047	0.49361	-24.8378
0.49389	-20.6345	0.49389	-28.773	0.09878	-25.7047	0.49389	-24.7618
0.49417	-20.6303	0.49417	-28.7488	0.09883	-25.6538	0.49417	-25.1027
0.49444	-20.5714	0.49444	-28.6425	0.09889	-25.7128	0.49444	-25.0452
0.49472	-20.4874	0.49472	-28.5652	0.09894	-25.6639	0.49472	-25.1314
0.495	-20.437	0.495	-28.5797	0.099	-25.835	0.495	-25.0719
0.49528	-20.416	0.49528	-28.4396	0.09906	-25.7128	0.49528	-25.0801
0.49556	-20.3571	0.49556	-29.2754	0.09911	-25.8065	0.49556	-25.0493
0.49583	-20.374	0.49583	-29.1787	0.09917	-25.7882	0.49583	-24.8624
0.49611	-20.3319	0.49611	-29.2754	0.09922	-25.7861	0.49611	-24.8152
0.49639	-20.3277	0.49639	-29.4541	0.09928	-25.7597	0.49639	-24.7967
0.49667	-20.2773	0.49667	-29.4444	0.09933	-25.7943	0.49667	-25.0021
0.49694	-20.2689	0.49694	-29.6522	0.09939	-25.666	0.49694	-24.9795
0.49722	-20.1975	0.49722	-29.43	0.09944	-25.7597	0.49722	-24.9261
0.4975	-20.3067	0.4975	-29.3865	0.0995	-25.7923	0.4975	-24.8747
0.49778	-20.2815	0.49778	-29.1353	0.09956	-25.7189	0.49778	-24.9035
0.49806	-20.2563	0.49806	-29.1256	0.09961	-25.7984	0.49806	-24.809
0.49833	-20.2185	0.49833	-29.1642	0.09967	-25.5703	0.49833	-24.807
0.49861	-20.5336	0.49861	-29.4058	0.09972	-25.558	0.49861	-24.7905
0.49889	-20.4958	0.49889	-29.2657	0.09978	-25.6721	0.49889	-24.922
0.49917	-20.4286	0.49917	-29.5024	0.09983	-25.6538	0.49917	-24.8912
0.49944	-20.437	0.49944	-29.1691	0.09989	-25.8045	0.49944	-24.8316
0.49972	-20.4748	0.49972	-29.8647	0.09994	-25.6538	0.49972	-24.9302
0.5	-20.458	0.5	-29.57	0.1	-25.554	0.5	-24.7905
0.50028	-20.5672	0.50028	-29.6425	0.10006	-25.6639	0.50028	-24.7495
0.50056	-20.5	0.50056	-29.372	0.10011	-25.5662	0.50056	-24.7084
0.50083	-20.4832	0.50083	-29.3768	0.10017	-25.6782	0.50083	-24.692
0.50111	-20.4286	0.50111	-29.1642	0.10022	-25.7128	0.50111	-24.7023
0.50139	-20.4118	0.50139	-29.0676	0.10028	-25.7454	0.50139	-24.7084
0.50167	-20.3992	0.50167	-28.9855	0.10033	-25.7047	0.50167	-24.8501
0.50194	-20.3571	0.50194	-29.0387	0.10039	-25.7576	0.50194	-24.7782
0.50222	-20.3151	0.50222	-29.058	0.10044	-25.6823	0.50222	-24.7002
0.5025	-20.3655	0.5025	-29.1353	0.1005	-25.8513	0.5025	-24.5975
0.50278	-20.3571	0.50278	-28.9565	0.10056	-25.725	0.50278	-24.4702
0.50306	-20.374	0.50306	-28.8502	0.10061	-25.6721	0.50306	-24.4559
0.50333	-20.4034	0.50333	-29.0725	0.10067	-25.7128	0.50333	-24.3532
0.50361	-20.3782	0.50361	-28.8647	0.10072	-25.6762	0.50361	-24.3368
0.50389	-20.3193	0.50389	-28.8647	0.10078	-25.6986	0.50389	-24.2895
0.50417	-20.3529	0.50417	-28.7778	0.10083	-25.8167	0.50417	-24.3244
0.50444	-20.3865	0.50444	-28.7246	0.10089	-25.666	0.50444	-24.2423
0.50472	-20.3655	0.50472	-28.5942	0.10094	-25.6191	0.50472	-24.2998
0.505	-20.3403	0.505	-28.5845	0.101	-25.6986	0.505	-24.2341
0.50528	-20.3025	0.50528	-28.6908	0.10106	-25.7189	0.50528	-24.2053
0.50556	-20.3529	0.50556	-28.4831	0.10111	-25.723	0.50556	-24.1006
0.50583	-20.3908	0.50583	-28.6135	0.10117	-25.7984	0.50583	-24.1581
0.50611	-20.3571	0.50611	-28.6618	0.10122	-25.778	0.50611	-24.1766
0.50639	-20.3529	0.50639	-28.2367	0.10128	-25.7943	0.50639	-24.1643
0.50667	-20.3655	0.50667	-28.8647	0.10133	-25.6069	0.50667	-24.1047
0.50694	-20.3529	0.50694	-28.8454	0.10139	-25.7658	0.50694	-24.2608
0.50722	-20.3445	0.50722	-29.5411	0.10144	-25.6986	0.50722	-24.2341
0.5075	-20.3025	0.5075	-29.4686	0.1015	-25.6762	0.5075	-24.2074
0.50778	-20.3992	0.50778	-29.1836	0.10156	-25.6721	0.50778	-24.1458
0.50806	-20.5	0.50806	-29.029	0.10161	-25.7128	0.50806	-24.3121
0.50833	-20.458	0.50833	-29.5411	0.10167	-25.723	0.50833	-24.2402
0.50861	-20.437	0.50861	-29.2899	0.10172	-25.8228	0.50861	-24.1068
0.50889	-20.3445	0.50889	-29.1932	0.10178	-25.9002	0.50889	-24.076
0.50917	-20.3319	0.50917	-29.57	0.10183	-25.778	0.50917	-24.0123
0.50944	-20.374	0.50944	-29.7343	0.10189	-25.9165	0.50944	-24.0185
0.50972	-20.2941	0.50972	-29.3575	0.10194	-25.9633	0.50972	-23.9938
0.51	-20.2059	0.51	-29.2657	0.102	-25.8798	0.51	-24.0308
0.51028	-20.3067	0.51028	-29.2947	0.10206	-25.9267	0.51028	-24.1047
0.51056	-20.2689	0.51056	-29.1353	0.10211	-26.0122	0.51056	-23.9404
0.51083	-20.2437	0.51083	-29.1208	0.10217	-26.0122	0.51083	-24.0411
0.51111	-20.2227	0.51111	-28.9759	0.10222	-26.0631	0.51111	-24.0513
0.51139	-20.1723	0.51139	-28.9275	0.10228	-26.0631	0.51139	-24.1006
0.51167	-20.1471	0.51167	-29.0531	0.10233	-26.1385	0.51167	-24.5544
0.51194	-20.2899	0.51194	-29.1111	0.10239	-25.9389	0.51194	-24.5647
0.51222	-20.1345	0.51222	-29.029	0.10244	-25.835	0.51222	-24.5175
0.5125	-20.1597	0.5125	-29	0.1025	-26.1751	0.5125	-24.4846
0.51278	-20.0672	0.51278	-28.971	0.10256	-26.2851	0.51278	-24.4559
0.51306	-20.0672	0.51306	-28.9759	0.10261	-26.2485	0.51306	-24.4025
0.51333	-20.7731	0.51333	-29.0435	0.10267	-25.998	0.51333	-24.3758
0.51361	-20.7059	0.51361	-29.5652	0.10272	-26.1202	0.51361	-24.6673
0.51389	-20.6513	0.51389	-29.4589	0.10278	-26.0448	0.51389	-24.7372
0.51417	-20.584	0.51417	-29.3478	0.10283	-26.11	0.51417	-24.7064
0.51444	-20.5126	0.51444	-29.1981	0.10289	-26.0407	0.51444	-24.5729
0.51472	-20.5462	0.51472	-29.5652	0.10294	-26.0672	0.51472	-24.5359
0.515	-20.5378	0.515	-29.4734	0.103	-26.0285	0.515	-24.7659
0.51528	-20.4622	0.51528	-29.57	0.10306	-25.888	0.51528	-24.6653
0.51556	-20.4748	0.51556	-29.3913	0.10311	-25.9165	0.51556	-24.5852
0.51583	-20.4244	0.51583	-29.372	0.10317	-25.9532	0.51583	-24.5421
0.51611	-20.4496	0.51611	-29.6425	0.10322	-25.9654	0.51611	-24.4292
0.51639	-20.3782	0.51639	-29.5845	0.10328	-25.8697	0.51639	-24.6016
0.51667	-20.3445	0.51667	-29.4686	0.10333	-26.0041	0.51667	-24.5975
0.51694	-20.3865	0.51694	-29.3285	0.10339	-25.8065	0.51694	-24.6386
0.51722	-20.4286	0.51722	-29.4058	0.10344	-25.945	0.51722	-24.4825
0.5175	-20.374	0.5175	-29.2802	0.1035	-25.9104	0.5175	-24.5585
0.51778	-20.4496	0.51778	-29.1401	0.10356	-25.8595	0.51778	-24.6181
0.51806	-20.4748	0.51806	-29.1691	0.10361	-26.0265	0.51806	-24.6078
0.51833	-20.4496	0.51833	-28.971	0.10367	-25.7638	0.51833	-24.4764
0.51861	-20.3782	0.51861	-29	0.10372	-25.9104	0.51861	-24.4435
0.51889	-20.3193	0.51889	-29.3768	0.10378	-25.7108	0.51889	-24.5503
0.51917	-20.2899	0.51917	-29.4734	0.10383	-25.8391	0.51917	-24.7433
0.51944	-20.3655	0.51944	-29.4396	0.10389	-25.9226	0.51944	-24.7536
0.51972	-20.3403	0.51972	-29.1208	0.10394	-25.7047	0.51972	-24.7844
0.52	-20.3193	0.52	-29.0387	0.104	-25.8126	0.52	-24.8624
0.52028	-20.2689	0.52028	-29.1111	0.10406	-25.7454	0.52028	-24.8953
0.52056	-20.2185	0.52056	-29.1256	0.10411	-25.6782	0.52056	-24.655
0.52083	-20.2185	0.52083	-29.087	0.10417	-25.6639	0.52083	-24.7023
0.52111	-20.1387	0.52111	-29.029	0.10422	-25.6884	0.52111	-24.5832
0.52139	-20.2311	0.52139	-29.0435	0.10428	-25.6191	0.52139	-24.4374
0.52167	-20.2311	0.52167	-28.8164	0.10433	-25.6782	0.52167	-24.4497
0.52194	-20.2059	0.52194	-29.4155	0.10439	-25.6293	0.52194	-24.3819
0.52222	-20.1597	0.52222	-29.628	0.10444	-25.6762	0.52222	-24.4476
0.5225	-20.1807	0.5225	-29.5845	0.1045	-25.613	0.5225	-24.3614
0.52278	-20.1092	0.52278	-29.5556	0.10456	-25.6293	0.52278	-24.3224
0.52306	-20.1135	0.52306	-29.3575	0.10461	-25.6253	0.52306	-24.2669
0.52333	-20.1387	0.52333	-29.1642	0.10467	-25.5886	0.52333	-24.23
0.52361	-20.1723	0.52361	-29.4734	0.10472	-25.5886	0.52361	-24.1602
0.52389	-20.3025	0.52389	-29.6135	0.10478	-25.7943	0.52389	-24.1458
0.52417	-20.2815	0.52417	-29.4541	0.10483	-25.6639	0.52417	-24.117
0.52444	-20.2185	0.52444	-29.3285	0.10489	-25.5886	0.52444	-24.2115
0.52472	-20.1807	0.52472	-29.3768	0.10494	-25.6314	0.52472	-24.3285
0.525	-20.1639	0.525	-29.2512	0.105	-25.5438	0.525	-24.2998
0.52528	-20.1135	0.52528	-29.1836	0.10506	-25.7576	0.52528	-24.2485
0.52556	-20.0546	0.52556	-28.9324	0.10511	-25.7067	0.52556	-24.2731
0.52583	-20.0378	0.52583	-28.9759	0.10517	-25.6762	0.52583	-24.2402
0.52611	-20.0504	0.52611	-28.7778	0.10522	-25.6477	0.52611	-24.2361
0.52639	-20.0294	0.52639	-28.5556	0.10528	-25.6986	0.52639	-24.2341
0.52667	-20.0042	0.52667	-28.5507	0.10533	-25.7454	0.52667	-24.3593
0.52694	-19.9454	0.52694	-29.1256	0.10539	-25.6823	0.52694	-24.2875
0.52722	-19.9286	0.52722	-29.1642	0.10544	-25.7047	0.52722	-24.3368
0.5275	-19.9328	0.5275	-28.8841	0.1055	-25.7413	0.5275	-24.2526
0.52778	-19.9034	0.52778	-30.0966	0.10556	-25.6578	0.52778	-24.2485
0.52806	-19.8697	0.52806	-29.8744	0.10561	-25.6904	0.52806	-24.2813
0.52833	-19.874	0.52833	-29.6087	0.10567	-25.6477	0.52833	-24.3244
0.52861	-20.1092	0.52861	-29.4831	0.10572	-25.7291	0.52861	-24.2649
0.52889	-20.1639	0.52889	-29.8213	0.10578	-25.5845	0.52889	-24.2587
0.52917	-20.1345	0.52917	-29.8889	0.10583	-25.7352	0.52917	-24.3552
0.52944	-20.0504	0.52944	-29.8744	0.10589	-25.8187	0.52944	-24.1663
0.52972	-20.1933	0.52972	-29.599	0.10594	-25.7047	0.52972	-24.154
0.53	-20.1345	0.53	-29.3575	0.106	-25.5031	0.53	-24.1643
0.53028	-20.1218	0.53028	-29.4541	0.10606	-25.8289	0.53028	-24.4066
0.53056	-20.0882	0.53056	-29.343	0.10611	-25.7821	0.53056	-24.4764
0.53083	-20.0672	0.53083	-29.3865	0.10617	-25.6945	0.53083	-24.1519
0.53111	-20.0042	0.53111	-29.4976	0.10622	-25.7067	0.53111	-24.1643
0.53139	-19.9454	0.53139	-29.3768	0.10628	-25.8167	0.53139	-24.0945
0.53167	-19.9412	0.53167	-29.5797	0.10633	-25.6904	0.53167	-24.2115
0.53194	-19.8908	0.53194	-29.372	0.10639	-25.7597	0.53194	-24.1314
0.53222	-19.8487	0.53222	-29.3623	0.10644	-25.7454	0.53222	-24.0452
0.5325	-19.9916	0.5325	-29.8164	0.1065	-25.6721	0.5325	-24.1478
0.53278	-20.0126	0.53278	-29.5121	0.10656	-25.6253	0.53278	-24.0596
0.53306	-20.0546	0.53306	-29.4203	0.10661	-25.5132	0.53306	-24.2177
0.53333	-19.9412	0.53333	-29.2367	0.10667	-25.4562	0.53333	-24.2772
0.53361	-19.8571	0.53361	-29.343	0.10672	-25.6171	0.53361	-24.5914
0.53389	-19.8361	0.53389	-29.7488	0.10678	-25.5234	0.53389	-24.4538
0.53417	-19.8613	0.53417	-29.4976	0.10683	-25.5377	0.53417	-24.4435
0.53444	-19.8319	0.53444	-29.43	0.10689	-25.4786	0.53444	-24.3429
0.53472	-19.8823	0.53472	-29.3188	0.10694	-25.5642	0.53472	-24.3491
0.535	-20.5714	0.535	-29.1498	0.107	-25.3951	0.535	-24.2587
0.53528	-20.4496	0.53528	-28.971	0.10706	-25.5173	0.53528	-24.1581
0.53556	-20.374	0.53556	-28.942	0.10711	-25.3259	0.53556	-24.117
0.53583	-20.3445	0.53583	-29.1836	0.10717	-25.3198	0.53583	-24.1827
0.53611	-20.2563	0.53611	-29.0725	0.10722	-25.4318	0.53611	-24.0062
0.53639	-20.2437	0.53639	-29.1546	0.10728	-25.5112	0.53639	-24.0534
0.53667	-20.3865	0.53667	-29.1546	0.10733	-25.3544	0.53667	-24.117
0.53694	-20.3571	0.53694	-29.0821	0.10739	-25.5377	0.53694	-24.0513
0.53722	-20.2689	0.53722	-30.029	0.10744	-25.5031	0.53722	-24.0637
0.5375	-20.2185	0.5375	-29.8889	0.1075	-25.4725	0.5375	-24.0287
0.53778	-20.1975	0.53778	-29.7923	0.10756	-25.4562	0.53778	-24.0986
0.53806	-20.2941	0.53806	-29.5556	0.10761	-25.4379	0.53806	-24.1417
0.53833	-20.2101	0.53833	-29.4734	0.10767	-25.4481	0.53833	-24.1458
0.53861	-20.1933	0.53861	-29.3913	0.10772	-25.5642	0.53861	-24.2012
0.53889	-20.3319	0.53889	-29.43	0.10778	-25.4969	0.53889	-24.0657
0.53917	-20.3655	0.53917	-29.3043	0.10783	-25.4949	0.53917	-24.0123
0.53944	-20.3319	0.53944	-29.2367	0.10789	-25.5193	0.53944	-23.9692
0.53972	-20.2815	0.53972	-29.2319	0.10794	-25.6191	0.53972	-23.883
0.54	-20.1975	0.54	-28.9565	0.108	-25.613	0.54	-23.77
0.54028	-20.1639	0.54028	-29.0821	0.10806	-25.613	0.54028	-23.8111
0.54056	-20.063	0.54056	-28.9275	0.10811	-25.6436	0.54056	-23.7351
0.54083	-20.0378	0.54083	-28.5797	0.10817	-25.5356	0.54083	-23.6817
0.54111	-20.0294	0.54111	-28.6135	0.10822	-25.554	0.54111	-23.6694
0.54139	-19.979	0.54139	-28.6908	0.10828	-25.501	0.54139	-23.6817
0.54167	-19.9664	0.54167	-28.4976	0.10833	-25.5601	0.54167	-23.6653
0.54194	-19.9412	0.54194	-28.7488	0.10839	-25.5642	0.54194	-23.5216
0.54222	-19.9916	0.54222	-28.8841	0.10844	-25.5825	0.54222	-23.5688
0.5425	-19.979	0.5425	-28.8019	0.1085	-25.4949	0.5425	-23.7002
0.54278	-20.0378	0.54278	-28.6425	0.10856	-25.554	0.54278	-23.6407
0.54306	-20.0966	0.54306	-28.6763	0.10861	-25.6436	0.54306	-23.5914
0.54333	-20.0378	0.54333	-28.5652	0.10867	-25.5255	0.54333	-23.8152
0.54361	-20.1387	0.54361	-28.3237	0.10872	-25.5193	0.54361	-23.729
0.54389	-20.0672	0.54389	-28.401	0.10878	-25.558	0.54389	-23.7351
0.54417	-20.0882	0.54417	-28.5942	0.10883	-25.4827	0.54417	-23.6509
0.54444	-20.0252	0.54444	-28.4879	0.10889	-25.4949	0.54444	-23.7331
0.54472	-20	0.54472	-28.2899	0.10894	-25.3361	0.54472	-23.6407
0.545	-20	0.545	-28.7101	0.109	-25.4562	0.545	-23.5626
0.54528	-19.9538	0.54528	-28.7391	0.10906	-25.5499	0.54528	-23.575
0.54556	-19.9034	0.54556	-28.4976	0.10911	-25.5132	0.54556	-24.7187
0.54583	-19.9664	0.54583	-28.5556	0.10917	-25.4705	0.54583	-24.5113
0.54611	-19.9328	0.54611	-28.4589	0.10922	-25.4073	0.54611	-24.4353
0.54639	-20.0168	0.54639	-28.3575	0.10928	-25.222	0.54639	-24.3491
0.54667	-19.9916	0.54667	-28.2367	0.10933	-25.3788	0.54667	-24.3285
0.54694	-19.9286	0.54694	-28.5845	0.10939	-25.3299	0.54694	-24.501
0.54722	-19.895	0.54722	-28.372	0.10944	-25.3788	0.54722	-24.4538
0.5475	-19.8908	0.5475	-28.3333	0.1095	-25.2974	0.5475	-24.4497
0.54778	-19.8908	0.54778	-28.5411	0.10956	-25.3075	0.54778	-24.3881
0.54806	-19.7605	0.54806	-28.4203	0.10961	-25.3014	0.54806	-24.3306
0.54833	-19.8109	0.54833	-28.7778	0.10967	-25.3014	0.54833	-24.2238
0.54861	-19.7647	0.54861	-28.5314	0.10972	-25.4236	0.54861	-24.1314
0.54889	-19.7395	0.54889	-29.5507	0.10978	-25.3503	0.54889	-24.4189
0.54917	-19.8193	0.54917	-29.9275	0.10983	-25.4134	0.54917	-24.4066
0.54944	-19.8487	0.54944	-29.8454	0.10989	-25.2912	0.54944	-24.4415
0.54972	-19.8193	0.54972	-29.7488	0.10994	-25.3971	0.54972	-24.4127
0.55	-19.7101	0.55	-29.6763	0.11	-25.389	0.55	-24.4497
0.55028	-19.6177	0.55028	-29.57	0.11006	-25.3951	0.55028	-24.3819
0.55056	-19.5588	0.55056	-29.6377	0.11011	-25.3361	0.55056	-24.4435
0.55083	-19.5	0.55083	-29.5556	0.11017	-25.2485	0.55083	-24.46
0.55111	-19.5084	0.55111	-29.2512	0.11022	-25.222	0.55111	-24.3224
0.55139	-19.6177	0.55139	-29.0821	0.11028	-25.2729	0.55139	-24.2957
0.55167	-19.5336	0.55167	-29.2802	0.11033	-25.3605	0.55167	-24.2341
0.55194	-19.4958	0.55194	-29.1111	0.11039	-25.3849	0.55194	-24.117
0.55222	-19.5294	0.55222	-28.9179	0.11044	-25.391	0.55222	-24.1478
0.5525	-19.4454	0.5525	-28.913	0.1105	-25.3299	0.5525	-24.1992
0.55278	-19.4118	0.55278	-28.9613	0.11056	-25.4562	0.55278	-24.2669
0.55306	-19.4244	0.55306	-28.913	0.11061	-25.389	0.55306	-24.193
0.55333	-19.4118	0.55333	-29.4589	0.11067	-25.442	0.55333	-24.1725
0.55361	-19.4118	0.55361	-29.3043	0.11072	-25.332	0.55361	-24.0698
0.55389	-19.895	0.55389	-29.2077	0.11078	-25.2729	0.55389	-24.0719
0.55417	-19.8445	0.55417	-29.1546	0.11083	-25.3707	0.55417	-23.9815
0.55444	-19.7857	0.55444	-29.3043	0.11089	-25.3971	0.55444	-24.078
0.55472	-19.6891	0.55472	-29.0435	0.11094	-25.2383	0.55472	-23.9877
0.555	-19.6303	0.555	-29.0387	0.111	-25.1792	0.555	-24.037
[truncated: 19,084 more rows]

## Sheet: Figure S11a
pn+-Si/TMOS		pn+-Si/W-TMOS
Banding Energy (eV)	Intensity (a.u.)	Banding Energy (eV)	Intensity (a.u.)
1100	126860	1100	80500
1099.2	130500	1099.2	80440
1098.4	128800	1098.4	81820
1097.6	130500	1097.6	82000
1096.8	126760	1096.8	80520
1096	131200	1096	82020
1095.2	128620	1095.2	80540
1094.4	128820	1094.4	82340
1093.6	132740	1093.6	81180
1092.8	126760	1092.8	81480
1092	131380	1092	81860
1091.2	126680	1091.2	79400
1090.4	130840	1090.4	82940
1089.6	127540	1089.6	81800
1088.8	129360	1088.8	81200
1088	127780	1088	81640
1087.2	130560	1087.2	80500
1086.4	128620	1086.4	81300
1085.6	130260	1085.6	80440
1084.8	129220	1084.8	82580
1084	129960	1084	82000
1083.2	128120	1083.2	80680
1082.4	129200	1082.4	83980
1081.6	130180	1081.6	83320
1080.8	130080	1080.8	81360
1080	130680	1080	84700
1079.2	129980	1079.2	81440
1078.4	131840	1078.4	85200
1077.6	131080	1077.6	81260
1076.8	132520	1076.8	84160
1076	131840	1076	82160
1075.2	133420	1075.2	85120
1074.4	130880	1074.4	82740
1073.6	132960	1073.6	86880
1072.8	134040	1072.8	82440
1072	132580	1072	84240
1071.2	133620	1071.2	85280
1070.4	132820	1070.4	85520
1069.6	132580	1069.6	85980
1068.8	133260	1068.8	84160
1068	133000	1068	85520
1067.2	134680	1067.2	84460
1066.4	133860	1066.4	83920
1065.6	134700	1065.6	82740
1064.8	131180	1064.8	85500
1064	132880	1064	84120
1063.2	132180	1063.2	85560
1062.4	134080	1062.4	82860
1061.6	133920	1061.6	84960
1060.8	132760	1060.8	84800
1060	134360	1060	86780
1059.2	133440	1059.2	84000
1058.4	134040	1058.4	84300
1057.6	134320	1057.6	84900
1056.8	133200	1056.8	85880
1056	134580	1056	84020
1055.2	134480	1055.2	83700
1054.4	136680	1054.4	86960
1053.6	133740	1053.6	86380
1052.8	137040	1052.8	88360
1052	134160	1052	86780
1051.2	138700	1051.2	86540
1050.4	136980	1050.4	85720
1049.6	136180	1049.6	86900
1048.8	135120	1048.8	86600
1048	135840	1048	87220
1047.2	134220	1047.2	88040
1046.4	135700	1046.4	87540
1045.6	135220	1045.6	86580
1044.8	135260	1044.8	87440
1044	135180	1044	87160
1043.2	135960	1043.2	87360
1042.4	135160	1042.4	87480
1041.6	138280	1041.6	88180
1040.8	136640	1040.8	89240
1040	135080	1040	87880
1039.2	138460	1039.2	87280
1038.4	136520	1038.4	88340
1037.6	139300	1037.6	88960
1036.8	138080	1036.8	88980
1036	137180	1036	87760
1035.2	136920	1035.2	89380
1034.4	136160	1034.4	87880
1033.6	137440	1033.6	88260
1032.8	140820	1032.8	88600
1032	139280	1032	86300
1031.2	140040	1031.2	88700
1030.4	137220	1030.4	87540
1029.6	138000	1029.6	90120
1028.8	136240	1028.8	88000
1028	141120	1028	90460
1027.2	136240	1027.2	91000
1026.4	140660	1026.4	88180
1025.6	136220	1025.6	90460
1024.8	139040	1024.8	90860
1024	138420	1024	89340
1023.2	139800	1023.2	89780
1022.4	138840	1022.4	88180
1021.6	140560	1021.6	88680
1020.8	140000	1020.8	90620
1020	140140	1020	88100
1019.2	138240	1019.2	92060
1018.4	139240	1018.4	87660
1017.6	139280	1017.6	90480
1016.8	139960	1016.8	90000
1016	142600	1016	91160
1015.2	140000	1015.2	89560
1014.4	142740	1014.4	88820
1013.6	135780	1013.6	90600
1012.8	139540	1012.8	89160
1012	137780	1012	90820
1011.2	139160	1011.2	90620
1010.4	138100	1010.4	89620
1009.6	138960	1009.6	89760
1008.8	141320	1008.8	89080
1008	140400	1008	91700
1007.2	141080	1007.2	88440
1006.4	142060	1006.4	89900
1005.6	143740	1005.6	91200
1004.8	141040	1004.8	92280
1004	147420	1004	92080
1003.2	143120	1003.2	94020
1002.4	149480	1002.4	91760
1001.6	145120	1001.6	94580
1000.8	145480	1000.8	92660
1000	142100	1000	92440
999.2	142760	999.2	92040
998.4	137540	998.4	90580
997.6	139120	997.6	93020
996.8	134380	996.8	90220
996	133940	996	87440
995.2	132640	995.2	88020
994.4	133900	994.4	88380
993.6	128220	993.6	83880
992.8	128820	992.8	86240
992	122440	992	84200
991.2	125780	991.2	85520
990.4	124160	990.4	83020
989.6	124380	989.6	85540
988.8	121660	988.8	83960
988	123700	988	85020
987.2	124360	987.2	84440
986.4	128900	986.4	83100
985.6	128820	985.6	85800
984.8	130120	984.8	84480
984	134100	984	87980
983.2	137400	983.2	88580
982.4	141180	982.4	90180
981.6	144140	981.6	91320
980.8	145920	980.8	91060
980	149660	980	92220
979.2	144020	979.2	94800
978.4	139800	978.4	87880
977.6	132380	977.6	90320
976.8	129920	976.8	86980
976	126540	976	85720
975.2	119840	975.2	82780
974.4	121660	974.4	83180
973.6	117540	973.6	79320
972.8	115300	972.8	79740
972	112140	972	74700
971.2	107480	971.2	77360
970.4	106140	970.4	75520
969.6	105320	969.6	76420
968.8	100420	968.8	75000
968	98460	968	73680
967.2	98020	967.2	72080
966.4	98580	966.4	73540
965.6	96860	965.6	72640
964.8	96260	964.8	70940
964	94060	964	73400
963.2	96020	963.2	71180
962.4	93940	962.4	71840
961.6	93600	961.6	70180
960.8	92800	960.8	71780
960	94660	960	70440
959.2	89940	959.2	71500
958.4	92060	958.4	69720
957.6	89400	957.6	71200
956.8	92860	956.8	70480
956	90700	956	70440
955.2	91460	955.2	70960
954.4	93080	954.4	71060
953.6	92600	953.6	70820
952.8	92740	952.8	71100
952	91560	952	70360
951.2	92300	951.2	69140
950.4	94740	950.4	71020
949.6	92440	949.6	69120
948.8	92440	948.8	70140
948	92240	948	71700
947.2	93700	947.2	71320
946.4	92320	946.4	68060
945.6	93440	945.6	71260
944.8	91320	944.8	69900
944	94200	944	71100
943.2	92340	943.2	70160
942.4	92520	942.4	70760
941.6	91380	941.6	71680
940.8	91120	940.8	68720
940	91060	940	68780
939.2	92140	939.2	71120
938.4	93620	938.4	69020
937.6	93920	937.6	71000
936.8	92840	936.8	70840
936	93220	936	71760
935.2	94120	935.2	70360
934.4	92380	934.4	71220
933.6	95280	933.6	70220
932.8	91800	932.8	71280
932	91660	932	69440
931.2	93140	931.2	71460
930.4	94100	930.4	71760
929.6	93900	929.6	70660
928.8	94540	928.8	72940
928	93160	928	72180
927.2	92400	927.2	71840
926.4	92580	926.4	72000
925.6	93100	925.6	73280
924.8	94480	924.8	72380
924	92260	924	72460
923.2	93740	923.2	70060
922.4	92660	922.4	73560
921.6	94740	921.6	70940
920.8	93700	920.8	72800
920	93600	920	71300
919.2	92580	919.2	71060
918.4	91440	918.4	70640
917.6	92320	917.6	72860
916.8	90060	916.8	70660
916	91060	916	72560
915.2	91320	915.2	71180
914.4	93480	914.4	71560
913.6	92380	913.6	70940
912.8	93240	912.8	70040
912	89940	912	72200
911.2	92320	911.2	73480
910.4	91540	910.4	71760
909.6	92360	909.6	73360
908.8	90160	908.8	73200
908	91640	908	72180
907.2	92680	907.2	73340
906.4	93560	906.4	72640
905.6	93160	905.6	73300
904.8	91480	904.8	73400
904	92520	904	73320
903.2	92420	903.2	73280
902.4	93760	902.4	72840
901.6	93760	901.6	72640
900.8	92680	900.8	71200
900	93300	900	72100
899.2	92480	899.2	72340
898.4	93180	898.4	73040
897.6	94180	897.6	71540
896.8	93000	896.8	72280
896	92740	896	71140
895.2	94420	895.2	73720
894.4	91200	894.4	73300
893.6	93800	893.6	71620
892.8	91440	892.8	72940
892	94400	892	71320
891.2	93340	891.2	73580
890.4	95180	890.4	71360
889.6	95380	889.6	72700
888.8	93060	888.8	73000
888	91540	888	72500
887.2	91740	887.2	71920
886.4	92740	886.4	74200
885.6	91480	885.6	74720
884.8	92560	884.8	75520
884	92120	884	72680
883.2	92300	883.2	74200
882.4	93300	882.4	70320
881.6	93460	881.6	71600
880.8	92520	880.8	70700
880	92380	880	72420
879.2	92300	879.2	71240
878.4	92480	878.4	73460
877.6	92660	877.6	70780
876.8	93240	876.8	74760
876	93780	876	70280
875.2	95260	875.2	74300
874.4	93640	874.4	74020
873.6	93720	873.6	75020
872.8	91460	872.8	72420
872	91580	872	74880
871.2	92460	871.2	72920
870.4	94120	870.4	72760
869.6	92200	869.6	75700
868.8	93260	868.8	73660
868	90820	868	74420
867.2	93860	867.2	75120
866.4	91680	866.4	72620
865.6	91260	865.6	75240
864.8	91040	864.8	73940
864	91520	864	73980
863.2	91420	863.2	74140
862.4	93760	862.4	73680
861.6	92080	861.6	74340
860.8	93560	860.8	75200
860	93840	860	73860
859.2	93820	859.2	74340
858.4	94140	858.4	75000
857.6	94700	857.6	74520
856.8	93320	856.8	74100
856	95700	856	73540
855.2	92700	855.2	74680
854.4	95320	854.4	73580
853.6	92480	853.6	74160
852.8	93140	852.8	74920
852	91540	852	73280
851.2	94620	851.2	73500
850.4	90380	850.4	74800
849.6	93740	849.6	72100
848.8	91620	848.8	72400
848	93680	848	73120
847.2	91640	847.2	73400
846.4	92840	846.4	74580
845.6	91700	845.6	73300
844.8	92400	844.8	73820
844	94340	844	75040
843.2	92800	843.2	72380
842.4	93600	842.4	75280
841.6	91360	841.6	74740
840.8	94460	840.8	73960
840	92600	840	73440
839.2	94840	839.2	72760
838.4	90880	838.4	76180
837.6	94080	837.6	74480
836.8	93720	836.8	75820
836	93900	836	73940
835.2	93260	835.2	74420
834.4	94760	834.4	74340
833.6	93900	833.6	75260
832.8	94460	832.8	73620
832	92500	832	76540
831.2	92940	831.2	73480
830.4	93940	830.4	74120
829.6	94800	829.6	73540
828.8	93680	828.8	72620
828	94660	828	72840
827.2	90640	827.2	74180
826.4	94760	826.4	71660
825.6	91760	825.6	74720
824.8	94060	824.8	73680
824	92060	824	73540
823.2	91160	823.2	75920
822.4	92540	822.4	74860
821.6	91940	821.6	73400
820.8	91400	820.8	74440
820	89240	820	73720
819.2	92220	819.2	73760
818.4	91380	818.4	72780
817.6	93780	817.6	76060
816.8	89680	816.8	73660
816	92280	816	75960
815.2	92200	815.2	74640
814.4	91180	814.4	76540
813.6	92240	813.6	75220
812.8	91080	812.8	75340
812	92840	812	76420
811.2	91260	811.2	73420
810.4	92860	810.4	75880
809.6	92640	809.6	72140
808.8	90640	808.8	74980
808	91860	808	75560
807.2	90180	807.2	73940
806.4	91640	806.4	74200
805.6	90260	805.6	73820
804.8	92540	804.8	74840
804	91380	804	72320
803.2	90460	803.2	74220
802.4	92460	802.4	72600
801.6	93460	801.6	74720
800.8	92340	800.8	74340
800	92300	800	74200
799.2	94260	799.2	75060
798.4	93740	798.4	74440
797.6	92100	797.6	75720
796.8	92260	796.8	74520
796	90940	796	76180
795.2	93380	795.2	73740
794.4	93020	794.4	76020
793.6	94740	793.6	76140
792.8	92900	792.8	74620
792	93500	792	75280
791.2	92900	791.2	75900
790.4	94920	790.4	74160
789.6	92980	789.6	73940
788.8	91420	788.8	75780
788	94460	788	75140
787.2	92500	787.2	75340
786.4	92320	786.4	74740
785.6	93200	785.6	75100
784.8	93980	784.8	74440
784	93760	784	74960
783.2	94520	783.2	74000
782.4	92700	782.4	74980
781.6	96280	781.6	76880
780.8	94460	780.8	75240
780	95460	780	74860
779.2	95380	779.2	76780
778.4	93700	778.4	76240
777.6	96620	777.6	76640
776.8	92880	776.8	76380
776	93860	776	77960
775.2	94440	775.2	74900
774.4	94160	774.4	77260
773.6	94720	773.6	75920
772.8	97260	772.8	78460
772	94280	772	77440
771.2	93580	771.2	76400
770.4	94560	770.4	75840
769.6	94640	769.6	76280
768.8	95700	768.8	76000
768	93720	768	76940
767.2	96100	767.2	76280
766.4	95060	766.4	75400
765.6	99340	765.6	76700
764.8	96460	764.8	74340
764	95900	764	75980
763.2	96480	763.2	75540
762.4	94980	762.4	77580
761.6	95760	761.6	77700
760.8	95920	760.8	76840
760	93700	760	75740
759.2	97020	759.2	78700
758.4	94380	758.4	75240
757.6	94240	757.6	77900
756.8	94980	756.8	75500
756	96540	756	76640
755.2	93980	755.2	78460
754.4	96620	754.4	76520
753.6	95300	753.6	75380
752.8	95680	752.8	74980
752	93640	752	76720
751.2	94560	751.2	74740
750.4	95100	750.4	77000
749.6	96300	749.6	76920
748.8	94900	748.8	76040
748	94360	748	76520
747.2	97180	747.2	76480
746.4	95260	746.4	75440
745.6	96980	745.6	77800
744.8	95680	744.8	77540
744	94380	744	78220
743.2	95160	743.2	76460
742.4	94220	742.4	80100
741.6	95080	741.6	75380
740.8	93620	740.8	77360
740	94320	740	77160
739.2	95080	739.2	76940
738.4	95860	738.4	76940
737.6	95820	737.6	75000
736.8	97420	736.8	78460
736	97000	736	76920
735.2	97060	735.2	77620
734.4	96460	734.4	76540
733.6	97720	733.6	75440
732.8	98200	732.8	76380
732	97840	732	76020
731.2	97400	731.2	76440
730.4	98980	730.4	76500
729.6	96320	729.6	78280
728.8	98460	728.8	76880
728	94620	728	78180
727.2	98600	727.2	79760
726.4	97780	726.4	77640
725.6	96700	725.6	79320
724.8	99480	724.8	78580
724	99300	724	77840
723.2	99720	723.2	79160
722.4	98940	722.4	79380
721.6	98140	721.6	79040
720.8	99300	720.8	79700
720	96960	720	76060
719.2	97620	719.2	79400
718.4	97140	718.4	77760
717.6	98100	717.6	78760
716.8	97160	716.8	76560
716	99020	716	80600
715.2	96720	715.2	78380
714.4	99060	714.4	79600
713.6	98820	713.6	78240
712.8	97360	712.8	79220
712	99760	712	78060
711.2	97360	711.2	80100
710.4	98420	710.4	77700
709.6	95140	709.6	82080
708.8	97220	708.8	78440
708	96120	708	82040
707.2	96800	707.2	80280
706.4	97440	706.4	80500
705.6	95740	705.6	79400
704.8	99320	704.8	80000
704	98380	704	77700
703.2	99460	703.2	80240
702.4	98640	702.4	77020
701.6	97280	701.6	80200
700.8	95140	700.8	76480
700	98920	700	80060
699.2	98800	699.2	78500
698.4	99580	698.4	77980
697.6	100380	697.6	77200
696.8	98380	696.8	76740
696	98480	696	78160
695.2	97320	695.2	77900
694.4	98440	694.4	77160
693.6	97120	693.6	80520
692.8	100600	692.8	76480
692	97740	692	80080
691.2	99440	691.2	78420
690.4	97880	690.4	80220
689.6	100300	689.6	80320
688.8	99180	688.8	79920
688	100140	688	82740
687.2	100400	687.2	80880
686.4	101060	686.4	80760
685.6	99920	685.6	77820
684.8	100200	684.8	79340
684	99740	684	78360
683.2	101600	683.2	79220
682.4	98700	682.4	80140
681.6	101680	681.6	81280
680.8	100160	680.8	79500
680	100480	680	80240
679.2	98600	679.2	80780
678.4	98380	678.4	80780
677.6	97920	677.6	79440
676.8	103700	676.8	79600
676	100740	676	80940
675.2	102380	675.2	80360
674.4	101600	674.4	82020
673.6	101200	673.6	78960
672.8	101000	672.8	80180
672	103040	672	80880
671.2	103740	671.2	81280
670.4	101880	670.4	78580
669.6	101880	669.6	80720
668.8	102640	668.8	79420
668	104080	668	80140
667.2	103500	667.2	79540
666.4	104180	666.4	80520
665.6	100780	665.6	81800
664.8	102240	664.8	80180
664	101040	664	80060
663.2	103260	663.2	77960
662.4	99000	662.4	80800
661.6	103540	661.6	79100
660.8	100660	660.8	81500
660	104180	660	79840
659.2	102280	659.2	80660
658.4	104380	658.4	78100
657.6	103760	657.6	82140
656.8	104160	656.8	80180
656	104640	656	80420
655.2	103200	655.2	82300
654.4	104580	654.4	81100
653.6	103980	653.6	81380
652.8	102500	652.8	83360
652	105360	652	83020
651.2	103200	651.2	81840
650.4	105360	650.4	82980
649.6	103000	649.6	82120
648.8	103780	648.8	81960
648	102080	648	83540
647.2	106000	647.2	84720
646.4	104400	646.4	83020
645.6	106420	645.6	84260
644.8	103720	644.8	82740
644	104560	644	81460
643.2	103920	643.2	81320
642.4	103660	642.4	80920
641.6	102760	641.6	80460
640.8	102380	640.8	81940
640	102240	640	81280
639.2	104080	639.2	80880
638.4	104840	638.4	82560
637.6	102900	637.6	82360
636.8	104780	636.8	82820
636	103340	636	81480
635.2	106220	635.2	85000
634.4	103140	634.4	81320
633.6	104760	633.6	83380
632.8	104660	632.8	83400
632	103880	632	85040
631.2	105260	631.2	83560
630.4	104200	630.4	85760
629.6	107320	629.6	84280
628.8	105580	628.8	85500
628	104840	628	83520
627.2	104380	627.2	82760
626.4	106340	626.4	83020
625.6	104140	625.6	84360
624.8	105300	624.8	84920
624	105240	624	84780
623.2	104900	623.2	85320
622.4	106660	622.4	83860
621.6	105980	621.6	86360
620.8	106720	620.8	83700
620	104940	620	85100
619.2	105860	619.2	83660
618.4	106420	618.4	84400
617.6	104660	617.6	82780
616.8	105720	616.8	83080
616	106380	616	82880
615.2	107480	615.2	85160
614.4	107660	614.4	83620
613.6	107380	613.6	83480
612.8	107660	612.8	84340
612	107640	612	83180
611.2	108860	611.2	84780
610.4	107680	610.4	84240
609.6	108920	609.6	84480
608.8	106820	608.8	86640
608	108860	608	84180
607.2	107880	607.2	86720
606.4	107220	606.4	83740
605.6	111260	605.6	87380
604.8	108480	604.8	85480
604	110320	604	86980
603.2	108960	603.2	85280
602.4	109400	602.4	86680
601.6	109840	601.6	83620
600.8	110220	600.8	88180
600	110940	600	86760
599.2	111720	599.2	88420
598.4	110020	598.4	86120
597.6	113260	597.6	88520
596.8	109880	596.8	88100
596	115560	596	89160
595.2	108060	595.2	85680
594.4	113880	594.4	90660
593.6	109680	593.6	86440
592.8	113800	592.8	88960
592	109220	592	87760
591.2	114940	591.2	89000
590.4	110720	590.4	88300
589.6	114460	589.6	87960
588.8	109980	588.8	87860
588	114040	588	87260
587.2	111280	587.2	88540
586.4	113760	586.4	91100
585.6	112900	585.6	88980
584.8	115260	584.8	88800
584	110120	584	89980
583.2	114480	583.2	89980
582.4	110720	582.4	90200
581.6	113220	581.6	89500
580.8	111600	580.8	89160
580	115560	580	89640
579.2	111900	579.2	91160
578.4	115860	578.4	89160
577.6	111720	577.6	89700
576.8	114520	576.8	89660
576	112240	576	90100
575.2	114140	575.2	89580
574.4	113580	574.4	89600
573.6	112220	573.6	88820
572.8	112460	572.8	89380
572	113860	572	89720
571.2	111560	571.2	90200
570.4	113120	570.4	87720
569.6	112980	569.6	90200
568.8	110720	568.8	89080
568	109840	568	88520
567.2	110340	567.2	89660
566.4	110300	566.4	87800
565.6	110980	565.6	89320
564.8	113240	564.8	89360
564	111240	564	90100
563.2	111200	563.2	89020
562.4	112360	562.4	91960
561.6	114480	561.6	91520
560.8	116300	560.8	90820
560	117840	560	92420
559.2	115380	559.2	91360
558.4	119920	558.4	93240
557.6	121220	557.6	93100
556.8	122780	556.8	94960
556	120680	556	93700
555.2	122240	555.2	95820
554.4	117520	554.4	92040
553.6	119020	553.6	94960
552.8	118580	552.8	92040
552	119660	552	93240
551.2	113460	551.2	91300
550.4	113820	550.4	91740
549.6	109740	549.6	87600
548.8	108580	548.8	90900
548	103620	548	86420
547.2	104380	547.2	89460
546.4	100420	546.4	84560
545.6	99420	545.6	85660
544.8	94220	544.8	82800
544	95480	544	83860
543.2	88680	543.2	80240
542.4	91280	542.4	80800
541.6	87940	541.6	80060
540.8	87860	540.8	79140
540	87480	540	78460
539.2	89660	539.2	80200
538.4	93420	538.4	79720
537.6	99360	537.6	82500
536.8	111860	536.8	87660
536	127980	536	94820
535.2	155620	535.2	105280
534.4	185420	534.4	118120
533.6	205580	533.6	133980
532.8	203860	532.8	134200
532	184560	532	122820
531.2	149320	531.2	105100
530.4	121800	530.4	93320
529.6	99780	529.6	84780
528.8	91720	528.8	82680
528	84700	528	80300
527.2	82120	527.2	78300
526.4	79800	526.4	77340
525.6	81960	525.6	79920
524.8	79360	524.8	77960
524	81680	524	80860
523.2	79660	523.2	78600
522.4	81160	522.4	79720
521.6	78360	521.6	76960
520.8	77560	520.8	75560
520	72740	520	75900
519.2	73300	519.2	73840
518.4	68040	518.4	74960
517.6	67380	517.6	71500
516.8	65740	516.8	74840
516	65840	516	70340
515.2	65840	515.2	72120
514.4	67060	514.4	70300
513.6	65360	513.6	71620
512.8	66800	512.8	70520
512	65860	512	72000
511.2	64860	511.2	71160
510.4	65900	510.4	71560
509.6	64360	509.6	71520
508.8	65720	508.8	70820
508	66980	508	71360
507.2	66020	507.2	71840
506.4	65180	506.4	70540
505.6	64440	505.6	71480
504.8	64900	504.8	69120
504	63300	504	70460
503.2	64940	503.2	70380
502.4	65380	502.4	71960
501.6	64380	501.6	69540
500.8	65460	500.8	73380
500	63380	500	71760
499.2	65980	499.2	74800
498.4	65360	498.4	72460
497.6	65220	497.6	74920
496.8	66880	496.8	71580
496	65740	496	72960
495.2	65440	495.2	73160
494.4	64480	494.4	72080
493.6	67460	493.6	73820
492.8	62260	492.8	73240
492	65420	492	73120
491.2	64500	491.2	73400
490.4	65340	490.4	72020
489.6	64720	489.6	74800
488.8	63700	488.8	71580
488	64200	488	71180
487.2	64020	487.2	72600
486.4	63680	486.4	70940
485.6	65480	485.6	73540
484.8	64680	484.8	72620
484	64360	484	74140
483.2	65360	483.2	73700
482.4	64520	482.4	72280
481.6	64440	481.6	73880
480.8	64440	480.8	72700
480	64280	480	74120
479.2	65000	479.2	71720
478.4	64660	478.4	71480
477.6	64040	477.6	74780
476.8	64880	476.8	73440
476	63740	476	72860
475.2	65540	475.2	74140
474.4	62720	474.4	70860
473.6	66260	473.6	71780
472.8	65420	472.8	73000
472	65900	472	72540
471.2	64000	471.2	73660
470.4	66500	470.4	74620
469.6	65340	469.6	74900
468.8	63940	468.8	71020
468	63980	468	72300
467.2	64960	467.2	73180
466.4	64860	466.4	72300
465.6	65580	465.6	73440
464.8	66380	464.8	73800
464	65940	464	73360
463.2	65840	463.2	73380
462.4	65640	462.4	71820
461.6	67340	461.6	75520
460.8	65440	460.8	72520
460	64300	460	74740
459.2	65920	459.2	72460
458.4	64660	458.4	73340
457.6	63640	457.6	75480
456.8	64400	456.8	73260
456	65680	456	73900
455.2	63520	455.2	74900
454.4	64260	454.4	75620
453.6	63940	453.6	73480
452.8	64540	452.8	75820
452	63460	452	75940
451.2	63060	451.2	76240
450.4	63920	450.4	75060
449.6	64300	449.6	75580
448.8	63640	448.8	74960
448	65840	448	75060
447.2	65620	447.2	73420
446.4	65960	446.4	74620
445.6	64560	445.6	74220
444.8	65060	444.8	72820
444	66040	444	74740
443.2	65780	443.2	73000
442.4	67720	442.4	73540
441.6	65240	441.6	73840
440.8	67160	440.8	74020
440	64240	440	75720
439.2	66360	439.2	73640
438.4	64240	438.4	75180
437.6	66380	437.6	75780
436.8	62620	436.8	74140
436	66900	436	75960
435.2	61360	435.2	74320
434.4	62820	434.4	75940
433.6	61300	433.6	75240
432.8	64080	432.8	77640
432	64500	432	74020
431.2	65020	431.2	76760
430.4	64520	430.4	74700
429.6	64760	429.6	76540
428.8	64360	428.8	74820
428	66620	428	78540
427.2	64480	427.2	76500
426.4	66320	426.4	78780
425.6	64440	425.6	77480
424.8	65780	424.8	76780
424	64160	424	75280
423.2	65040	423.2	78100
422.4	63580	422.4	75260
421.6	66040	421.6	77760
420.8	63820	420.8	74560
420	66640	420	77060
419.2	65220	419.2	74000
418.4	66500	418.4	76260
417.6	64920	417.6	76620
416.8	65140	416.8	74120
416	65920	416	76700
415.2	66160	415.2	73780
414.4	65520	414.4	77600
413.6	66180	413.6	75380
412.8	66340	412.8	77760
412	66140	412	77420
411.2	66840	411.2	77040
410.4	66000	410.4	78420
409.6	65680	409.6	77980
408.8	66260	408.8	78720
408	66780	408	78040
407.2	65740	407.2	78260
406.4	65900	406.4	77480
405.6	63440	405.6	77660
404.8	65060	404.8	78480
404	64180	404	76340
403.2	65680	403.2	78380
402.4	65960	402.4	77840
401.6	65720	401.6	78380
400.8	65920	400.8	76780
400	66840	400	79000
399.2	66800	399.2	76540
398.4	64220	398.4	78540
397.6	66260	397.6	78120
396.8	65460	396.8	77940
396	64780	396	76740
395.2	64700	395.2	78180
394.4	66040	394.4	77040
393.6	64800	393.6	78120
392.8	64280	392.8	76940
392	65480	392	78680
391.2	65620	391.2	78080
390.4	66000	390.4	77860
389.6	66220	389.6	79500
388.8	65080	388.8	78100
388	67320	388	78880
387.2	68100	387.2	78100
386.4	65900	386.4	77640
385.6	66620	385.6	77260
384.8	66220	384.8	77440
384	67760	384	77140
383.2	65720	383.2	78180
382.4	66200	382.4	78840
381.6	65800	381.6	77880
380.8	65900	380.8	79300
380	66320	380	78680
379.2	65420	379.2	80220
378.4	65200	378.4	77320
377.6	66400	377.6	78440
376.8	66520	376.8	77880
376	67580	376	79420
375.2	66040	375.2	77640
374.4	67280	374.4	79660
373.6	66980	373.6	78820
372.8	66600	372.8	80640
372	68860	372	81180
371.2	68980	371.2	79900
370.4	68360	370.4	79520
369.6	68600	369.6	81000
368.8	68660	368.8	79560
368	68820	368	81040
367.2	69180	367.2	79240
366.4	68960	366.4	81580
365.6	67580	365.6	78780
364.8	69200	364.8	81320
364	69100	364	78920
363.2	69080	363.2	81280
362.4	67460	362.4	78600
361.6	68380	361.6	80580
360.8	66740	360.8	79720
360	67260	360	81860
359.2	66740	359.2	79480
358.4	68980	358.4	82280
357.6	67640	357.6	81280
356.8	65960	356.8	82140
356	68020	356	82740
355.2	70260	355.2	80580
354.4	69040	354.4	82200
353.6	69620	353.6	81400
352.8	71100	352.8	82360
352	70060	352	81340
351.2	69400	351.2	83780
350.4	68420	350.4	81860
349.6	70460	349.6	84080
348.8	69580	348.8	82420
348	67560	348	83440
347.2	67280	347.2	84080
346.4	66220	346.4	82520
345.6	67980	345.6	82380
344.8	67900	344.8	83540
344	68500	344	83680
343.2	68380	343.2	81460
342.4	69080	342.4	82280
341.6	68200	341.6	84560
340.8	69980	340.8	83840
340	69980	340	83540
339.2	68920	339.2	83900
338.4	68760	338.4	84940
337.6	69640	337.6	85040
336.8	71200	336.8	86300
336	67780	336	85600
335.2	70340	335.2	86740
334.4	65740	334.4	86000
333.6	69780	333.6	89100
332.8	69240	332.8	86000
332	69180	332	88340
331.2	69820	331.2	87580
330.4	69920	330.4	88500
329.6	68740	329.6	86900
328.8	69980	328.8	87480
328	68680	328	88220
327.2	70000	327.2	89940
326.4	68620	326.4	85880
325.6	70320	325.6	88180
324.8	70520	324.8	86760
324	70980	324	88180
323.2	70340	323.2	89520
322.4	70580	322.4	87880
321.6	69120	321.6	89980
320.8	71280	320.8	88200
320	67160	320	90580
319.2	70420	319.2	88320
318.4	68480	318.4	89240
317.6	72920	317.6	87800
316.8	68500	316.8	90780
316	72460	316	90680
315.2	69620	315.2	90780
314.4	70720	314.4	89440
313.6	71460	313.6	88780
312.8	71400	312.8	90980
312	73060	312	88920
311.2	71320	311.2	92940
310.4	75060	310.4	93080
309.6	72000	309.6	91920
308.8	75580	308.8	89420
308	73320	308	93860
307.2	75580	307.2	91880
306.4	74140	306.4	92160
305.6	73860	305.6	93040
304.8	73720	304.8	92260
304	69560	304	91820
303.2	71540	303.2	92160
302.4	67600	302.4	89940
301.6	67460	301.6	88720
300.8	64480	300.8	87340
300	66380	300	85400
299.2	63180	299.2	84420
298.4	62660	298.4	81200
297.6	59060	297.6	81140
296.8	61380	296.8	77400
296	59060	296	77420
295.2	59880	295.2	73560
294.4	59460	294.4	74180
293.6	60260	293.6	72820
292.8	61300	292.8	75480
292	63400	292	73960
291.2	66800	291.2	77440
290.4	73760	290.4	80600
289.6	81660	289.6	90900
288.8	93620	288.8	101260
288	110300	288	119020
287.2	135780	287.2	142620
286.4	147240	286.4	174100
285.6	138420	285.6	187380
284.8	110940	284.8	173740
284	89380	284	135540
283.2	72020	283.2	110240
282.4	66020	282.4	90780
281.6	59800	281.6	83060
280.8	57660	280.8	76580
280	57460	280	75840
279.2	53820	279.2	71160
278.4	55200	278.4	71780
277.6	54180	277.6	74800
276.8	54780	276.8	74780
276	55260	276	77360
275.2	53460	275.2	74320
274.4	52040	274.4	72500
273.6	51060	273.6	69660
272.8	49620	272.8	69500
272	48300	272	64820
271.2	46940	271.2	66840
270.4	46600	270.4	61800
269.6	44940	269.6	64580
268.8	45360	268.8	59900
268	43720	268	64740
267.2	44580	267.2	60840
266.4	42920	266.4	62680
265.6	44460	265.6	60580
264.8	43120	264.8	63140
264	43340	264	59960
263.2	43200	263.2	60640
262.4	43840	262.4	57900
261.6	42620	261.6	60620
260.8	43200	260.8	60520
260	42400	260	58620
259.2	40900	259.2	60920
258.4	44200	258.4	59740
257.6	40520	257.6	60580
256.8	43680	256.8	60260
256	40780	256	60540
255.2	42840	255.2	59720
254.4	39880	254.4	60040
253.6	43100	253.6	59920
252.8	40080	252.8	59520
252	43300	252	60160
251.2	41300	251.2	59800
250.4	41420	250.4	60780
249.6	42680	249.6	59260
248.8	42520	248.8	59420
248	40720	248	59900
247.2	41520	247.2	61520
246.4	41360	246.4	58420
245.6	41160	245.6	59780
244.8	41800	244.8	59980
244	40720	244	61120
243.2	42480	243.2	59820
242.4	41440	242.4	61760
241.6	42720	241.6	59820
240.8	41800	240.8	62280
240	42940	240	60760
239.2	40820	239.2	62280
238.4	42340	238.4	61760
237.6	40460	237.6	59420
236.8	41200	236.8	59780
236	40760	236	61360
235.2	41220	235.2	60100
234.4	39720	234.4	63280
233.6	41160	233.6	60100
232.8	42640	232.8	62680
232	40300	232	63020
231.2	40980	231.2	63160
230.4	41240	230.4	63360
229.6	39820	229.6	63920
228.8	41180	228.8	62240
228	39540	228	63940
227.2	40780	227.2	63260
226.4	41080	226.4	63840
225.6	41540	225.6	63060
224.8	41120	224.8	62180
224	42860	224	64740
223.2	41860	223.2	63660
222.4	41460	222.4	61380
221.6	41240	221.6	63280
220.8	41660	220.8	61300
220	41400	220	63820
219.2	41140	219.2	63420
218.4	40720	218.4	63120
217.6	41240	217.6	63900
216.8	40040	216.8	64580
216	41560	216	64980
215.2	40240	215.2	64000
214.4	41040	214.4	63920
213.6	39660	213.6	64100
212.8	40620	212.8	63960
212	39960	212	63040
211.2	39300	211.2	62540
210.4	39000	210.4	64140
209.6	38700	209.6	64720
208.8	37240	208.8	62740
208	40100	208	64980
207.2	38020	207.2	63380
206.4	38480	206.4	64440
205.6	39400	205.6	63200
204.8	38040	204.8	62880
204	40540	204	63680
203.2	39200	203.2	62760
202.4	39340	202.4	64140
201.6	38660	201.6	63240
200.8	38240	200.8	62940
200	38600	200	62640
199.2	38760	199.2	63700
198.4	37580	198.4	62620
197.6	38420	197.6	61760
196.8	38920	196.8	61540
196	38360	196	61820
195.2	39460	195.2	62660
194.4	39520	194.4	62520
193.6	37300	193.6	61040
192.8	39600	192.8	60080
192	38000	192	61980
191.2	38500	191.2	60800
190.4	38120	190.4	61740
189.6	37680	189.6	62140
188.8	38240	188.8	63600
188	38800	188	63620
187.2	38180	187.2	63700
186.4	38640	186.4	62920
185.6	36820	185.6	63300
184.8	37180	184.8	62060
184	37460	184	60060
183.2	37360	183.2	60800
182.4	38180	182.4	60720
181.6	37440	181.6	62060
180.8	36180	180.8	61080
180	37400	180	59540
179.2	36800	179.2	59000
178.4	37900	178.4	59320
177.6	36440	177.6	59700
176.8	37080	176.8	58680
176	37000	176	60260
175.2	37680	175.2	59860
174.4	36660	174.4	60200
173.6	37540	173.6	58700
172.8	36340	172.8	61140
172	37940	172	59460
171.2	35380	171.2	60280
170.4	37200	170.4	60940
169.6	35280	169.6	61040
168.8	37000	168.8	62040
168	35200	168	59120
167.2	36420	167.2	60040
166.4	35260	166.4	58100
165.6	35360	165.6	56880
164.8	35380	164.8	55820
164	35940	164	53920
163.2	34960	163.2	52320
162.4	35540	162.4	51860
161.6	34720	161.6	51600
160.8	34300	160.8	51460
160	34780	160	50640
159.2	34300	159.2	50000
158.4	34740	158.4	51740
157.6	34020	157.6	52860
156.8	35600	156.8	56220
156	35820	156	57940
155.2	37140	155.2	61140
154.4	37880	154.4	63460
153.6	38200	153.6	63980
152.8	38960	152.8	63620
152	37860	152	63340
151.2	35740	151.2	66820
150.4	37100	150.4	63280
149.6	34740	149.6	59480
148.8	34880	148.8	52660
148	32040	148	49820
147.2	34380	147.2	47200
146.4	32920	146.4	45760
145.6	33900	145.6	44340
144.8	33300	144.8	43640
144	34880	144	41960
143.2	32980	143.2	44240
142.4	35580	142.4	41160
141.6	31880	141.6	43180
140.8	34440	140.8	42560
140	32640	140	40840
139.2	34500	139.2	41260
138.4	33180	138.4	39700
137.6	34820	137.6	39460
136.8	33060	136.8	39440
136	32080	136	39100
135.2	32020	135.2	39780
134.4	31260	134.4	37740
133.6	31140	133.6	38700
132.8	30720	132.8	36920
132	30260	132	38280
131.2	30020	131.2	36320
130.4	30360	130.4	38440
129.6	29220	129.6	35960
128.8	30640	128.8	37740
128	30060	128	36760
127.2	30640	127.2	35940
126.4	29640	126.4	36700
125.6	31180	125.6	35260
124.8	32180	124.8	35980
124	34840	124	35960
123.2	37160	123.2	36100
122.4	41200	122.4	35940
121.6	46400	121.6	36320
120.8	50340	120.8	36480
120	48900	120	35860
119.2	46460	119.2	37200
118.4	38720	118.4	37880
117.6	35420	117.6	38400
116.8	32100	116.8	36800
116	30000	116	36220
115.2	28960	115.2	33500
114.4	27820	114.4	32820
113.6	26960	113.6	31620
112.8	26860	112.8	30300
112	25800	112	28440
111.2	26360	111.2	27940
110.4	25340	110.4	27440
109.6	25960	109.6	27660
108.8	24980	108.8	26360
108	25600	108	27000
107.2	25180	107.2	25780
106.4	25580	106.4	28240
105.6	25140	105.6	28380
104.8	26740	104.8	31600
104	27980	104	35040
103.2	29480	103.2	36280
102.4	30560	102.4	37100
101.6	31260	101.6	36900
100.8	31180	100.8	37660
100	29380	100	40700
99.2	28200	99.2	39320
98.4	26900	98.4	36760
97.6	25320	97.6	29760
96.8	24560	96.8	26600
96	23800	96	23520
95.2	22760	95.2	23640
94.4	22620	94.4	21540
93.6	21760	93.6	23120
92.8	22140	92.8	21500
92	20980	92	21520
91.2	20840	91.2	21560
90.4	21180	90.4	21860
89.6	20020	89.6	20640
88.8	19980	88.8	21520
88	19580	88	19500
87.2	18000	87.2	21060
86.4	19140	86.4	19700
85.6	18240	85.6	19980
84.8	18000	84.8	18360
84	18220	84	19380
83.2	18380	83.2	18920
82.4	17100	82.4	19240
81.6	18420	81.6	18700
80.8	18480	80.8	18700
80	18920	80	19280
79.2	21080	79.2	18220
78.4	22700	78.4	18600
77.6	24180	77.6	17320
76.8	30260	76.8	19240
76	32360	76	16220
75.2	35000	75.2	18820
74.4	29400	74.4	16360
73.6	27060	73.6	17880
72.8	20760	72.8	16440
72	20740	72	17340
71.2	17620	71.2	17440
70.4	17740	70.4	17560
69.6	16500	69.6	17160
68.8	17520	68.8	17480
68	16020	68	17260
67.2	16780	67.2	17640
66.4	16640	66.4	17420
65.6	17460	65.6	18080
64.8	16880	64.8	17780
64	17760	64	18020
63.2	16040	63.2	17080
62.4	16380	62.4	16960
61.6	16160	61.6	16860
60.8	16100	60.8	18380
60	15560	60	16540
59.2	16280	59.2	18140
58.4	15880	58.4	16980
57.6	15920	57.6	17780
56.8	14600	56.8	16720
56	16140	56	17600
55.2	14740	55.2	16880
54.4	14860	54.4	17340
53.6	15260	53.6	17640
52.8	15160	52.8	17820
52	16220	52	18340
51.2	15300	51.2	17480
50.4	16060	50.4	18300
49.6	15320	49.6	17140
48.8	15700	48.8	18820
48	15120	48	18180
47.2	15880	47.2	17960
46.4	15060	46.4	17500
45.6	15400	45.6	16960
44.8	14900	44.8	17840
44	15280	44	17940
43.2	15080	43.2	18840
42.4	14460	42.4	17300
41.6	14880	41.6	17180
40.8	13760	40.8	18000
40	14000	40	16600
39.2	13440	39.2	17320
38.4	13340	38.4	17540
37.6	14000	37.6	17160
36.8	13540	36.8	18080
36	14320	36	17140
35.2	13680	35.2	17860
34.4	15220	34.4	16980
33.6	14680	33.6	17400
32.8	14440	32.8	18400
32	14940	32	17660
31.2	14360	31.2	17600
30.4	15440	30.4	19240
29.6	14980	29.6	18120
28.8	15080	28.8	18840
28	17200	28	18080
27.2	16600	27.2	19020
26.4	18140	26.4	18960
25.6	17440	25.6	19640
24.8	18400	24.8	18600
24	17040	24	18700
23.2	16720	23.2	17760
22.4	15940	22.4	17920
21.6	14580	21.6	17120
20.8	15020	20.8	16620
20	13880	20	18240
19.2	13620	19.2	17780
18.4	13700	18.4	17800
17.6	13760	17.6	16760
16.8	13760	16.8	18160
16	13520	16	16700
15.2	12680	15.2	17560
14.4	12920	14.4	17740
13.6	12700	13.6	17020
12.8	12620	12.8	16700
12	12600	12	16980
11.2	12500	11.2	15880
10.4	12480	10.4	17240
9.6	12420	9.6	15720
8.8	12020	8.8	16540
8	11180	8	15320
7.2	11060	7.2	16560
6.4	11220	6.4	15260
5.6	10100	5.6	14960
4.8	10180	4.8	14020
4	9180	4	15200
3.2	9640	3.2	13660
2.4	9060	2.4	15420
1.6	9660	1.6	13840
0.8	8440	0.8	14960
0	9020	0	13840

[truncated: 28 more sheets: Figure S11b, Figure S11c, Figure S11d, Figure S14, Figure S15, Figure S16a, Figure S16b, Figure S16c, Figure S17, Figure S18, Figure S19a, Figure S19b, Figure S19c, Figure S19d, Figure S20a, Figure S20b, Figure S20c, Figure S20d, Figure S21a, Figure S21b …]
